# Supplementary material for: Evolutionarily novel genes are expressed in transgenic fish tumors and their orthologs are involved in development of progressive traits in humans
Source: Infect Agent Cancer. 2019 Dec 5;14:46. doi: 10.1186/s13027-019-0262-5 (PMC6896781; doi:10.1186/s13027-019-0262-5)
Supplement: Supplementary file 1 — Additional file 1. The List of normal liver transcripts. [file 13027_2019_262_MOESM1_ESM.xls]

## Sheet: Лист1
The List of normal liver transcripts
Tag_Sequence	File1	File2	GI	RefSeq
CATGACAGCGGGGCATTGTGGGGGATT	0	1	100818613	NM_001040685
CATGTCTATGAGGAGGTGAGAGGAATG	1	2	100818643	NM_001040687
CATGGCATACGACGAACAGAATCAAGC	1	0	103471980	NM_200132
CATGGTACCTCAGCCTGCCAGTCCTGG	5	23	104294883	NM_001008582
CATGCAGGTATCTGGCTTCGATGCTAA	0	1	104294883	NM_001008582
CATGCGTTTGTGGTGTTTGGAGTGATG	0	2	104294883	NM_001008582
CATGTAGACACCAGATCTATTCTGCAT	0	1	108796071	NM_130984
CATGGACTATAATGTAAGATAGAGAGC	30	44	109254762	NM_130935
CATGGAAAATGTGCAGAGCTGGTGGTA	5	4	109254762	NM_130935
CATGCCGATATATCTTAGCCCTTCACT	4	1	109254762	NM_130935
CATGGAATTTTAAAAAGATAAAGTCTG	4	4	109254762	NM_130935
CATGGTTTTCTATTAAAAAAGGGAGAA	1	0	109254762	NM_130935
CATGAACAAAGTGAACTGCACATATCA	1	1	109254762	NM_130935
CATGGAGACAAATGGTTACACACTTGC	0	1	109254762	NM_130935
CATGTGATCAAGAACCACAAATTGTTG	0	2	109254762	NM_130935
CATGTGTTTAAGACGAACTATTGTAAA	0	2	109254762	NM_130935
CATGCGTTTGCGGACGGCATCCTTTGT	1	0	109254764	NM_153654
CATGTTTCTCATTATCCTTTTCTTGGT	0	1	109254764	NM_153654
CATGTCTTCTCTAAAGGCGGCTTCTGC	21	11	109254765	NM_131015
CATGTATTATGAGGGGATCAATTTTCA	15	19	109254765	NM_131015
CATGCTTATTCAATATGATCTGACTGT	6	7	109254765	NM_131015
CATGTTATTGTTCTGTTCTTGGTTTGT	2	3	109254765	NM_131015
CATGAAATTAACAAACAAAAACAACAA	2	4	109254765	NM_131015
CATGTTAGGCAATAATACACAAACCCC	1	4	109254765	NM_131015
CATGTCTAGATGTAGCAAGACACAAGA	1	0	109254765	NM_131015
CATGTTTTTCAATGGAGAGTTTCAATG	1	0	109254765	NM_131015
CATGCAATGTTCTTGATGGGTCTCCGA	1	0	109254765	NM_131015
CATGGTGCTTGCATCTAAGAAATGTTG	0	1	109254765	NM_131015
CATGCTCTTTATGATACATAATGAACA	0	3	109254765	NM_131015
CATGTGAGTGCGTGTATGCAGTACAGT	0	1	109254765	NM_131015
CATGACCGGAGAGCCAGTCTCATATCC	0	2	109254765	NM_131015
CATGGTTGTGGTAACATTGCCAAATAA	34	52	109254768	NM_001030110
CATGTGGTTCCTGTTGATAAATGCCTC	1	4	109254768	NM_001030110
CATGTCTCTGTGTATTAAGTGGTTGTC	1	5	109254768	NM_001030110
CATGATGAAACGTCCAACAAGGGTAGA	0	1	109254768	NM_001030110
CATGGCACCAGGTGTACAGAGGGTGAA	0	2	109254768	NM_001030110
CATGGAAAAGTAACAGTGGCAAAAGAT	0	1	109254768	NM_001030110
CATGTGTCTGCTACAAAAGTATTACTT	4	10	109254768	NM_001030110
CATGCTGTGGGGTGGACAAACTAAACC	0	1	109254768	NM_001030110
CATGGCTGAACAGTTAACAGAGGACAT	3	2	109254768	NM_001030110
CATGTTTACAGTACTCTACAATCACCA	1	0	109254770	NM_001024653
CATGTTCCTCTGGCTCCTCATCGTCTT	1	0	109254770	NM_001024653
CATGAAATGAACTATTCTTTAATTTGA	0	1	109254770	NM_001024653
CATGGTTTTTGTAAAATCTTGTGCCTT	142	183	109254775	NM_001007120
CATGGCTTTTGTTGTCTTTTCCCTGGA	13	14	109254775	NM_001007120
CATGTGAAGTATTTTCTTTAATACCCA	4	4	109254775	NM_001007120
CATGGGCAGTGCTGGAAGTACTCCTTC	1	1	109254775	NM_001007120
CATGGTGCAACGCATCAAGTATGGAAT	0	1	109254775	NM_001007120
CATGGCCAAAAAGTGGCGAATACACAG	0	1	109254775	NM_001007120
CATGGCTAATCACTGGACTAATGAAGT	142	169	109639156	NM_182864
CATGCACAATCAAGTTTGAAGGGAATT	2	3	109639156	NM_182864
CATGTTGCTCTCTCTAAATCGCACACA	1	1	109639156	NM_182864
CATGGTCACAGCTACACCCATTCCACT	1	1	109639156	NM_182864
CATGCAATAAAAATGCAATATTCTTTT	0	1	109639156	NM_182864
CATGAAATGGCTCTCCGAAAACCCCTG	0	1	109639156	NM_182864
CATGGTTTTGAGTTGGGTTTGTCCATC	0	1	109639156	NM_182864
CATGAGCACATACTAAACTGGTGATGT	193	223	109639158	NM_001030181
CATGGTTTAAATCTGTGTCAAAGATGT	8	6	109639158	NM_001030181
CATGCAAAACTTTTCTGGACTGATTTG	2	1	109639158	NM_001030181
CATGTGGAGAAAAGACACTAGATGAAA	1	4	109639158	NM_001030181
CATGGCGTCATACACCAGCATCCCGCG	1	0	109639158	NM_001030181
CATGGCTGGTTGTTGATGTTGGTCAGC	0	2	109639158	NM_001030181
CATGGACCTCTCTGGAGATGTCATCGG	290	527	110626116	NM_001030152
CATGTACTAGAACCGTGCAGTATGGGT	256	395	110626116	NM_001030152
CATGGCAAAGATAAAAGAAATCCGTTA	68	117	110626116	NM_001030152
CATGATGACAGGACATAATATTTGGCT	20	17	110626116	NM_001030152
CATGTGCCCAATTTATCATCAAAAAAC	7	7	110626116	NM_001030152
CATGGCGTGAATATCAAACACTCGGAC	5	5	110626116	NM_001030152
CATGGGAGTCCTTTATGATCTTCGGCT	2	3	110626116	NM_001030152
CATGTAGACCAACTCATATGTGTCCCC	9	12	110626134	NM_001024073
CATGGGCCTACGGCACAATTTAGCAAT	2	2	110626134	NM_001024073
CATGGCATTGACTATTAAACCACAAGA	1	1	110626134	NM_001024073
CATGAGCGTGTACGGGCTGGGCAGACA	0	1	110626134	NM_001024073
CATGAATTTGGTCTGTGCATAAACAAA	2	0	110626144	NM_001005777
CATGCAGGTGATTCTGTCTTTCAGCTT	2	7	110626144	NM_001005777
CATGTACTCGTGGGGTTCAGAGGGGCG	0	2	110626144	NM_001005777
CATGGTTTGTGAAATCGTAAGTTACTA	0	1	110626144	NM_001005777
CATGGAAATTACAGGTATGTTGTACAT	270	316	110626148	NM_131220
CATGTTTGGGAGGCTCAGATGACAGAT	40	50	110626148	NM_131220
CATGTTGATTTTCTTTTTTTCTTTGTT	4	0	110626148	NM_131220
CATGGAATGGAATCAGACAAAGAAAGA	3	8	110626148	NM_131220
CATGTCGTGACTTTTAAAGGTAAATGT	3	7	110626148	NM_131220
CATGATGCTTTGTTTTTTTGTTTTGGT	2	0	110626148	NM_131220
CATGTATTTTATGTATTTCACTCCATA	2	2	110626148	NM_131220
CATGTTGTATTTTGTGTACCTCGATCT	1	1	110626148	NM_131220
CATGTACTGGATGTATTCTGTGGCTTT	0	3	110626148	NM_131220
CATGGAAGAGTCTGTGGAGTTGAAGAC	2	1	110626150	NM_131237
CATGGTTATGGTCGACCCACTGTTACC	8	6	110626152	NM_131399
CATGAGGCCACTCACACACATACAGAT	7	5	110626152	NM_131399
CATGTTCAACTCTTGAGACAAAAAGTG	6	6	110626152	NM_131399
CATGACGTTTTCAGATGGTCTGACACT	1	0	110626152	NM_131399
CATGTCTAAAGAATCTGTTAGGAACGA	1	1	110626152	NM_131399
CATGCAGTCCTGGATGATGATGGACTT	1	0	110626154	NM_131412
CATGACAACCTGAAGATCACCCTGGAG	1231	1688	110626158	NM_131431
CATGACCTTCAACGGGACCTGGAAAGT	9	7	110626158	NM_131431
CATGGAGAAAAGGAAACTGGCTGCCCA	1	1	110626158	NM_131431
CATGTGACCTCTAGTGTAAATTAGTTT	11	18	110626160	NM_131702
CATGAAGCACAAAAGAACACTGTTTAT	4	2	110626160	NM_131702
CATGCAGATTGCTAAATGTTGAGTTTT	2	4	110626160	NM_131702
CATGTCAAGGTTAGTTTTGAACTCCTG	1	9	110626160	NM_131702
CATGGTATGTCTATTACTGGCCATTGT	1	1	110626160	NM_131702
CATGGCTCCACGAAAGAAAAGAACGAA	17	24	110626180	NM_001024098
CATGATTGGAAATTTGGGAAATCAGGG	3	1	110626180	NM_001024098
CATGGGACGACTTTATTTCGGGTTATT	3	2	110626180	NM_001024098
CATGCCCAACAATGTCTTCAGAATAAA	2	3	110626180	NM_001024098
CATGAGATTCCTCATCACACACAACCC	1	1	110626180	NM_001024098
CATGCAGTCATAGGAAATCTCAACAGC	1	0	110626180	NM_001024098
CATGTACCTTGAAAAATACCGACCCAA	0	1	110626180	NM_001024098
CATGGATGAGTCCTCCAGTAACGCAGT	5	2	110626182	NM_001007175
CATGAAGAGGAAGATGATGAGACTGCG	1	0	110626182	NM_001007175
CATGTTGGATGAAGATGAGGAGGAGGA	0	1	110626182	NM_001007175
CATGTGGAGAGCAGCCAGGATGAAGTC	0	1	110626182	NM_001007175
CATGCTCAAGTTCCAGACAGAGGATGA	0	1	110626182	NM_001007175
CATGCAGAAGGAGGTAGAAATGGTAAG	0	3	110626182	NM_001007175
CATGATTCACTCAAACCTTAAATGTAT	0	1	111548670	NM_001042686
CATGAGGCTGATGTTAAAACTGAAGGA	0	2	111548670	NM_001042686
CATGGTCCAGCTCCACACCATCAGGAA	1	0	111548679	NM_001042689
CATGCAGAAACACACCAGCGGCGGCGG	1	2	111548681	NM_001042691
CATGTGTGTGTGTGTGTGTGTGTGTGT	2061	1930	111548681	NM_001042691
CATGGTGTTGAGGGATCTGTTTACGGC	12	5	111607485	NM_001042695
CATGACCTGTGGCTCCTGTGTACAGTC	0	1	111955340	NM_001042720
CATGTGAGTGATATGATACTTGAAATT	621	747	111955356	NM_001042721
CATGGCAAATATAAAATAAATCAGTTA	60	110	111955356	NM_001042721
CATGTGGCATATATTGCTGGGTCTTTC	2	2	111955356	NM_001042721
CATGACGATATACTGTGCACCATCTTC	2	2	111955356	NM_001042721
CATGAAATCATTGGTCTAAAAGCACGA	1	1	111955356	NM_001042721
CATGGAGGAGTTCCCCCTTCCAAACCT	1	4	111955356	NM_001042721
CATGAAAGAAGCCAAAATGTCCATCTT	1	0	111955356	NM_001042721
CATGTCCAGTTGCAAAACCCAGCTAAT	1	1	111955356	NM_001042721
CATGATGCATTTCTCTCAGCAGTTCTC	1	0	111955356	NM_001042721
CATGTCAGCTCTCTGTGAAATATACAG	1	1	111955356	NM_001042721
CATGGCCACAGCACAGCAGCACATTCC	0	1	111955356	NM_001042721
CATGGAATATTTAATGCATAAATTTTG	0	1	111955356	NM_001042721
CATGCACTGACATTGGTGCAGCTGAAG	0	1	111955356	NM_001042721
CATGCTCTGTGCCATTTCCCCCTTCAC	0	1	111955356	NM_001042721
CATGGTAGAAGGTCTGTAAGGCGGACA	1	1	112293300	NM_001042735
CATGACAGCCTTACTGATGTGAGACAG	1	2	112293300	NM_001042735
CATGCACAGATCACTAAATTATCAGGT	0	1	112293300	NM_001042735
CATGGGTGAGGAAGAGGATGGTGAGGA	0	1	112363123	NM_001042744
CATGCCCCATTCACCCTCCCCTCCGCT	0	3	112363123	NM_001042744
CATGATTGTTCGGTAAACGTGTGTTGA	38	52	112363123	NM_001042744
CATGAGCTCAGTACAAAGATCATATAG	3	0	112363123	NM_001042744
CATGTTGGAGAACAGACGGGAGTGTGA	5	1	112363125	NM_001042745
CATGGAGGCGCTCAACCAGATGCACTT	2	0	112363125	NM_001042745
CATGATCCAGCACCTCATTGAACAGGA	1	0	112363125	NM_001042745
CATGTAATCCGGGACCTTATAGTTGGG	0	1	112363125	NM_001042745
CATGGACACCGAGGCTCCTCAAGTCAG	0	1	112363125	NM_001042745
CATGGTGCGACTGAGCCGACTGCCGGC	0	1	112363125	NM_001042745
CATGGTGACGCTGCCGGTGTATCTGAA	0	1	112363125	NM_001042745
CATGATGGAGTCTGAGTGTCCGGCAGC	0	2	112363125	NM_001042745
CATGGAAGATGAACATCCTGTCCTTAC	0	1	112363125	NM_001042745
CATGGATGTTCTTCAGCTCTTTAGCGC	0	1	112363125	NM_001042745
CATGCAGGACTTCCACTCGCAGATCTC	0	1	112363125	NM_001042745
CATGAAGCGGGTGGAGGACGTGCTGGG	0	1	112363125	NM_001042745
CATGTTGCTCTGCTTGTTTACAAATTT	9	10	112363129	NM_001042754
CATGTTCTTCAGTGCACAAGACAGATC	0	1	112363131	NM_001042748
CATGAAAGTTAGCAGGTGAATTGTGGT	381	459	112363131	NM_001042748
CATGGCCATTTGAGTGCAGATGTTTTG	10	16	112363131	NM_001042748
CATGAACAAATGCTGTAATAAACTGTG	1	1	112363131	NM_001042748
CATGTTAGTGAACACATTAAACTAATG	1	0	112363131	NM_001042748
CATGCATTTAGACGTTGAGCTATGCTT	1	2	112363131	NM_001042748
CATGAGTTCACAAACTGTATGAACATG	0	1	112363131	NM_001042748
CATGTTCATACAGTTTGTGAACTCATG	0	1	112363131	NM_001042748
CATGTTATTAGACTTTACAGTAAGGTT	0	2	112363131	NM_001042748
CATGGGATTTTTCCAGAAGAAATGATT	12	22	112421217	NM_001042769
CATGATGGATGGCTGTTTTGTAGGTTT	4	2	112421217	NM_001042769
CATGGGTATGTTTGCAAGCAAAAGTGC	1	1	112421217	NM_001042769
CATGGATGATCTGTATTTAGACAATAT	0	1	112421217	NM_001042769
CATGTGTACAGTGTGCAAAGAGCAGAG	0	1	112421217	NM_001042769
CATGTCAGGAATGACGGGCTTCTGCTC	0	1	112421217	NM_001042769
CATGTAGTGGTATCTGACATCACATTC	4	5	112807173	NM_131843
CATGTAAAGTTTGTTTAGAGATGATAC	2	0	112807173	NM_131843
CATGGCGATAAGATTAAAACACATACG	1	1	112807173	NM_131843
CATGGCATTCCTAAGACGTGGGTAGAT	1	0	112807173	NM_131843
CATGAGTATCAATGCAGCAGCCTGAAT	1	0	112807173	NM_131843
CATGAAAAGGACCTAAAAAACAAAACA	1	0	112807173	NM_131843
CATGTATGATCTCATTAGTGCTTACCA	0	3	112807173	NM_131843
CATGCCAAAGATGATTCTGAATCTGGG	2	0	112807177	NM_200463
CATGATGTAGACTCTCCAGCTGTGGCA	1	1	112807177	NM_200463
CATGTAAAATTCGTTCTCTTTCTGCAC	1	0	112807177	NM_200463
CATGTGAACAGTAAGAGACTGAGTAGC	1	0	112807177	NM_200463
CATGGAACAGCCAATGGCAGCGTCCCG	0	1	112807177	NM_200463
CATGTCTGTGGCTCAGATCGCTTTTTT	0	1	112807177	NM_200463
CATGAGGAGTTTGGAGTATTGTTTATT	11	8	112807235	NM_001043321
CATGGGTTTACTCAACAAACACCTCGG	5	2	112807235	NM_001043321
CATGACTGCGACAGAGATGAACAAAAC	4	2	112807235	NM_001043321
CATGTCAACAAAGTTTATATAGATCCT	3	1	112807235	NM_001043321
CATGGATCCAGCCAATGTGGCCTGGAA	3	14	112807235	NM_001043321
CATGGCTGGTGGTTCGGGTCTTCAGGT	5	8	112807243	NM_001043323
CATGGCCGTGTCGGAGCTACAGCTGCG	5	7	112807243	NM_001043323
CATGTTTGGAATGAAGTTTACCCATTT	3	2	112807245	NM_001043333
CATGATCAGATTGTGGCACTGAAAACT	0	1	112821693	NM_001043350
CATGAACGCAAGATGTTTGGATAAATG	2	1	113195545	NM_001044316
CATGAACATCTACCTGAAGAAAAAGAG	0	1	113195545	NM_001044316
CATGGTCATCATTGTATAAATACATAT	0	3	113195545	NM_001044316
CATGCAAGATATCTTATCAAACACAGG	21	14	113195545	NM_001044316
CATGGTCACACCCCTTACACTGTTACT	2	0	113195545	NM_001044316
CATGTCATTGCAGACTACTTCTGTGGT	2	0	113195545	NM_001044316
CATGCTCATAACACTAAATTCTATAAA	1	1	113195545	NM_001044316
CATGTTATTTGACATTTGATTGTTCAA	1	0	113195545	NM_001044316
CATGAATTAAACCATAAATAAACATTT	1	0	113195545	NM_001044316
CATGTTTAAAATGTGATTGGATCCTTT	0	5	113195545	NM_001044316
CATGTATCTGTAGGAACGCATCTCATT	0	1	113195545	NM_001044316
CATGATCACGAGCACCAAGGACTTCAT	1	1	113195547	NM_001044309
CATGGCAGATTATGGAGAAAGTTGGCG	1	2	113195547	NM_001044309
CATGAGGGTCAGCGTGTTGCTGATATT	0	1	113195547	NM_001044309
CATGGGCAATGCTCTATGAAATAGCAC	0	1	113195547	NM_001044309
CATGCTATACCAGGGCTGATTCGAGAC	10	32	113195547	NM_001044309
CATGGCTAAACATCATATTATTTGATC	6	13	113195547	NM_001044309
CATGAAATAGTAGGCAGCATATGTTCA	5	11	113195547	NM_001044309
CATGGAGAGGCTTGTAAATTTGTCGAC	3	0	113195547	NM_001044309
CATGCATTCGCGGCTCTACAATTACAC	1	1	113195547	NM_001044309
CATGCGGGCTAGATTTTCTCCTAAACA	0	1	113195547	NM_001044309
CATGCAGTTATTATTGATATCACCACA	17	16	113195549	NM_001044318
CATGGACTCACCTGCTCCCTCTGGGAA	1	0	113195549	NM_001044318
CATGAGGCTGGCGGTTCAGGCCGGTTA	1	0	113195549	NM_001044318
CATGACCGTTTCCTACGAAAATACAAT	0	1	113195551	NM_001044311
CATGGACAAGTTTGAGGAGTTTCAGAC	0	1	113195551	NM_001044311
CATGTATGTGTAGCTGCCTTTGCAGTG	2	2	113195557	NM_001044321
CATGGGGAACTTTTAATGACATCTAAA	1	0	113195559	NM_001044348
CATGGCTAATTGTGTTGTTGTTGTTGT	1	0	113195559	NM_001044348
CATGCAATTTGGCAGATGTTAAACAAT	0	1	113195559	NM_001044348
CATGTTGCGCTGTGTCTGTTAGATCAG	2	3	113195563	NM_001044326
CATGTGTATGAATTGAAGTCTATGGGG	0	1	113195563	NM_001044326
CATGGTCCTCAAGCCAGAAACTGGAGA	9	11	113195565	NM_001044324
CATGACATTCAGGTCTCCTCTGGACAC	2	7	113195565	NM_001044324
CATGCAGAATCTTCAGACCAAGATTGA	1	0	113195565	NM_001044324
CATGTAATCTTGTAGGTTTTATCAGGT	0	1	113195565	NM_001044324
CATGGTGTCATTCGTAGACCCCTGAAA	16	26	113195567	NM_001044343
CATGTGAATGTCCACTGTAGGAACGTT	1	0	113195567	NM_001044343
CATGGCAGTGGAGGCGTGTAAGAAGGA	1	2	113195567	NM_001044343
CATGATGTAGCGCGTCCCCTGTGTGGT	1	0	113195567	NM_001044343
CATGCCATTGTGCAGCAGTGGAAATAT	0	1	113195567	NM_001044343
CATGTCCTTCTGCAAGAGCGTCCGCGA	0	1	113195567	NM_001044343
CATGGTAATATTGGAATATTTTGGTTT	19	26	113195569	NM_001044325
CATGGCTCACGAATTATTGAGTTGAAG	9	4	113195569	NM_001044325
CATGAAATTTTGAAAAAAAAAAACTAA	1	0	113195569	NM_001044325
CATGAAGCAACAAAAATATGAGTAAAA	0	2	113195569	NM_001044325
CATGACTTTTTCAAAACCACCCTGAGA	0	2	113195569	NM_001044325
CATGTACATAAAAAGACAAACAAAACA	110	129	113195569	NM_001044325
CATGAGCTTTCAGCATTTCTTCAGCCA	4	1	113195569	NM_001044325
CATGATTGGAGGAACTACCACAATCTT	3	7	113195569	NM_001044325
CATGTCAGAAAACAGTGTTTTGCTTTG	3	13	113195569	NM_001044325
CATGTGTGTCTGTGTTTTCATGTACAT	2	1	113195569	NM_001044325
CATGTTTATTTCTATAGCGTTTTTACA	1	0	113195569	NM_001044325
CATGTTTTTGATGTCAGACATTGTTTT	1	0	113195569	NM_001044325
CATGGCATCAATTCTGTGACAGCTCTT	1	1	113195569	NM_001044325
CATGTGAACTGCAGTATGGTTTACTGG	1	1	113195569	NM_001044325
CATGGCTGTTTAGATTTTGAAATTTGA	1	0	113195569	NM_001044325
CATGGTGATAGGAGTGTGCCTGCTTCT	1	4	113195569	NM_001044325
CATGTTAGATGCAGTGAAATATTAAAG	1	2	113195569	NM_001044325
CATGAAAACACAGACACACATGAAATT	0	3	113195569	NM_001044325
CATGTTCCCACAAATCAATAGGCCTAG	0	1	113195569	NM_001044325
CATGCAGCCCCCTGGTGACAGTTCAAT	2	5	113195571	NM_001044353
CATGTTCTTGAATGAGCTCTCCCTTAG	1	2	113195571	NM_001044353
CATGCCATTAGCAAGACGGACTCTCCA	0	1	113195571	NM_001044353
CATGTCCACAGCATCTCAGGATTGTCT	0	1	113195571	NM_001044353
CATGATTGTCAACTACTAAGAACCAAT	7	11	113195573	NM_001044333
CATGCGTTTAGATATCCAAGTAAAATA	4	2	113195573	NM_001044333
CATGTGTGTGTTTGTGTGAGTGAGTGA	4	3	113195573	NM_001044333
CATGCGTTTATCTGTCTTAACATCAAC	2	4	113195573	NM_001044333
CATGTACACACACAAGTGTAAGCTGTC	2	4	113195573	NM_001044333
CATGGGGTTGTTTGTAAGTAGCGCGGT	1	0	113195573	NM_001044333
CATGAAGGATGTGTATGGAACCCAGCA	1	0	113195573	NM_001044333
CATGTTTCAGCTTCTTTACCCTGTCTG	1	2	113195573	NM_001044333
CATGTTGTCCCAACACAAATCGATTAA	0	1	113195573	NM_001044333
CATGTGAATGAAAAGCTTCATTTCTGA	3	5	113195575	NM_001044319
CATGTGTCGTGTGAGCTTGCTGCTTTG	1	0	113195575	NM_001044319
CATGTTCACTGTCACTTATCTATGTTA	1	0	113195575	NM_001044319
CATGTTTTCTGGCAGTAAAACAAAGGT	1	2	113195575	NM_001044319
CATGGTCTTCCAGGAGCAGGATTGGAC	1	0	113195575	NM_001044319
CATGCTCAGATCACACATTCCCTCAAC	0	1	113195575	NM_001044319
CATGACCACAACAAACAACCTGGAAAA	0	1	113195575	NM_001044319
CATGAAAGCAGAACAACAAAGAATCAG	1	0	113195579	NM_001044312
CATGTTTTCAATGAAAGGTTCATTTGC	1	0	113195579	NM_001044312
CATGGGGCTGTTGGGCACGCAGGAGCG	0	1	113195579	NM_001044312
CATGTGCAGACAGGCCAAGAAGATGAC	0	1	113195579	NM_001044312
CATGTTCCCGAAAAAAAAAAAAAAAAC	0	1	113195583	NM_001044328
CATGAAAAATAATAAATCGCAATGATT	973	1160	113195585	NM_001044310
CATGTCACGTCAAATGTATCAATAGTT	10	13	113195585	NM_001044310
CATGATAAAGACTTGTACTAGAATGAT	9	2	113195585	NM_001044310
CATGGTTTTCCAATACATTTGTGGATT	8	9	113195585	NM_001044310
CATGGATGACCTGGATCGTGCCAGCAA	3	0	113195585	NM_001044310
CATGGAATGTCCAGTTTGAAAATTTAG	1	0	113195585	NM_001044310
CATGTCCGCACAGGCCACGGGCAGAAA	1	0	113195585	NM_001044310
CATGAGGAGGATTTTAGCTATCAGAAC	1	3	113195585	NM_001044310
CATGTTAACTATTGATACATTTGACGT	1	3	113195585	NM_001044310
CATGATCTTCTTCAAGCCCTTCAGAGA	1	0	113195585	NM_001044310
CATGATGTGGTCTTCATCTCCAGAGCC	0	1	113195585	NM_001044310
CATGGCAGCGGCGATCTCTTCTGTGCG	0	1	113195585	NM_001044310
CATGATTGCAGACGCCAAGGGGGTTTA	0	1	113195585	NM_001044310
CATGTCTTTACCACCTCCTTTTCCATC	0	1	113195585	NM_001044310
CATGGTCATTTTTCTGAACATACTAAA	0	1	113195585	NM_001044310
CATGAACACCAGTATGTCCACTCGTCA	1	0	113195585	NM_001044310
CATGAAGGATAACTTCTGGGAGATGGG	0	1	113195585	NM_001044310
CATGAAAAGCTGGGTGCACAAAGGGGC	1	1	113195585	NM_001044310
CATGGGGTGGGACGGGTCAATGGTGTT	0	2	113195585	NM_001044310
CATGAATTGTTGGGAATGTTTTGAGCT	17	25	113195587	NM_001044329
CATGCAAGTCTGGAGGGAAATTACAAA	13	18	113195587	NM_001044329
CATGTCTTTCCAAACACCTTTGGCTGA	2	5	113195587	NM_001044329
CATGAACGCAAACTGCGAGGGATGATG	1	1	113195587	NM_001044329
CATGCGGAGTTTGAGTTTTTCTTGAGG	1	0	113195587	NM_001044329
CATGATTGACAGGTTTGATGTCAGAGC	0	1	113195587	NM_001044329
CATGTTATCCCGCATCCTCACAGTCCG	19	18	113195589	NM_001044320
CATGTCTGAAGGATCCGTTCAAAACTT	3	1	113195589	NM_001044320
CATGAACAGCTGTGTGAACTGTGGAGG	2	0	113195589	NM_001044320
CATGTCAGGGGCTGGGAAGGAGTTTTG	1	0	113195589	NM_001044320
CATGAATCTCTACTCTCAATATGTTCC	1	0	113195589	NM_001044320
CATGAAGCATAAACGTAATCTGAGATC	0	2	113195589	NM_001044320
CATGATGGCGGAGATGGTGGCGGAGGA	0	2	113195589	NM_001044320
CATGGGTTAATGGTATTATGATCTGCA	76	94	113195591	NM_001044332
CATGATTAAAACTATCATATTGCACTT	4	2	113195591	NM_001044332
CATGTGTCCCGTAACTGCCAAAACCGC	0	2	113195591	NM_001044332
CATGTGCAAGGTTTCTTGCGGAGGAAG	0	1	113195591	NM_001044332
CATGTCTGACTGCCAACACGGAGGAGG	0	1	113195591	NM_001044332
CATGAAAATTATGTGTGTAGGCCAATA	0	1	113195593	NM_001044327
CATGACTGCAAGTTATTCAAAACAAGG	1	0	113195601	NM_001044331
CATGGTGGTATTTCCAAAAAGATGTAA	0	1	113195601	NM_001044331
CATGTTTGGGTGAACTAGTCCTTTAGC	56	78	113195601	NM_001044331
CATGAAAATTCTGCCATCATTTATTCA	2	0	113195601	NM_001044331
CATGCATTGTTGTCAGAAATGTGTTTC	52	103	113195609	NM_001044336
CATGTTTTCCAAAAAATAAAGTTTCCT	26	16	113195609	NM_001044336
CATGTTTTCCTCCGCATCCTGAGGGAG	1	1	113195609	NM_001044336
CATGCGAGTGTGTTTACTTCCTTTTGT	1	0	113195609	NM_001044336
CATGATCATTTAGTCTCTGATATCGGG	1	1	113195609	NM_001044336
CATGAGTTGAAACCATTTTGTTTGGGT	0	1	113195609	NM_001044336
CATGATTAACAACGATTTTGCCCTTGT	0	1	113195611	NM_001044340
CATGTTCATCTACACAGCCAGACGACA	22	36	113195613	NM_001044339
CATGAGCGACCATTTACTCCAGCAGAG	4	1	113195613	NM_001044339
CATGGGGGATGATCTGTAGATTTATCC	1	1	113195613	NM_001044339
CATGTCTAAGGCCTCGTTCCCAGGCGC	1	0	113195613	NM_001044339
CATGCCAAAGAGGTGTTAAAAAAAGCC	0	1	113195613	NM_001044339
CATGAATGTGGAGGATAGACAAGTTCA	0	2	113195613	NM_001044339
CATGTGAAGTAAAAATCATTGTTTAAG	188	205	113195629	NM_001044323
CATGCTTTTAGTTTATAACTTCTGGCT	8	17	113195629	NM_001044323
CATGAACTCCTGGAGCAGAGAGTTTAA	0	1	113195629	NM_001044323
CATGATAATCCCTACATTTCTGAATGA	0	1	113195629	NM_001044323
CATGGAGGCAAAGGTGATCCTGTAAAT	60	68	113205046	NM_001044395
CATGCGAGTCATGGAGGCAAAGGTGAT	1	1	113205046	NM_001044395
CATGAAGATGAGGATGACTATGATGCC	1	1	113205046	NM_001044395
CATGTGGAATCCATCCTCACCCCCCGT	3	0	113205048	NM_001044396
CATGTGTTTGTGTAAAACTGTATTTTA	57	83	113205489	NM_131033
CATGGTACATTCACCTCTGCAGTAAAA	2	1	113205489	NM_131033
CATGGAACTCAACCAGCCTTCGTCACT	1	0	113205489	NM_131033
CATGGGGATCATAATCCTCGACTCCAT	0	1	113205489	NM_131033
CATGTTAAAACTTCGGTTTGTACACGC	1	0	113205491	NM_131535
CATGAAGGCACAATAATATAGGAATAA	1	0	113205491	NM_131535
CATGGGGAACCTCCGGGCTCCTGAGCT	0	1	113205952	NM_001002315
CATGGGTTACTGTTGACCTGTTCAGCT	78	101	113205956	NM_001039826
CATGCAGGGCGTTAGTTGATGAAATGG	3	2	113205956	NM_001039826
CATGGGGTCCAGTACATTACATAGGCT	1	6	113205956	NM_001039826
CATGATGGATGTTCAGCGCGTGGTCAC	1	1	113205956	NM_001039826
CATGTCTGTGCATATAAAGGCAATACA	13	10	113205960	NM_001039497
CATGGTCTGAATCACTGGCGAAGAGAG	4	2	113205960	NM_001039497
CATGTGGCAAAGACGTTGTGCAGTGAA	4	7	113205960	NM_001039497
CATGTTGGTGGATTCAGACTTAAACCT	3	2	113205960	NM_001039497
CATGAGTGATTATGCTCTGTACGAGAA	2	0	113205960	NM_001039497
CATGCTGGTCTCCTGAGACGTTACGTG	1	2	113205960	NM_001039497
CATGCTTTTGCAAACTTCTTCCAGCAG	1	0	113205960	NM_001039497
CATGCACTCTATACTGTATTTCAGACT	4	7	113374120	NM_001044712
CATGTTTATGATCCCATCAATAGCAGA	1	1	113374120	NM_001044712
CATGATTGATAGACTGTTTAGTTGCTT	1	0	113374120	NM_001044712
CATGAATGCCTCAAAGTTCTCGTGAGA	1	0	113374120	NM_001044712
CATGTATGAGGCTTTAAAGATGGCGTA	0	1	113374128	NM_001044707
CATGGAGAGGTTCACCGCTATCTGAAA	0	1	113374128	NM_001044707
CATGTGCATTGAGCGGTCTTTCTAGGG	4	5	113374130	NM_001044710
CATGACCCATCAACTCCTGGATGTATG	1	0	113374130	NM_001044710
CATGCCCATAGAATTCCAACAAAAGGA	1	0	113374130	NM_001044710
CATGAACATCCTCAACAAATTAATCCT	0	1	113374130	NM_001044710
CATGTTTGATCATTTGAGGCCATCTTG	0	1	113374130	NM_001044710
CATGGCACCAACAAAACTTTAAAGAAA	0	3	113374130	NM_001044710
CATGTCTGTAAGAGTTAAACCTGATTC	24	24	113374134	NM_001044711
CATGAGTGAGAGTGTTGTTGATCTGTG	5	6	113374134	NM_001044711
CATGTAATGTGGATTATATATAAAAGA	1	0	113374134	NM_001044711
CATGTGTCTCGCTACTTGGGGAACCTG	2	6	113374134	NM_001044711
CATGCAGTCACAGTGTGTGTAAAGAGT	0	3	113374134	NM_001044711
CATGGATATGTTTGCACTGATTTTGGC	0	1	113462014	NM_001030112
CATGCGGCTGCAGCGCCTCAAAGAGAT	1	0	113462016	NM_001030134
CATGTCACGCGAGGCTGATCTGGATTT	0	1	113462016	NM_001030134
CATGCTTAACCCTTCATTTCTGACTGA	8	9	113462020	NM_001030136
CATGCCAACAGTTGCTATCACTTTTGG	4	0	113462020	NM_001030136
CATGTCCTTGGGCAGATCTTCCTGTTC	1	1	113462020	NM_001030136
CATGAGCTTCAACAGAAAATGGAGAAG	1	0	113462020	NM_001030136
CATGTCTACCCGAAAACGATAATAAAA	1	1	113462020	NM_001030136
CATGGACTACGAGACCACCGAGTCTCA	0	1	113462020	NM_001030136
CATGCTTACCTCCGCTACCCGGGATTG	0	1	113462020	NM_001030136
CATGTAGTTTCCGAACGCCAGCACCAC	0	1	113462020	NM_001030136
CATGAGAGAGGAGGTCAGGGCATAGTT	1	0	113462022	NM_001030169
CATGTAGCAGATATTAACTATCATCAA	205	230	113671063	NM_001045302
CATGAGGTAATGACCTTGATAATTACA	5	3	113671063	NM_001045302
CATGTAATTATCAAGGTCATTACCTCA	4	2	113671063	NM_001045302
CATGAATGACAAACTAAACTGGGAGAT	3	10	113671063	NM_001045302
CATGTGGAGAGCAGACAGTACCGACAC	1	1	113671063	NM_001045302
CATGGGTTTTCAGGCAAGACGTGTGGG	1	6	113671063	NM_001045302
CATGATGCCGTTTGGTTTTGAGGTGAC	13	17	113671066	NM_001044838
CATGTTAGATCTCGTGTATCAGGAAAT	4	3	113671066	NM_001044838
CATGGATCATCAGGATTGATTATTCAC	1	0	113671066	NM_001044838
CATGGGTGTTTCACTTCAGACAGAATG	1	2	113671066	NM_001044838
CATGCAGTCAGTGCAGTAGCAACAGTA	0	1	113671066	NM_001044838
CATGGCCAACAAACAGCCTCTCTGGAA	0	1	113671066	NM_001044838
CATGGAGGGGATGAAGCTGTTCCCATA	0	1	113671066	NM_001044838
CATGTTTGTTCCTTTCTTTGCTAGTCA	0	2	113671066	NM_001044838
CATGAGGGATTGGGGAATCGAGCAGAA	1	0	113671160	NM_001044840
CATGCAGCAAAACCACAGGCGATCCAA	0	1	113671247	NM_001045305
CATGTGCTCCACGTACTCTTTCCCTGC	6	2	113671295	NM_001045306
CATGGTGAGCCAGAAGAAAAAGCAGCT	2	3	113671295	NM_001045306
CATGTCCTTGGCCTCCCGCTCTTTCCT	1	0	113671295	NM_001045306
CATGCATGAACGGAAGCGGCAGCGGGA	1	9	113671295	NM_001045306
CATGAACGGAAGCGGCAGCGGGAGGAG	0	1	113671295	NM_001045306
CATGAAAATATTTTATATATGTAAAAA	2	5	113671350	NM_001045304
CATGGCTGATTGCATAGTGGCACAGAT	1	1	113671350	NM_001045304
CATGAAGATGGAGGCCATTCAGAAGCG	1	1	113671350	NM_001045304
CATGGTAAAGATTTTGATCTCTGGAAG	4	4	113671350	NM_001045304
CATGTGAATTTGTCAACGGCTTTAACT	19	31	113671350	NM_001045304
CATGTCTAGTTGAGCTATGTTTCAGTC	1	2	113671350	NM_001045304
CATGGCGGTGGGCATCACTGTAGTCGT	2	0	113671353	NM_001045310
CATGACCGTCTTAGCACAGCCCAGAAT	2	0	113671353	NM_001045310
CATGACTGTGTTTGCCAGAACTGAAGT	2	0	113671416	NM_001045307
CATGTTGAGTCAGCTTCAAAGATATTC	34	38	113671416	NM_001045307
CATGAGGTGCTGCTCACCAACACTTTC	0	1	113671416	NM_001045307
CATGTATCTATCTTATGTTGAAATGTC	2	0	113671511	NM_001045308
CATGATCAAACCGTCAAAATGACTTGA	1	2	113671511	NM_001045308
CATGCGAGAATAAACATTTGTTTATCT	1	0	113671511	NM_001045308
CATGTGATTGAAACGAAATAAATATTT	31	27	113671513	NM_001045312
CATGTGTGTGTGGATGGATGTGATGGA	11	15	113671513	NM_001045312
CATGTGTTTAGCTAAGTGCACTTCCAG	11	17	113671513	NM_001045312
CATGTGCTAAACCAAACCAAATAATAC	0	1	113671513	NM_001045312
CATGGAGAAAACTTTAAGAAAAGATGA	37	44	113671558	NM_001045311
CATGAAAGGCCAGGTGGCGCTGTGTAA	27	36	113671558	NM_001045311
CATGTGGCCCGTAATTGGAACAAAGCC	3	4	113671558	NM_001045311
CATGTTTTAGTGATAAGCAAAGTCACA	1	0	113671558	NM_001045311
CATGTTTGTTCAGAGTAAACAAGATTT	1	0	113671558	NM_001045311
CATGAAAACCCTCCCCAAAATGAATTT	1	4	113671558	NM_001045311
CATGATGTGCCTTCGGATGGTTACTAG	1	0	113671558	NM_001045311
CATGCGCTCACACTTAAATTACTTTGA	1	1	113671558	NM_001045311
CATGAAACAAGATTTAAACGATAGCTT	1	1	113671558	NM_001045311
CATGTCTCTTGTTTGATTGACATCTCA	0	1	113671558	NM_001045311
CATGTTTCCTCACACTCCCGATAACAG	0	1	113671558	NM_001045311
CATGTGGCGTTCGGACCCCTGCTACGG	0	1	113671558	NM_001045311
CATGTTTTATTAGGCTAATCTAATATC	0	1	113671558	NM_001045311
CATGCACTATAGCGGAGATTTGACACC	0	1	113671558	NM_001045311
CATGAAGAACTAGACTTTACGATGGAA	0	1	113671558	NM_001045311
CATGTAGTCTCTGCAGGGACAGATGCG	0	1	113671558	NM_001045311
CATGAATGTTACGATTAATCCAGGCTA	13	17	113671560	NM_001045315
CATGATATGTGTATCACAGCTAAAAAA	1	0	113671560	NM_001045315
CATGCACGGCGGCTCCAACCTCTGGGG	1	2	113671560	NM_001045315
CATGATTATTTATGGCAGCAGCAGCAG	1	1	113671560	NM_001045315
CATGGACGCTCAGTCTAGCGTTTTATA	0	1	113671598	NM_001045316
CATGATGAAGGCCATTGATTGGAAATG	0	1	113671598	NM_001045316
CATGTTCTCCCCTTGTTGGCGTGGGTT	6	18	113671628	NM_001045314
CATGTGGTCAACAAGCACTTTGTTAAT	1	2	113671628	NM_001045314
CATGGTGGTCTTCGCCGTGTATGAAGT	1	0	113671628	NM_001045314
CATGCAAACTCCACACAGAAACACCAA	49	68	113671628	NM_001045314
CATGTATGAAGATTAAAAATGCTCTGG	5	3	113671673	NM_001045318
CATGACTATCTGTCTATCTGACTAATA	1	0	113671700	NM_001045322
CATGTCTCTGTCCAGCGCAGAGTTAGT	1	1	113671700	NM_001045322
CATGGCTAAGTTTGGACATTGTGCCTT	1	2	113671700	NM_001045322
CATGTGTTGTGGCTAAACAAAGTGAGT	1	0	113671700	NM_001045322
CATGTGCACACACATGTGTGTGTGTGT	213	248	113671749	NM_001045317
CATGTGTGTGTGTGTGTGTGTTTGTTC	7	5	113671749	NM_001045317
CATGATTACAACCCAAACGCGGGACGT	0	1	113671749	NM_001045317
CATGTGCACATATGTGTGTGCACATAT	0	1	113671749	NM_001045317
CATGCGCACACACATATACACACGCAC	0	2	113671749	NM_001045317
CATGCGTATTTTTGTTAAGAAACTGTG	2	0	113671789	NM_001045456
CATGGAAGTCAATGGAGAAATATCCGC	0	1	113671789	NM_001045456
CATGAAATTGTGAATCAAATATTGTTA	19	29	113671789	NM_001045456
CATGATTAGCTGACGTAAATCCACTTC	10	10	113671789	NM_001045456
CATGCTCTGAATTAATTAATAAAAAAA	0	1	113671789	NM_001045456
CATGTGGGAACATTCTATTCTTCCCCT	14	13	113672963	NM_001045443
CATGTCAAACATTGTGTTTATTAGCCG	132	202	113673054	NM_001045325
CATGTTTTTGTGGGTGAGTTTTTTAGC	1	0	113673054	NM_001045325
CATGTGACATCATAAAAATTGGGACTC	1	2	113673054	NM_001045325
CATGTCATCATCGAGTATCCGTACAGC	0	1	113673054	NM_001045325
CATGCAGATGGTGTTGGCCGGCGGCTC	2	5	113673057	NM_001045442
CATGCGCATCAGCCACGTGCTGCGCGG	1	6	113673057	NM_001045442
CATGATAACTGCACATTTGTAAAAGTG	134	137	113673091	NM_001045327
CATGTGTTGACCTAAAAAGGCACATAA	4	2	113673091	NM_001045327
CATGTTGTAAAAAAAAAAAAAAAAAAA	36	16	113673223	NM_001045330
CATGTGACTGTGAGATCCACCGCGTTC	1	0	113673223	NM_001045330
CATGTTCTGTAGGTGAGTAAGTAAACA	29	24	113673242	NM_001045334
CATGCAAGATCGTAGGCACTTTCTTTC	2	1	113673242	NM_001045334
CATGGTTTAAGTGACAGATGCATTTAA	2	1	113673242	NM_001045334
CATGACAATTAATTATGATAGTTCATT	1	1	113673242	NM_001045334
CATGAATCACAAAAAAACAGAAAACTG	0	6	113673242	NM_001045334
CATGCAGGAAGGAAAGAGTTACAAAGG	0	1	113673242	NM_001045334
CATGAACGCAGTGACAGACGGTTGAAG	0	1	113673242	NM_001045334
CATGAACTAACATTAACAGAGCTAAAT	0	1	113673242	NM_001045334
CATGGCACACTGAGGTTTCTAGAAGTG	0	1	113673242	NM_001045334
CATGGAAGCAATTAAGAATTTCCGCAA	2	10	113673260	NM_001045331
CATGGAGAGTCTGCCAGACCGCGGACG	0	1	113673260	NM_001045331
CATGGCTGGTTCTTCAGTGAAGTACTT	0	1	113673260	NM_001045331
CATGGCTATGGTAAACACCTCAGATAT	0	1	113673260	NM_001045331
CATGTTGTGCTGAAGCTGTGAAAATCA	1	0	113673260	NM_001045331
CATGCAGTGCCTAGGTGGCACTAAGCT	4	2	113673321	NM_001045337
CATGCTTGCCATAACCCTCAACGATTG	1	0	113673369	NM_001045333
CATGTGAGCCCAGATTGTGTGTAAGAT	11	12	113673371	NM_001044756
CATGGAGCAGTCCAGCAGTCAAATCAG	4	3	113673371	NM_001044756
CATGGAACAAGATCAAGCACAGAAGAA	4	3	113673371	NM_001044756
CATGTTAAAATACTACCTGTGAAATTA	2	2	113673371	NM_001044756
CATGTCACAAGTGAAGTTATCACTGTT	2	0	113673371	NM_001044756
CATGGGGCCCAACAGTCCGTAAATGCA	1	0	113673371	NM_001044756
CATGTGACTTTTAAAAGGTAGAAACAA	1	2	113673371	NM_001044756
CATGATCATCACAGGGCCAAAACAATG	1	0	113673371	NM_001044756
CATGATCTATTTATTGCTTAAATTGAA	0	1	113673371	NM_001044756
CATGTTTCGCTGTACAGTCATACAATT	0	3	113673371	NM_001044756
CATGTTGAAAATATCAATTTACTATTG	0	1	113673371	NM_001044756
CATGATAACTTCATTTGTGTACAGTAA	0	3	113673371	NM_001044756
CATGTTGTCCCAACACAAATCAATTAA	5	1	113673420	NM_001045336
CATGTTCACGCAAACCACTGGCCTGCA	1	0	113673420	NM_001045336
CATGCCAAAACGATCTCTTTTTCCTGA	1	1	113673420	NM_001045336
CATGCTTTCCACAACACTATCTATACC	0	1	113673420	NM_001045336
CATGTTCTTCTCTGTGTTTTGTGTATC	0	1	113673420	NM_001045336
CATGATGATGCATTCGTATACCAGACG	0	1	113673420	NM_001045336
CATGAAAGAAGATATTTTGAAGAATGC	0	6	113673420	NM_001045336
CATGAACAATCTTCATCTGGAAATATT	443	492	113673423	NM_001045441
CATGTAAATAATATACTGGCTGCAGTA	6	5	113673423	NM_001045441
CATGTATTTAATTATACATAAAAAAGG	2	0	113673423	NM_001045441
CATGCTTCTCACTTTCTTCATCATCGT	0	2	113673423	NM_001045441
CATGGAAACAACCATTGCTGCAATCTC	0	1	113673423	NM_001045441
CATGAAGGATACTAATGAAGTGAGTTC	9	10	113673504	NM_001044762
CATGTACAGAAATCAAAAGTGTGCGTC	1	0	113673504	NM_001044762
CATGATCTTGAGATGGATAAAAGTGCG	0	1	113673504	NM_001044762
CATGTTAATCCTGTAAAGATATAGACG	3	4	113673507	NM_001045439
CATGTAATGTGCGCTAATCTATAGATG	1	0	113673507	NM_001045439
CATGAAACTGAAGCACACTCTTTGTGG	105	86	113673892	NM_001045440
CATGTTTCCACACTCTAGACACGGCTC	22	24	113673892	NM_001045440
CATGTACAGTCCAAACATCTTCACGGT	9	21	113673892	NM_001045440
CATGGAGGGGTTAATTACAATTATTAA	21	30	113673894	NM_001044759
CATGACGAAAACACATTCGTATTCTGT	9	9	113673894	NM_001044759
CATGTGTCAGTCAATGTTATTTTAGTC	1	0	113673894	NM_001044759
CATGAAGCCGAAGATGCTGATGAAGCA	1	0	113673894	NM_001044759
CATGGCCTGGCATCCTCACATCATCGT	5	6	113673939	NM_001045437
CATGCAAAATGAGCAGATTTAGGTTGT	1	0	113673939	NM_001045437
CATGGCCAGGACACAGAGGTGCCAGTG	1	0	113673939	NM_001045437
CATGAGTTTAAGTGTTGATATTTCATT	23	29	113673985	NM_001044774
CATGAATGTGTGTTGTTTGATTGATGT	9	10	113673985	NM_001044774
CATGAAGCAAATGCAGAGTCTTAAACT	2	4	113673985	NM_001044774
CATGTTTTGTATCCAGATCTGTGGCCT	0	1	113673985	NM_001044774
CATGAACCCAGTGAATACGAAAAGCAT	16	31	113674053	NM_001044767
CATGAAACACCGAAAGATACTCAGAAG	2	4	113674053	NM_001044767
CATGATTAGCAGACAGCACAATGGTTT	1	0	113674053	NM_001044767
CATGGAAAGCGGAGGTCGTGTGTGTCC	1	0	113674053	NM_001044767
CATGTGACGAGGACGCTCCTATGAACA	0	2	113674053	NM_001044767
CATGACAAACCTTTAGGTGAGAGAAAA	0	1	113674053	NM_001044767
CATGGAAGATTCGCCTGATGAACCATC	0	2	113674053	NM_001044767
CATGCCGTATGTCGTGTTCATTGCAGC	1	1	113674065	NM_001044777
CATGTCATTTAGCAGAAGGAGGCACTG	1	0	113674065	NM_001044777
CATGTGCTGGGCCAGCTCATTTCTTGT	1	0	113674094	NM_001044752
CATGGCTGAGTTTCTCCGCAGCCAGAC	1	0	113674094	NM_001044752
CATGGGCATAATGTATTTGAAATGTCG	4	2	113674096	NM_001044779
CATGTTTCCTGACAACAGCATTCAAAC	1	1	113674096	NM_001044779
CATGCGCAGCACGCAGATGGAGGAACA	0	1	113674096	NM_001044779
CATGATGACCCCTTGATCCAAACTCAG	0	7	113674096	NM_001044779
CATGTGATGAAGCAAGTTGCTCGATTT	8	23	113674177	NM_001044780
CATGCAGCGTCCAGGAAGGCACCGACA	0	1	113674177	NM_001044780
CATGTTACCTCAAGCAAGAATGCATTA	0	1	113674177	NM_001044780
CATGTGATTGAAAGACGAGAGATCAAG	2	4	113674180	NM_001045301
CATGCCACGCTCAAAGTCTCTTAAATC	0	1	113674180	NM_001045301
CATGGCAGCAGCTCACTGCATTTCAGC	0	1	113674180	NM_001045301
CATGTGATTGGCTGATTAGACATTTGC	0	1	113674180	NM_001045301
CATGGTTGTTGCTGCCAGACGGGCTGC	10	8	113674180	NM_001045301
CATGACTGCTTGCCTGTGTATGACCCT	5	12	113674216	NM_001045298
CATGGTCATAAACGGCATTAAAATCCC	1	0	113674216	NM_001045298
CATGGAATTAGGGAGACATCCTGAGAT	1	0	113674216	NM_001045298
CATGCTTCCTTGTGAAGTATTGCCAGT	1	1	113674216	NM_001045298
CATGACATCGGAGTGGCTCTTGTATAT	1	2	113674216	NM_001045298
CATGGCCTGAGCTCTTGCTAAAATACA	0	2	113674216	NM_001045298
CATGTCCTCGTTAATTATTAAAAAGGC	30	42	113674257	NM_001045300
CATGACACACTGTGACTCATAAATACA	5	5	113674257	NM_001045300
CATGCGCTATAGGGGAATTGATGAACT	2	1	113674257	NM_001045300
CATGTTAAAAACACAAGTCAACAAATC	1	0	113674257	NM_001045300
CATGTCTAGAAAATAAATAAATGTCTT	0	1	113674257	NM_001045300
CATGTATCAGATAAAGTGTTGGTTTTG	3	9	113674322	NM_001045297
CATGTTCCATCTCTTTTGGTTTTGTTT	2	2	113674322	NM_001045297
CATGATGGACTCCACGTAGTTTCCAGG	0	1	113674322	NM_001045297
CATGTTCTCCCTGTGTTGGCATGGGTT	7	10	113674345	NM_001045291
CATGGGTTTCCTCCGGGTGCTCCAGTT	0	1	113674345	NM_001045291
CATGATCTCCTGACCGAGCACGCCAAG	4	10	113674443	NM_001045292
CATGGAGGAGGACAACACTTTCAATAG	1	0	113674443	NM_001045292
CATGAAGGAAAATGAAAGAATAAAACT	0	1	113674443	NM_001045292
CATGGTTGAGAAACACTGATCTAGTGG	0	1	113674443	NM_001045292
CATGCAGCGAGCGTCTCGTACTCTGGA	17	27	113674507	NM_001045289
CATGACTGACTTCCAAAGCAAAAGTGA	2	6	113674507	NM_001045289
CATGTTATTAAAGGGATAGTTCACCCA	2	0	113674507	NM_001045289
CATGAAAACCGAGACATTCGCTCTCTT	1	2	113674507	NM_001045289
CATGTTTTACTCCTCTAGAAAATGCTT	1	1	113674507	NM_001045289
CATGCTCAGCTCAATGCAGCAACCCCA	0	1	113674507	NM_001045289
CATGTGTTTATTACTGCCGTTCAGACT	1	1	113674510	NM_001045288
CATGAAGGGCTGGCCACGTATTTTAGG	1	0	113674510	NM_001045288
CATGCGCTGGACAGCTGGAACGGGTTG	0	1	113674510	NM_001045288
CATGTGTTCCAGAGCCACTGCTATCTG	0	1	113674510	NM_001045288
CATGCTTAAATTATTAAATTCTTTGCT	0	1	113674510	NM_001045288
CATGTGACATAAAGCCCACAATTGAGA	1	0	113674546	NM_001045287
CATGGAGACACATTGTGATCATTGTTT	0	2	113674548	NM_001045281
CATGTGTGTGTGTGAATGCTACTTTGA	52	79	113674576	NM_001045285
CATGGTGGAGAGCCACCTCAGTGCCCA	2	1	113674576	NM_001045285
CATGGAGGCCCTTCGCCTAACCGGCCG	0	1	113674576	NM_001045285
CATGGAGTGGAGTGCCAGTCTGCAGGC	0	1	113674576	NM_001045285
CATGTGCGTGAGTGTCATAGATTTATG	339	414	113674586	NM_001045280
CATGTAGATAACACACACACAAGACTT	4	1	113674586	NM_001045280
CATGCATTTTACAGTGAAATTGATGCT	1	0	113674586	NM_001045280
CATGCGCTTAAATCTGGATTCCTCCTT	0	1	113674586	NM_001045280
CATGAGCTCTGTAAATGAGAAGACCAG	0	1	113674586	NM_001045280
CATGACAATCTTACATACGAGAACTCG	10	24	113674586	NM_001045280
CATGCTCAAACTCTAGTGTAACCGCGG	5	18	113674586	NM_001045280
CATGAAGACTGTCGTGAGCGATTCGCA	0	1	113674586	NM_001045280
CATGGTGCAGTCCTGCTCGGCGTACGG	1	0	113674616	NM_001045284
CATGAGCAGGAGGAACTTCAAGCCCAC	1	2	113674616	NM_001045284
CATGTGTTGCATTTATTCTCGTGAGGA	4	10	113674618	NM_001045277
CATGTGTGTGCAAACTGTACTCATAAA	3	5	113674618	NM_001045277
CATGCTTTATAATCAATCATCAGCTAA	1	0	113674618	NM_001045277
CATGGTTAAATAAGAGCTACTATATTA	1	0	113674618	NM_001045277
CATGAAGATGAGAAGCCATTCAGGTTT	1	0	113674618	NM_001045277
CATGCTGTCCTGGGAGAGAGCCCTGAG	0	1	113674618	NM_001045277
CATGCCAAACATGCTTTATAATCAATC	0	1	113674618	NM_001045277
CATGGACGACAATGAAGAAACATTGCT	0	1	113674618	NM_001045277
CATGATTCACCAATCAGACGATTGCTA	0	2	113674618	NM_001045277
CATGCTTCAACACATCTGACAGGAAGT	13	18	113674673	NM_001045276
CATGCTAATCATACTGCAGGCTTTTCT	1	0	113674673	NM_001045276
CATGTTTTTGACTTGCTTTTGCAGACT	0	1	113674673	NM_001045276
CATGTGAAGAGGATTTCCATTTAAACA	36	25	113674736	NM_001045274
CATGTAGAGCGTCTCAGTTTGTCAGTT	3	2	113674736	NM_001045274
CATGAGCGTTTGGGTTCGATGGAAACT	2	0	113674736	NM_001045274
CATGTTTTCATTGATGATCCTCAGACA	1	0	113674736	NM_001045274
CATGAGCTGATGCTGGAGCTCTGCAAT	0	1	113674736	NM_001045274
CATGTCCCTTTGCTTGTTTGGTGTCTA	198	246	113674788	NM_001045275
CATGACAGTAAATCCCACCAATTATAT	85	110	113674788	NM_001045275
CATGGAAACCAGACAGCGCGAACTGCC	17	38	113674788	NM_001045275
CATGAATAAAGTTTTTGTGTTTTTTTT	3	0	113674788	NM_001045275
CATGATCACACCAGATGTTTACATTCT	1	5	113674788	NM_001045275
CATGATGGACAAACATCACGACCTCTT	2	1	113674861	NM_001045269
CATGGTAGATTGCATCACTTGTTCGGC	30	37	113674909	NM_001045268
CATGATGTGCGATGTCAGGAAGGGCAC	1	0	113674909	NM_001045268
CATGAATGAAATGTCAGTTGCGGTTAA	0	1	113674909	NM_001045268
CATGATAGTAGCATCAGAGTTTTAGAT	0	3	113674909	NM_001045268
CATGTGAGCACCTGTGTATGTCTGTGT	2	0	113674990	NM_001045265
CATGATTATTTACTAGAATAACGTACA	2	1	113674990	NM_001045265
CATGTGCATAGACACAAACTCTCTCAC	1	2	113674990	NM_001045265
CATGCCTGTGTGTGTGAGAGAGTTTGT	1	0	113674990	NM_001045265
CATGAATTTACAAACACACACAAAAAA	0	1	113674990	NM_001045265
CATGGACCAGGCACAGCTGGAGGCTTT	0	1	113674990	NM_001045265
CATGCACAAAGGTAAACATACAAACAA	0	1	113674990	NM_001045265
CATGTGGACTAAGGTGGCTGTAGTTTC	24	32	113675036	NM_001045264
CATGTCTATCGTAGTCCTGAGGGCCAT	1	0	113675036	NM_001045264
CATGGCAAAGCTGATGGTATCCTTGAC	1	0	113675036	NM_001045264
CATGAAGCTTGTATCCAGTGTTTTCAG	0	1	113675036	NM_001045264
CATGAAGAAGAAACATTGTAGCATCTC	2	10	113675087	NM_001045257
CATGTGTATGTGACGGCTGTGTGTGCC	1	3	113675087	NM_001045257
CATGTCAGCAGACAACAGCAACTTATC	1	0	113675087	NM_001045257
CATGTACACACAGTTCCATAGGGCCTT	11	30	113675124	NM_001045260
CATGGTGTCAGTAAACTTTAATGTGTG	92	63	113675127	NM_001045253
CATGTGGCCGTGTTGATTATAGCGGTT	4	6	113675127	NM_001045253
CATGTTTCTACAATAATGTGTATACAC	3	0	113675127	NM_001045253
CATGGTGCCTGTCAATCAATCGGTGGT	3	3	113675127	NM_001045253
CATGAGAAGCCCAGTCCAGTGGAGCAG	2	1	113675127	NM_001045253
CATGAAGTGTTTGTGTGATTTTCTCCA	1	1	113675127	NM_001045253
CATGCTGGTTGGGGCAGGTTCTGTTCC	1	0	113675175	NM_001045258
CATGAGTCAGAATAATCCAATCTGAGC	0	2	113675175	NM_001045258
CATGTTTTCATTTTTATTCTATTATTA	0	4	113675175	NM_001045258
CATGCAATTTCCAAAAAAACACTCATT	0	3	113675175	NM_001045258
CATGAGACGTCAAGAGGAACTACGGCG	0	1	113675175	NM_001045258
CATGAACAAGCTGACATTGAACAAAAT	0	1	113675178	NM_001045255
CATGGCGCACAAAAGGACTCGTCTTGC	0	1	113675231	NM_001045251
CATGACCTGAGAGTCAGGCAGACAGTG	15	3	113675231	NM_001045251
CATGTTATGTTTGTTATGGTCTGTCGT	3	0	113675231	NM_001045251
CATGGACAAGACGTTACGACAGACCAT	2	2	113675231	NM_001045251
CATGTAGTCTTCACTTAAGTCGTCTGA	1	0	113675231	NM_001045251
CATGTATTTGTGTCCAAAAAATATCTC	12	14	113675259	NM_001045249
CATGCCGATGATGCCCAGAGTGGCCCC	1	0	113675259	NM_001045249
CATGGTGGAGAGGATGGTGACCAATGC	1	0	113675259	NM_001045249
CATGGCAAACTCTTTGGCACTGATCAG	0	1	113675259	NM_001045249
CATGCAGTTTTATATAATGTGGTTTTA	11	10	113675332	NM_001045247
CATGAACACACATTGTTTTGCACCCCA	1	0	113675332	NM_001045247
CATGCCAAACAAGCTTTACAATCGATC	0	1	113675332	NM_001045247
CATGCAATAGTAAATACACTGTACTGA	2	4	113675332	NM_001045247
CATGCCTAATTGAACGCGACTTGATAA	4	0	113675335	NM_001045250
CATGAGCTTTGATTTTGTCCCTGAAAG	1	0	113675335	NM_001045250
CATGGTCTCGGCGGCTCTTTCACAACA	1	0	113675335	NM_001045250
CATGTATTGCAGTAAATTTAAGTGTAA	0	1	113675335	NM_001045250
CATGCAAAACCATATTTACATTTCCAA	0	1	113675335	NM_001045250
CATGACGTGACACTCTCCAGGGAGCCA	0	2	113675335	NM_001045250
CATGCGATGGGAGGAAAAGAACCAATG	0	2	113675335	NM_001045250
CATGGAGCAGATTGCCAAAGAAGAACA	2	0	113675399	NM_001045248
CATGTCGAGCTCCAGAGGAAAGGACAC	1	0	113675399	NM_001045248
CATGACTTGTGACAATAAATGTGAAAT	20	45	113675441	NM_001045243
CATGTTGTCTGAGCTGTTAAAGCAAAA	2	4	113675441	NM_001045243
CATGTACACACACACACACACTTCCTC	0	1	113675441	NM_001045243
CATGGAATCAGGCATCACAAACATACT	0	1	113675441	NM_001045243
CATGACACATTTCACCAATGCAGTGTT	6	6	113675441	NM_001045243
CATGAGTTTGTTTGTATGAAATGTAAA	2	0	113675441	NM_001045243
CATGAGGTACAGCATATCGACAACCTA	2	2	113675486	NM_001045241
CATGTTTGAGAATGGCTATGATGTCTC	1	3	113675486	NM_001045241
CATGTGCTATGTTTACCACAAACACCT	1	1	113675486	NM_001045241
CATGGAGTGATTTGATTTTGAAAGTAG	1	0	113675486	NM_001045241
CATGACTTAGTCCTTGAACAATCATAG	1	1	113675489	NM_001045242
CATGGCGCCAACATCTCTTGTGCTCTC	0	1	113675489	NM_001045242
CATGTGCAACAAGATCCTGAAGCCCAT	0	1	113675489	NM_001045242
CATGTGTAATAATGATTCAATAAATAT	813	958	113675489	NM_001045242
CATGCTTTTGAGCAAACTATGATTGTT	149	309	113675489	NM_001045242
CATGTCTTTTACACAACCTCTTATTTT	2	4	113675489	NM_001045242
CATGCAATGCAATCGCAGCAAGGTTTT	1	1	113675508	NM_001045240
CATGTACTGGTTAATAAGGAAGCACTT	0	1	113675508	NM_001045240
CATGTCAGAATAATTCTCAAAACAAGT	6	4	113675577	NM_001045235
CATGAAACAGGCAAGCCAGGGATTTAC	4	3	113675577	NM_001045235
CATGACTATTGATAAAAAAAAAAAAAA	3	1	113675577	NM_001045235
CATGGCACAGGAAACCTTAATTTAATG	2	4	113675577	NM_001045235
CATGGAAGTATGTCTTACAATAAAAAC	1	0	113675577	NM_001045235
CATGATGGAAAACGTTATAGTGCCTTT	1	0	113675577	NM_001045235
CATGGGATGCTGTGGCTAAAAACTGTT	1	0	113675577	NM_001045235
CATGATGAAAATGGTAAAGCTGCTCTG	1	0	113675577	NM_001045235
CATGCCCATTTAAAGGAACACTGCACT	1	0	113675577	NM_001045235
CATGAGTGTATTTTCCACTTTTCTTCT	1	0	113675577	NM_001045235
CATGTCAGAATAGTTCGGCTCATATCG	1	1	113675577	NM_001045235
CATGATCACACAAATACGTTTTGGTTA	1	2	113675577	NM_001045235
CATGTCACAAGAATTTGTGATTTTTAT	0	1	113675577	NM_001045235
CATGTGGAAAAGATGAAGCTAGAATTT	0	1	113675577	NM_001045235
CATGTTGTTGGTCACATTAAAGATCAC	0	3	113675577	NM_001045235
CATGGACATTTAAAAACAAAAATCATA	0	2	113675577	NM_001045235
CATGGAATGGCAGCAAAGTTCCTTGAT	0	2	113675577	NM_001045235
CATGTGTTTCCCACACACTGGGAGTAA	2	4	113675608	NM_001045238
CATGGAGTGAGACTAGTGAAAGACAGC	1	2	113675608	NM_001045238
CATGGGAGCGATACCAGAGTTATCTGC	2	5	113675723	NM_001045222
CATGGAGCGCATCTCGGCCGCACACTG	1	0	113675723	NM_001045222
CATGTGTCGGATATCACGGAAGAAGGT	1	0	113675723	NM_001045222
CATGTCTGGATCTGGCGGTACAGGGTG	0	1	113675723	NM_001045222
CATGAAACCAAACCAGACATCTTGGTT	130	149	113675782	NM_001045166
CATGCCGTTGACCTTGCAGTTCAGTGT	3	4	113675782	NM_001045166
CATGACGTGTCAGTGAGATCTCCAATG	2	2	113675782	NM_001045166
CATGTTTTGGGAGCACGTCTGAAGGTT	0	1	113675782	NM_001045166
CATGAAGTGCATAAACCTAACCGTTAG	0	5	113675782	NM_001045166
CATGTCCTCATAAAAACAACAGTCAGA	7	10	113675819	NM_001045447
CATGTCTTGTTGATCTTTTTTATATTC	1	0	113675819	NM_001045447
CATGACAGACACAGAGCTCCTGGATTT	1	2	113675819	NM_001045447
CATGCCAGGATACAGAACTAGTCTGCA	13	19	113675886	NM_001045109
CATGTTGGCCTCCAGAGCGAGAGCGAT	1	0	113675886	NM_001045109
CATGTGAATGTCTCTCTTGCGTCTCCG	1	0	113675886	NM_001045109
CATGACGCGGAGCAACTTTTTGGTGGA	0	1	113675889	NM_001045087
CATGGATAAGAAAAGACGGAATTTGAA	5	11	113675931	NM_001045448
CATGTCTTTAACGGTGGATTTCAGGAC	1	0	113675931	NM_001045448
CATGCACTCGTAATAGATATTGATGAA	0	1	113675931	NM_001045448
CATGTTTACGCCCACAGTAACTCCTCC	0	1	113675977	NM_001045030
CATGGTCAAAGTGCCTATAGCCAATGG	0	2	113676052	NM_001045065
CATGGAGGGAGCGGATCAGGACCAGGA	8	11	113676068	NM_001045450
CATGGATTTCCAAACCAGCCAAGTGCT	0	1	113676094	NM_001045469
CATGTTTTCGTTGCGCTCGGTCGTCTC	61	130	113676108	NM_001045449
CATGTGTCCTCCGTGTGTGTGCCGGTC	1	1	113676108	NM_001045449
CATGTGAGGAGGGCAGATCCACCTGAC	0	1	113676108	NM_001045449
CATGGCGTCACTGAAGAAGCTGACAGA	1	0	113676137	NM_001044922
CATGTAGCTGAGGTCACAGTATTTCAA	2	0	113676189	NM_001044911
CATGACGGCTGTTAGTCTGTTCTGCAG	1	0	113676189	NM_001044911
CATGACACACACATTGTACACGTTATA	0	1	113676189	NM_001044911
CATGGAGCTGATGATATGAATCGATGG	0	1	113676189	NM_001044911
CATGCAGAAGAGCGTCAGTCAGAGAAC	1	2	113676201	NM_001045468
CATGGCTGTTCATTGTGTACTGATGAC	5	5	113676241	NM_001044906
CATGGGTAGTAAGTTCATTTGGCATTT	1	0	113676241	NM_001044906
CATGGCATCATTGAACCACCAGGGGGG	0	1	113676241	NM_001044906
CATGTGCTCCTCTCTGTCCTGTAGATG	12	9	113676265	NM_001045466
CATGGAGAGCGGTGGATACCCATATTT	6	9	113676265	NM_001045466
CATGCACCACTCCTGCGCTTCTTCACT	1	0	113676265	NM_001045466
CATGTTTGGGTTTATTGCTTGTTTTCT	0	1	113676265	NM_001045466
CATGAACCCCTGAACACACACTCACAT	722	838	113676342	NM_001045467
CATGCCCGCCTGAGACGCCCCTCTGTT	5	15	113676342	NM_001045467
CATGGCCTTTAAGCAGATGGAGCAGGT	2	5	113676342	NM_001045467
CATGCAGTGTTAAACCAAAAATGCATC	1	1	113676356	NM_001044904
CATGAGGAGCACCTCTGGTTGGTCTGG	1	1	113676356	NM_001044904
CATGAAGGAGAAGGCTGTCGCTGAATC	1	0	113676378	NM_001044848
CATGGGTCAGAGAGCAGTGAAGAGTTA	1	5	113676378	NM_001044848
CATGAAGGAGTCCACCAGCACAGTGTA	2	0	113676436	NM_001045465
CATGCACATCCAGGAGCAGGACGTGAT	0	1	113676436	NM_001045465
CATGAAGACCGCCGCTGGAGGTACAAG	126	214	113676528	NM_001044836
CATGTTTATTCTCGTGGTAGCTTTCAG	11	4	113676528	NM_001044836
CATGAAGTGGTGTGCTGGACACTCATA	6	7	113676528	NM_001044836
CATGATGATTGTGATGTTGGCTCTTTA	2	0	113676528	NM_001044836
CATGTCAGGAATGAGCAGCTACCACAA	1	3	113676528	NM_001044836
CATGATTTGTTGCATATAGTTATGGTT	13	18	113676532	NM_001045119
CATGAACTTTTCATTGTTATTTAAAAA	2	0	113676532	NM_001045119
CATGCAAGGAGCAACAGGGCCATTCAG	1	0	113676532	NM_001045119
CATGATTTTGCATTCTTTTATGGACTG	1	2	113676532	NM_001045119
CATGGTCTTGAAAACTTTATAAAAAAA	1	2	113676532	NM_001045119
CATGGATCGAGCTCACAGACTCGGACA	1	0	113676532	NM_001045119
CATGATGCACCACTTCCTATGATCAAA	0	5	113676532	NM_001045119
CATGGGGATGTTCATCACCGCCTCGCT	2	0	113676548	NM_001044758
CATGCGCTCAGACTGGAGAGAGTGTAA	1	3	113676548	NM_001044758
CATGTCAGTAGATTCATTGCACTGGCA	1	0	113676548	NM_001044758
CATGTTAATGTAGAGGATCAATAAATT	581	663	113676561	NM_001045452
CATGTAATGTTCAACTCATCAACAAAA	5	1	113676561	NM_001045452
CATGTCTCGCCCAAAGCATCCCAGTAT	4	1	113676561	NM_001045452
CATGTTCCTCTACTTCTGAGTCGTTTC	3	5	113676561	NM_001045452
CATGGTAATGCTGTGATGTATTAGTGA	1	1	113676561	NM_001045452
CATGGAGGAACTGCAGTCCTGAAAGTA	4	1	113676565	NM_001045453
CATGACCTTTGACCTCACGCAGATCCT	0	1	113676565	NM_001045453
CATGTTCTGTGCAATTTTTTTACATTT	1	0	113676579	NM_001044755
CATGGCCGTGGTAACCTGACGGAAATG	1	0	113676579	NM_001044755
CATGCTTTGATGCCGTGCTCCTGTGTG	1	0	113676579	NM_001044755
CATGAACCTCTGGAACAGGCTCAGGCG	1	0	113676579	NM_001044755
CATGATGGTGGGGGGTGTTCAGGTGTC	1	0	113676579	NM_001044755
CATGAGGCACAACTGTGGGTCTGGGAC	0	1	113676579	NM_001044755
CATGACACACGGCACCATCTCCACGCT	0	1	113676579	NM_001044755
CATGTTCATTGTACATTCTGGAGTTTC	0	1	113676581	NM_001044766
CATGAAGACCTTTGTTAGATTGTTTCC	43	64	113676612	NM_001045232
CATGCAGATCTTCAGCTCCACCACATT	0	1	113676612	NM_001045232
CATGTGATTGCGAATACTCTCAGCAAT	0	4	113676612	NM_001045232
CATGGAGGGCTCTGGAAAAATCGTGGT	77	105	113676646	NM_001044757
CATGTCTGTTTATCTTGCGCAATGTAA	12	29	113676646	NM_001044757
CATGTTATTTTATTTCCAAACGTTAAG	11	4	113676646	NM_001044757
CATGGACCTCAATACCTCTGCTCACTG	4	6	113676646	NM_001044757
CATGGCTAACAACTCATACAGCGGGGT	3	6	113676646	NM_001044757
CATGGATCTGAATGACTTGCCCTCCAC	2	2	113676646	NM_001044757
CATGTTAATTCCTTCGCATTTCCAGTA	2	2	113676646	NM_001044757
CATGCACAGCCTAGAGACGTCCCTTTG	2	5	113676646	NM_001044757
CATGGGAGGTTTTTTTTCTTGGGATGG	1	0	113676646	NM_001044757
CATGGTCACAGGGGACAACCTTAATAC	1	0	113676646	NM_001044757
CATGGCAAACCCAACATCGGCCTTTTT	1	0	113676646	NM_001044757
CATGGACCTGCTTATAGTGGGCATCAG	1	0	113676646	NM_001044757
CATGTCAAGAAATCATTGGACAAAGAT	0	1	113676646	NM_001044757
CATGCGCACCGTGATTCCAGCACGCTG	0	1	113676646	NM_001044757
CATGCACTGTTCAAAACCCACACACAG	2	2	113676648	NM_001044946
CATGCCAGATTTTGGTATTTTTGCAAA	1	0	113676648	NM_001044946
CATGTACAGATACTGAACGCACATTCT	1	0	113676648	NM_001044946
CATGTCAAAAAATGTCCACGTTACACT	0	1	113676648	NM_001044946
CATGGACAAACCCAAGTTTGGAGGCAG	2	5	113676657	NM_001044753
CATGCAAAAGTCACAGGTTCCACAGTC	1	0	113676657	NM_001044753
CATGGAATCTTCAATGAGCACAGAACC	0	1	113676657	NM_001044753
CATGTGTTTATCTTGTCCAAACACACT	1	0	113676686	NM_001045206
CATGTATTATAAAGATGTCTTACAGTA	0	1	113676686	NM_001045206
CATGTACAGAAGAAGCTTTTTCACTTT	1	3	113676707	NM_001045198
CATGTTTCCTTGTAAAGAATGGAAGAT	13	16	113676720	NM_001045463
CATGAAGAGTTTAAGCGCTATGAGATG	2	0	113676720	NM_001045463
CATGTCAGAACTCGACTGGACGAGCTA	2	0	113676720	NM_001045463
CATGATACAAACAGTGACGGTGTGTTG	1	2	113676720	NM_001045463
CATGAATGACCCCAGCCAGGTTGTTTT	8	0	113676724	NM_001045192
CATGGACAAATGCAAATGGACCAGACC	2	1	113676724	NM_001045192
CATGGATTTTCAATAATGAGTCTGAAA	12	13	113676739	NM_001045200
CATGCTAGCGTGCGCATTATCACAACG	1	0	113676739	NM_001045200
CATGTTCAAATGACGCTAATCAACCTT	1	0	113676739	NM_001045200
CATGTTCCGAAACGCAGCAGCCTGGTG	2	0	113676743	NM_001045202
CATGATCAGGGTGCTGGTGGCAATGGT	1	0	113676743	NM_001045202
CATGCAGGCTGACAAATGTTACAACTT	1	0	113676788	NM_001045193
CATGAAGAAATCTTTTGTATAAGCAGA	1	0	113676788	NM_001045193
CATGAATTACAATGAGAAGCCAAAATC	0	1	113676788	NM_001045193
CATGTCTTCTGGTTTTACAAACTTACT	5	14	113676840	NM_001045171
CATGTTCTTCATCAGACACAACCCCAC	4	0	113676840	NM_001045171
CATGTAAAATGTAAGCCACTCCTTTGC	3	1	113676840	NM_001045171
CATGGAGATGGAGAAAGGTCAAGATGA	1	0	113676840	NM_001045171
CATGAAATGCACCTTGACAAGCACTGA	0	1	113676840	NM_001045171
CATGGTCTACTTGGGGGCCCGAGGAGA	2	7	113676840	NM_001045171
CATGCAGTCCAGTCTCACCGCACGATA	0	1	113676875	NM_001045143
CATGATGTCAATGTGTAAATTCTGATT	20	35	113676894	NM_001045144
CATGTGCTTACCAAATCACTCTGATGC	2	1	113676894	NM_001045144
CATGAGTAAATGACAGAATCTTTATTT	0	1	113676894	NM_001045144
CATGATTCACCAACCAGTTTGTGTTTG	7	12	113676906	NM_001045464
CATGCTGTATGTAAACAGGCACAGGGG	0	1	113676906	NM_001045464
CATGGCGCGAGGGGCTTAGAAACAGGG	0	1	113676934	NM_001045126
CATGCAAACACAACTTTCGTCAATAAG	0	1	113676934	NM_001045126
CATGTTGTAATTATGTAAGAATGTGTT	33	30	113676947	NM_001045454
CATGGCCAGGAGAGGAGCTCGGGTTGT	1	0	113676967	NM_001045455
CATGCAGTTTTGTACCTTTTGCAGTTT	21	23	113676969	NM_001045101
CATGAGGTAAAGTGTTGTCTAACATAG	0	1	113676969	NM_001045101
CATGTTCAAAACACACTCATTCAGACT	0	1	113676969	NM_001045101
CATGGTTCAAGAGGACCACAGTAAGGC	0	1	113676969	NM_001045101
CATGTTTTAACGTAGATGTTTCCCACA	33	37	113676997	NM_001045125
CATGGCTCTGGTCGAGGAGCCGGCACT	3	0	113676997	NM_001045125
CATGACAATAAAAGTGCCCTCTGGTTT	2	1	113676997	NM_001045125
CATGCGCCAGGACATCCGCAAAACCGA	1	0	113676997	NM_001045125
CATGCCAACCATAAAGACGTTCCCTGT	0	1	113676997	NM_001045125
CATGTGGCCCTCCACACCGCTCGCCTG	0	1	113676997	NM_001045125
CATGTGAGCAACGTGATTGAAGTTGGT	0	1	113676997	NM_001045125
CATGAATATTTATAAAGGCTGGTTTAA	0	1	113676997	NM_001045125
CATGGCGTGAAATTAGGTTTAAAATAA	0	1	113676997	NM_001045125
CATGTTTTACGGAGAGATCCGGCCTCG	1	3	113677022	NM_001045110
CATGAATGAGCAAGCAGGGGGGATGGG	1	0	113677022	NM_001045110
CATGTCTGCGCGTCTGGAGCTGCAGTC	1	2	113677035	NM_001045094
CATGCACAAGATTGTTGGAGTGATGTA	132	165	113677074	NM_001045076
CATGTGAGTAAATATCGGCAGTATTTG	15	25	113677074	NM_001045076
CATGTTCTGTTGTTTGTGATCTTTTGG	6	3	113677074	NM_001045076
CATGTTCGTGTAAAACAACAGCTCACA	3	5	113677074	NM_001045076
CATGTAACGTGCACAGAGCAAAGCAGC	2	1	113677074	NM_001045076
CATGGCAGCGCCAACCGGAATCACCTC	1	2	113677074	NM_001045076
CATGCTTTCAGTGGCATCAGTAAACTA	1	3	113677074	NM_001045076
CATGACGACTGCTAGTAAAAAAATGCG	1	2	113677074	NM_001045076
CATGACTTTTCCCCAGCGGTGAGTCCT	1	0	113677074	NM_001045076
CATGCAGCTCCTCTTTCGGTTCCAGGT	0	1	113677074	NM_001045076
CATGAGATGCAGGGGTTTACTGTATGG	0	2	113677074	NM_001045076
CATGCGCGTTTGTCTTTTGCTCTTTCG	0	1	113677078	NM_001045091
CATGGAATGAGCTGAGGTTCATCAGTT	0	1	113677100	NM_001045067
CATGTTGGTCATCTCCTGATTGCCTTT	199	233	113677126	NM_001045064
CATGGAAGAAAGAACATTACCAGCAGA	55	72	113677126	NM_001045064
CATGAACTCAAACTTCACTCAGAAGTC	51	34	113677126	NM_001045064
CATGTAAAAACGTTGTACAGGTAAATA	31	32	113677126	NM_001045064
CATGGAGACACACAGGTATACACTGAA	3	7	113677126	NM_001045064
CATGTGGCGAGAATGGCTTGTCATTTT	1	1	113677126	NM_001045064
CATGACGTCCCCCGGTGTGCCTGGAAC	1	0	113677126	NM_001045064
CATGCAGAAATGGGGAAAACAAAGCAA	1	3	113677126	NM_001045064
CATGTATTTTTGCCTCAGTAATTCAAA	0	5	113677126	NM_001045064
CATGGCCGTTTCTTTATCCGCAGTTCA	0	2	113677126	NM_001045064
CATGTTTAATATGTGAGATGAGTGATA	0	1	113677126	NM_001045064
CATGTTTGTTTGTTTTCTGTCTCCCAT	0	1	113677126	NM_001045064
CATGAAAGAAATGTGGGGAGAGCAGAA	0	1	113677126	NM_001045064
CATGGGAGACTGTTTTGATGGACACTT	0	1	113677126	NM_001045064
CATGCACTGGTCATATAAAGGGGAGAA	2	1	113677201	NM_001045056
CATGTGGCACTGATGTCTGTGTGGGCA	0	1	113677201	NM_001045056
CATGACGTCAGGCTTCACAAGCTAAAG	0	1	113677201	NM_001045056
CATGGTAATGTTCACAGACGCAGAGAA	0	1	113677201	NM_001045056
CATGAATACAACAAACTTCTTCGAAAG	6	10	113677203	NM_001045054
CATGAATGGTAGCAAATCACCAGTCAT	4	4	113677262	NM_001045028
CATGCCCTAGAGGTGCTGAACTCTCAG	0	1	113677262	NM_001045028
CATGGAAGACGATGATGACGACACGAA	0	1	113677307	NM_001044803
CATGGGCCAGCATATCATCCACAGTGT	0	1	113677377	NM_001045004
CATGAGTAGGATCTGGGAGGCAGGGAA	1	0	113677421	NM_001044995
CATGGACATCTGGGGAGGGGAGAATTT	1	1	113677421	NM_001044995
CATGAAATCATATTGGTGGATGACTTC	0	1	113677421	NM_001044995
CATGTCTGTACAGTCTCCTAAGCCTTT	91	104	113677433	NM_001044991
CATGCATCTATGGCAGAAAGGTGGAGC	0	1	113677433	NM_001044991
CATGCAGTTTACTGAATGTAAATAGGT	0	1	113677433	NM_001044991
CATGATGGATTAACAAGACTATATGAA	24	40	113677489	NM_001044818
CATGGTCACTTTGCAGTTATCAGTCTA	3	13	113677489	NM_001044818
CATGTGGAGAGGGCAGACGTGGGATAT	1	0	113677489	NM_001044818
CATGTCCCAGGCATAGGTTGAGTCTCC	1	0	113677489	NM_001044818
CATGTATGCACTCAATAAAGCTTACAA	35	41	113677496	NM_001044956
CATGTCAAGGTCAAACTAGATCAATGA	31	37	113677496	NM_001044956
CATGAAATCTTCATTAAAGTGTGCTGC	11	12	113677496	NM_001044956
CATGTGTGTAAACTACAAGAATAACAT	2	1	113677496	NM_001044956
CATGACAGACGACCTTGTGGACTCAGT	1	1	113677496	NM_001044956
CATGTTGAAGACATTCAAAAAAACACT	1	0	113677496	NM_001044956
CATGCCGGACAATCCAGCGTCCCGTTT	0	1	113677496	NM_001044956
CATGTCTGAACCTGGCAAAAAGAGGGT	0	1	113677496	NM_001044956
CATGGTTAGAGGAAAGAGAAAGATCAT	0	2	113677496	NM_001044956
CATGTGTTACAAGTAACCTGAATCCAG	13	6	113677593	NM_001044942
CATGTTTGATGGCAAAGTCCCTCACTG	2	0	113677593	NM_001044942
CATGTAGTGTTTACGGTTTTGTTCGGC	2	0	113677593	NM_001044942
CATGTTTAACATACAAAATACTTGTTC	1	0	113677593	NM_001044942
CATGATTGGACTTCTCTGTGAAATGTT	1	0	113677593	NM_001044942
CATGAGCACTGAGCGTCTGGAGCCCGC	0	1	113677635	NM_001044903
CATGTACAGTGGATTTGAGCAAAGTTT	0	1	113677667	NM_001044916
CATGTGGGAGTCACTGGGTTTCGTCAT	0	1	113677667	NM_001044916
CATGCCATCATTATACAAGCATTTTAC	0	1	113677720	NM_001044889
CATGATATTATAAAGTGTAGTTAGTTA	0	1	113677735	NM_001044886
CATGGACTGTATCCCTTCACCTCCTGT	2	1	113677836	NM_001044785
CATGTTCTGATCATCCCAAATGATGTT	1	0	113677836	NM_001044785
CATGTGAGTGGGGAAGAACGGCTGCCT	1	0	113677836	NM_001044785
CATGCTGCAAAATAAGAAGACCAGCTC	0	1	113677836	NM_001044785
CATGTCGCTGTCTCCTCCGACAGATCT	0	2	113677836	NM_001044785
CATGTCTACTGAGCAGGCTCGTTCAGG	0	1	113677836	NM_001044785
CATGGCATCTAAGATTAAGAACTATTA	0	1	113677836	NM_001044785
CATGGGGTTGATGATGACTTTATAATA	0	1	113677836	NM_001044785
CATGCTTGTTTTAACTCCACTCTTTGT	1	0	113677868	NM_001044786
CATGGAGCACAACCGTATCAACAAGAT	1	2	113677868	NM_001044786
CATGAGGCTGGTGGCCTCCACACCAAC	0	1	113677868	NM_001044786
CATGGGAGTTAAATACTTTTATTTTCT	7	12	113677883	NM_001044784
CATGGTGAAGTCTTTCTCCACATTTCA	3	2	113677883	NM_001044784
CATGATAACTTCTGTCTCTGAGGATGT	2	4	113677883	NM_001044784
CATGGCCGTCACAAGATCTACAGAGCC	1	0	113677883	NM_001044784
CATGTCCAGTGTGTAGTTGAGAAGTGC	1	0	113677883	NM_001044784
CATGTTCTTTGCCTTCAAATAATCGCA	0	2	113677883	NM_001044784
CATGGAGCTAACTTATGGAAACTGTTC	0	1	113677883	NM_001044784
CATGTCAAGTCTTTCTGGTAATGATCT	4	2	113677905	NM_001044789
CATGTTTGAGGATGTTCTCAGTTTGAG	9	12	113677915	NM_001044787
CATGCTTTACCATTGACGGTGTTGATG	5	2	113677915	NM_001044787
CATGTTCTGGAATATACTGTAGTTATA	3	10	113677915	NM_001044787
CATGCTGGACTTCACTACGATGGAAGA	1	0	113677915	NM_001044787
CATGGTTTCTGACACTGTTCTCAAAGA	0	3	113677915	NM_001044787
CATGGGCGGTACAGCTGCGCCCGGGTC	0	1	113677950	NM_001044795
CATGTGGCTCACAGTTCTTCGCTGGAT	3	1	113677985	NM_001044799
CATGCAAACTGATACAAGGATTATACA	1	1	113677985	NM_001044799
CATGTCTTCGCCTTTGTTTGATTGAAC	1	1	113677985	NM_001044799
CATGGATGAGGACATTGTGCCACCAGG	1	1	113677985	NM_001044799
CATGCGGAAGAGGAAGAGGACGGTCAG	1	0	113677987	NM_001044823
CATGCTTCCAAGCTACTCAAACTGCAT	0	1	113677987	NM_001044823
CATGCCAGTTAATGCACATTTAACCAT	1	0	113678051	NM_001044842
CATGATGCAGCTGTTAGGCAATCCAGT	1	1	113678080	NM_001044850
CATGTCTGCTGGAGGACAGATACTCCA	0	1	113678080	NM_001044850
CATGATTGCTGTCCTCGTCGAAGAAAA	1	0	113678082	NM_001044837
CATGTTATAATACAGATATGGTTATAT	1063	1253	113678120	NM_001044859
CATGTTTGAGTTTCTTGATTTTGCTCT	3	1	113678120	NM_001044859
CATGTGTTGTATTTTCTGTCTTAATGC	1	5	113678120	NM_001044859
CATGATGACTGAGGCATTAAGACAGAA	1	2	113678120	NM_001044859
CATGAATTGTGAAACTGCTGAATATTT	1	0	113678120	NM_001044859
CATGCAAACAAACAAGACTACACAAGC	5	3	113678123	NM_001044854
CATGTCAATCATTGCGCGTCTGATATT	3	0	113678123	NM_001044854
CATGAGGCTCTTCGGCAAGTCTATCTC	1	0	113678123	NM_001044854
CATGGAGCAGTGATTTAGCATAACGGT	1	1	113678123	NM_001044854
CATGACCCGTTTGTTCAGAGAAGGTCG	1	0	113678123	NM_001044854
CATGGCACGAATAAGAAGAGTCTGGAT	0	1	113678123	NM_001044854
CATGTAATTATTTAAATAAAGTGGCAA	8	9	113678136	NM_001044861
CATGCTTTCATAGATGTTAATATGTCA	7	8	113678136	NM_001044861
CATGTGATTTCATCACTGTAAACAATA	7	12	113678136	NM_001044861
CATGCAGACATTTTTTGTTCTTCTCTT	3	5	113678136	NM_001044861
CATGTTCTTTTAAAATATTAACTTTTT	2	4	113678136	NM_001044861
CATGAAGTAGTTCATAACGAATATATG	2	0	113678136	NM_001044861
CATGGGATTTTATTCGTGGTCATTGGT	2	2	113678136	NM_001044861
CATGTTTTGATGAGCCGGCGATGAAGG	1	0	113678136	NM_001044861
CATGGGAATCAGCACTGAAAAACCTGG	1	2	113678136	NM_001044861
CATGCGAGAGGCTGTCCGGCGACATTT	0	1	113678136	NM_001044861
CATGTTTAATGTATTAAAAATATTCAG	0	6	113678136	NM_001044861
CATGACACTTAAGGCGGGGGTGAAAGA	0	4	113678136	NM_001044861
CATGGGATATACTCCAAATCATTTATC	0	1	113678136	NM_001044861
CATGATCTTCTCGTCTTAGCTTGAATC	77	95	113678139	NM_001044858
CATGTGCAATCAGGAATGTAGACGTGG	3	3	113678139	NM_001044858
CATGGACGAACCTCCCCCCATAGACTT	2	1	113678139	NM_001044858
CATGGAGAAGGCCCCTGAGGGTACCTG	1	0	113678139	NM_001044858
CATGCTCTGGAGCTCCGTGTCGTCGGT	1	0	113678139	NM_001044858
CATGTCTGGAAACAAACCTGCCAACGC	1	0	113678139	NM_001044858
CATGAACCGTGTTTTGGCTTTCTTCCT	1	0	113678139	NM_001044858
CATGTGAACGGTCAGTGGTCGATGCCC	1	0	113678139	NM_001044858
CATGCTCAGGAGACTCAAAGCCGACGT	0	1	113678139	NM_001044858
CATGTCACTTAGCAACTCCTCCAGCTG	0	1	113678139	NM_001044858
CATGTTCAACATTGCAGATGGAGGATT	1	0	113678139	NM_001044858
CATGAATTTGCACATTACAAAACGATT	35	45	113678159	NM_001044865
CATGCTGCTTTGCATATGATTGTGAAT	21	40	113678159	NM_001044865
CATGATCTACTAGAAGTTCGAGTAGAA	14	17	113678159	NM_001044865
CATGATGTGAAGTGAAAACTGGGACCG	6	4	113678159	NM_001044865
CATGGATCAAGTGCTTCAGCTCACCTT	2	0	113678159	NM_001044865
CATGGACCACAATCCCCAAAAGAAGTG	0	1	113678159	NM_001044865
CATGGATGAAAACCTTTTACTAGAAGC	2	5	113678161	NM_001044860
CATGATGGAAGAGTTTCTTATGCTGAT	1	0	113678161	NM_001044860
CATGACCGTCTTCTCAAAATCAGCATA	0	1	113678161	NM_001044860
CATGGCAAATAAATAGAAATTGTGCTG	306	324	113678174	NM_001044870
CATGGAGATGCTTGAATACAAACGTTT	21	14	113678174	NM_001044870
CATGAGCAGGTTCTACTACAATTGTGA	18	21	113678174	NM_001044870
CATGGGATATGAGGCCTGTCCACCATC	4	8	113678174	NM_001044870
CATGCAAAGATTTCCAGAATATGCCTT	2	1	113678174	NM_001044870
CATGATAAAGCACTCTTGGTGTGATTA	49	54	113678176	NM_001044862
CATGATTTAGTAAAACAGACATTCAAG	2	2	113678176	NM_001044862
CATGACAGGTCTCAGTCGGAAAGACAG	13	14	113678208	NM_001044871
CATGGCTCAGAGTAACCCTGCCCTGTT	1	0	113678208	NM_001044871
CATGTTATCAGTATTGAGGACTCCATG	0	1	113678208	NM_001044871
CATGGAGTCCTCAATACTGATAACATG	0	1	113678208	NM_001044871
CATGTTCTCCAGATAGAAATACAATTG	39	46	113678244	NM_001044873
CATGGTCATTCTCTCTTCCTCCAGTCT	1	0	113678253	NM_001044876
CATGCAGCCCCAGAGCTGCTCCCCGGT	0	1	113678270	NM_001044887
CATGACTGATTGGACAATGGGGAATGG	41	44	113678272	NM_001044879
CATGGAGCTGGACTGACGTTCGTTTTG	1	1	113678272	NM_001044879
CATGGCCTCGATCAGGTCGAACAGCTG	1	0	113678272	NM_001044879
CATGTCAGCAATGAAAATGTGAAGAAG	1	1	113678272	NM_001044879
CATGTGCTCCACCCCTGCGATGATCAA	1	5	113678272	NM_001044879
CATGGTAATCAAACCAGTCAAACATCT	0	1	113678272	NM_001044879
CATGAGTCTGGAAGAGGGTGAAGCCGA	0	2	113678272	NM_001044879
CATGTCGCTCTGAAGATCATCAAAAAT	0	1	113678272	NM_001044879
CATGGTCAAAGGTAGCGCTGCCGAAAT	0	1	113678272	NM_001044879
CATGTAAAAATTTGACAGCCAGGCAGA	0	1	113678272	NM_001044879
CATGATCTTAGCACTGGAAGTTGATTG	0	2	113678323	NM_001044884
CATGGGTAGCTTCGGGGCTGACTTTGG	0	1	113678323	NM_001044884
CATGTCAGCTTTGCCCACAAGCCTGCT	0	1	113678323	NM_001044884
CATGATCTTTACTTTAAGCCATACAGT	1	0	113678367	NM_001044894
CATGATAACTCCATCAGAGTCTGCTCT	1	0	113678431	NM_001044816
CATGCTTGCTGGAATCTACGAGAAGAG	3586	6479	113678457	NM_001044913
CATGGAAGAGCTTGAGCTTGAGCTTGA	208	244	113678457	NM_001044913
CATGACTCTTGAGCAACTGAAAAAGAC	66	83	113678457	NM_001044913
CATGCGGCATTGGCTGGCATCACGGCA	54	117	113678457	NM_001044913
CATGTCCAGTCTTGCTGGAGCTTTGAG	28	35	113678457	NM_001044913
CATGATGATGCTCCACTGAAGTTTGTT	23	38	113678457	NM_001044913
CATGATCAATGATGCTGCCACCATCCT	16	18	113678457	NM_001044913
CATGAAGCCCAAGACTAGGAGCATAAA	16	18	113678457	NM_001044913
CATGGAGCTCAGTATGTACTCCTCCGT	13	21	113678457	NM_001044913
CATGACAGCCACTGATGGCTTAGTCTC	12	15	113678457	NM_001044913
CATGAAGTCTACTTTGCCAATGGTGAC	11	7	113678457	NM_001044913
CATGGTGCTGCAATGATGGAAGCAACG	9	15	113678457	NM_001044913
CATGGTCTCAATTTGCTCAGGGAGAGG	2	5	113678457	NM_001044913
CATGTAGGCACTACCAGCAGCTCCAAT	2	7	113678457	NM_001044913
CATGGGCAAACCAACAGAAGTTGGCAA	1	2	113678457	NM_001044913
CATGATAAGACCTATGTGTACAAGTAT	45	51	113678457	NM_001044913
CATGGATCTCATTGAAGGGTGAGAACT	4	8	113678457	NM_001044913
CATGATGCAGGATACAATCAGCACCTT	947	1172	113678457	NM_001044913
CATGTTGAGATTAGAGGCAGTGGACAT	497	710	113678457	NM_001044913
CATGAGTGTGCAAAGCTGACTGAGCTC	473	667	113678457	NM_001044913
CATGCTGCATTGAGCAGTGGTGTAATC	233	410	113678457	NM_001044913
CATGGAGACTCAAAAAGCAGTAGAAGC	131	180	113678457	NM_001044913
CATGTGTGGAGTGCACTAAGAGGATCA	29	37	113678457	NM_001044913
CATGCGCAATTCTGGGTGCAGAGCTCT	24	37	113678457	NM_001044913
CATGATGTGTCTTATACTGATCCTTGT	17	20	113678457	NM_001044913
CATGTCCAGCTCTCGTTGGTCTAAGAC	13	33	113678457	NM_001044913
CATGTTTCAGTGTATGCCAAACCAATG	13	21	113678457	NM_001044913
CATGCCCCGTGGATCCCTGCAGTATGA	13	17	113678457	NM_001044913
CATGGTTGCTTGTATATTGCTGTTTGA	12	16	113678457	NM_001044913
CATGAGATCGCCACAGAGGCCATTTCT	10	7	113678457	NM_001044913
CATGATTGCCAAGTACTGTGTTGCAGT	9	14	113678457	NM_001044913
CATGTAATCAGCTTTGACTGGAACAAC	8	4	113678457	NM_001044913
CATGGCCACATTGTTTTCAACCAAGTG	4	4	113678457	NM_001044913
CATGGGCAAACTCAGGAACAAGTTTGT	3	5	113678457	NM_001044913
CATGAAACTTGAATCTGTCAAGTTTGA	3	3	113678457	NM_001044913
CATGAAAAAATTGCCACAATCCCAGCT	1	4	113678457	NM_001044913
CATGGATGGGCCTGAGGAGCTCAGCAG	0	2	113678457	NM_001044913
CATGCAAAGCCAAACTAGCTGTCCACT	0	4	113678457	NM_001044913
CATGACAACTTCACGCAGAGCTGGGAT	16	32	113678457	NM_001044913
CATGAGAGCTGTTGTGCTTGCCTTGAC	0	1	113678457	NM_001044913
CATGTGCATGTAAAACGACTCCGGGTC	0	1	113678477	NM_001044807
CATGGGCTGATGTGACTCGTGGTGAGG	0	1	113678477	NM_001044807
CATGTTCAGCAGTCTCTAACTCATCTG	0	1	113678477	NM_001044807
CATGCAGGTTTTGTTGATATAAACTTT	6	6	113678489	NM_001044819
CATGCATATTGTGTACCTCTTATCATA	1	1	113678489	NM_001044819
CATGAGTATAACTTTCAAGATAACAGG	0	1	113678489	NM_001044819
CATGAAACGACATTGCTTTGGCCAGAT	0	1	113678489	NM_001044819
CATGTGGAAAAGAGTTTATGAGCACTC	49	54	113678491	NM_001044914
CATGACCCTCCCGAACACAGGCCATCT	1	1	113678491	NM_001044914
CATGCACTCAGTAACAAACAGGAAGCC	1	0	113678491	NM_001044914
CATGAAACGTGGAAGGCTGGGAAAAAT	0	1	113678491	NM_001044914
CATGAACTGGGCTTAGCTTTGCCAATT	1	0	113678500	NM_001044907
CATGAGCGTAGCACATTAGCAATAGCC	1	0	113678500	NM_001044907
CATGCAGGGTGTACAGCGAAACAGTTA	0	1	113678500	NM_001044907
CATGCACATCCGGGTCAAAGCCGAGCC	0	1	113678545	NM_001044926
CATGCAAGACGGGAGCGTGAAAGAATA	0	1	113678556	NM_001044918
CATGCATAGCATAATAAAAAAACGTCC	0	1	113678556	NM_001044918
CATGGGGGATGATGGGAGCCTTTTTCT	8	11	113678558	NM_001044925
CATGAGCCAGAATCATAGAGCCGTCTG	1	0	113678558	NM_001044925
CATGCTGGCTCTGGAGTTGCTGTCGGA	0	1	113678558	NM_001044925
CATGATCGGCACCAGCGCTTGCTAGCT	0	1	113678558	NM_001044925
CATGTGGTTTCTTTTGCTCTTGTAATT	197	241	113678578	NM_001044927
CATGGTTCCTTGTAACGTCAAGTTTTG	25	22	113678578	NM_001044927
CATGTTTCTAAGGCCTCTCCTGTATGC	2	3	113678578	NM_001044927
CATGACCACCAGCTGGATGAAAAATGT	0	1	113678578	NM_001044927
CATGTATACTTTAGTTTCTCATGTGGT	0	1	113678578	NM_001044927
CATGGTTTAAAAGTGAAAGGCAAGGTG	0	1	113678578	NM_001044927
CATGCAGGTTCACTCACTTCAGAATGT	0	1	113678578	NM_001044927
CATGATCATCATCTCTGCTCATATTTA	0	1	113678578	NM_001044927
CATGTGCATAATGTGTTTGAAATGTCG	1	1	113678623	NM_001044940
CATGCTGAACAGACCTTCATAAATCCC	2	1	113678643	NM_001044932
CATGGATCTTGATTTTCTCCACAGCGC	2	0	113678643	NM_001044932
CATGTTCAGGCCAGCTGTGATGAGGCC	0	1	113678643	NM_001044932
CATGAATGGTGGAGGTTCAAAAGCGGA	10	11	113678645	NM_001044949
CATGCCGTTATTGATTGGGGCTTTCTA	6	7	113678645	NM_001044949
CATGAAGGATCTGCAGAAACAAATACA	0	1	113678645	NM_001044949
CATGTATCATATCGATCTCGCCAAATC	46	84	113678675	NM_001044945
CATGAGCAGTGATTGACGGACGACACC	10	10	113678675	NM_001044945
CATGGCCGATGCAGTTATCAGACGTTT	2	5	113678675	NM_001044945
CATGAGCCAATCCTGCACACTGCGCTC	1	0	113678675	NM_001044945
CATGATCTGAAAGATTTAACAAAATGG	0	1	113678675	NM_001044945
CATGGATCCCCGAGTGGGATATGGAGA	13	8	113678692	NM_001044947
CATGAATCAAAGCTCCAGAAGGCGTCT	0	1	113678694	NM_001044958
CATGCCTCCACTGGAAAGCTGCCTGCA	53	116	113678709	NM_001044959
CATGATGCTCTATCAACACCAATGAAG	23	33	113678709	NM_001044959
CATGTAGTTGTTGACTGATATCCAGTG	11	12	113678709	NM_001044959
CATGAAGTGTTTCAGTTCTCAGAGGAA	2	3	113678709	NM_001044959
CATGTCTGAGGGCACGACAAACCCAGT	1	1	113678709	NM_001044959
CATGGAGAGTCTGTACGGTGGAGAACT	1	1	113678709	NM_001044959
CATGCGTAGGTTTTATCAAAAAGAAGG	0	1	113678709	NM_001044959
CATGATGAGAAGCCAGCTACTATGTAC	0	1	113678709	NM_001044959
CATGTGTTTTAAGAGAAATAGAGCTGA	18	55	113678711	NM_001044953
CATGTGAAGTGCAGCACCGCTGGCTTT	2	2	113678711	NM_001044953
CATGTTGAATGTAGCCACTGTAAATAA	2	1	113678711	NM_001044953
CATGAAGGTCAGTACACGAGAGATTGA	0	1	113678711	NM_001044953
CATGGTCTTGCAGAGCTGCCAAAGGTT	2	0	113678744	NM_001044957
CATGAGGGTCTTCTACCTTCACTCCTA	2	0	113678744	NM_001044957
CATGACAATTGTAAATAAACTTTTTAA	1	5	113678744	NM_001044957
CATGATGATTGTGTTTTTTACCTTACC	2	2	113678744	NM_001044957
CATGGATCTGTGGAGCACTGAGCTCCT	2	8	113678744	NM_001044957
CATGTTGTGACTTCAGATGAGGAGAAG	54	84	113678744	NM_001044957
CATGATGCTTCAGGTCTCTGATGACCA	1	1	113678744	NM_001044957
CATGTCATGAGATTAATGCCTACGTAA	1	0	113678746	NM_001044966
CATGAGATTAATGCCTACGTAAAGCCG	0	1	113678746	NM_001044966
CATGAAACTGTATCAACTTCAGCAGAG	0	1	113678746	NM_001044966
CATGTGGACACAGTTACTGTATGAGCT	0	1	113678746	NM_001044966
CATGTCTGATGATCTGACCAGTGTGAG	0	1	113678760	NM_001044961
CATGTCCTCTTCAAAGACCACAAAGCG	1	0	113678763	NM_001044968
CATGTTTGGCAGAGCGAACAACAGTGC	1	0	113678763	NM_001044968
CATGTTCTCTGACCCAAATTTCCTTGC	1	0	113678763	NM_001044968
CATGGCAAACGGTAGTCTTGAATTTGC	0	1	113678763	NM_001044968
CATGAACTGAGTCAGCTTGTTTCTGGA	0	1	113678763	NM_001044968
CATGTCAGACTTAAGTTCCTGTAAGTG	7	5	113678775	NM_001045436
CATGGTGCAAATTGCCTCGCCATCAAA	0	1	113678775	NM_001045436
CATGTAAAATAAGTTGGATGGTGTTCC	12	10	113678783	NM_001044969
CATGACTTCAGTGTAGATCTAAAGAAA	0	2	113678783	NM_001044969
CATGTGCCTTAAGTTTGTTACAATAAA	40	40	113678797	NM_001044967
CATGTAAGTCCAGTATCTATTAAAACA	21	26	113678797	NM_001044967
CATGCAAACAAGATATTTACACAGATT	2	3	113678797	NM_001044967
CATGGTGTAAACTTACATAATGTAAAG	1	0	113678797	NM_001044967
CATGTGGTCCTTAAATCCTCAAACTTG	0	1	113678797	NM_001044967
CATGAACAGATATGTAACAAATGTGTA	0	2	113678797	NM_001044967
CATGGTTCAGGCACAACCACACCCACC	2	2	113678812	NM_001044846
CATGCAGGAAGAGAGTTTAAGGCAAGA	1	0	113678812	NM_001044846
CATGCGGGCGAGTATCTGCACGTCTGT	0	1	113678812	NM_001044846
CATGTTTGTACTTTGTTGACGTTTACT	153	208	113678819	NM_001044970
CATGATAGCATTTTCATAAATGAGAAC	3	1	113678819	NM_001044970
CATGTTTAAGAATGCACCTGGATCCAA	2	3	113678819	NM_001044970
CATGTAGCATCAATATTTAATGCAATA	2	1	113678819	NM_001044970
CATGAAACACCATTTCAAAGTATTTAT	2	0	113678819	NM_001044970
CATGTTATTTAAGGCTCGTTTGGATAA	1	4	113678819	NM_001044970
CATGATGTTAAAAGTTTAGATGTTTTT	0	1	113678819	NM_001044970
CATGTAACTCTGAAATGGTTATGAGTG	0	2	113678819	NM_001044970
CATGACTTGGAAAGAGAGCTGGGAATA	0	1	113678819	NM_001044970
CATGAGAGTCCCGAGAGTTCAGAAGTC	0	2	113678819	NM_001044970
CATGTCACTGGCATCAGACATCATCTT	0	1	113678819	NM_001044970
CATGATGCTTAAGGCTTTTAAAACGCA	6	12	113678835	NM_001044972
CATGTTTTCTGTTCATATCATTTTCTG	1	0	113678835	NM_001044972
CATGCAAGATCAGGTGACCAGATGCAA	1	0	113678835	NM_001044972
CATGACATTAAGGGAATTTATTTACAG	1	2	113678835	NM_001044972
CATGTCAGACACGTCTTTCATATGAAA	1	4	113678835	NM_001044972
CATGGCCTTATGTCCTTGATTTAAAAC	1	0	113678835	NM_001044972
CATGTGTTGTCATTTCAAGATTTATAT	0	2	113678835	NM_001044972
CATGTTTTCATTTCAGGAGATGGTTGA	0	1	113678835	NM_001044972
CATGCAGAGACACTTTGGTTGACATTT	0	1	113678835	NM_001044972
CATGGGGTGAAGACGAGGAGTCATCCG	1	0	113678837	NM_001044973
CATGAGATCGTTGGACTTCAGCACCAG	1	0	113678837	NM_001044973
CATGTTTTAAATCTGACACGATGTAGA	1	0	113678862	NM_001044971
CATGTGACCATTTTTTGGAGGATTTAA	0	2	113678862	NM_001044971
CATGCTTATAGTGTTTAATTAGAATTG	3	6	113678864	NM_001044974
CATGTAGACCACACATACTGTAGCTGT	2	0	113678864	NM_001044974
CATGTAATTGTTTGATAATAATTTATA	19	25	113678898	NM_001044976
CATGATTAAAGAGGGCCAAACCAAGGT	1	0	113678898	NM_001044976
CATGGAGACCGTGTGATTCTTGGAGGA	0	1	113678898	NM_001044976
CATGGTGACAGAGGCCCGGAAGAGGGT	0	1	113678898	NM_001044976
CATGTGCTAATGCCTGAGGAAAGAGAA	0	2	113678898	NM_001044976
CATGTGAGCACGGACTCCCTGTATGGA	0	1	113678898	NM_001044976
CATGATCAGCCATCGCCTGTCTAGTGG	0	1	113678898	NM_001044976
CATGTGTAGAAAAACAGCTGTGACAAA	0	1	113678898	NM_001044976
CATGGAGATGTGAGTTTTAGCATTTGT	0	1	113678898	NM_001044976
CATGAGGCAGTGGGCTCGTCGGGAAGC	68	106	113678903	NM_001044981
CATGCCGTGATCTGGTAAATAGTGAAT	34	37	113678903	NM_001044981
CATGGACACGCAGAGGTCAGCCCGTTT	0	3	113678903	NM_001044981
CATGATGGAAGCCGTGAAAATCTGGAT	0	2	113678903	NM_001044981
CATGAGCCTTGCATTTAACCTCTGAAC	2	4	113678914	NM_001044983
CATGAACACAACTGTTCGGGATTAAAC	0	1	113678914	NM_001044983
CATGATTGCAGTATTAACTAATTTATA	10	15	113678916	NM_001044986
CATGAAGGACTCATAAGACTCATTCAG	4	1	113678916	NM_001044986
CATGAGGCCAGGCAGAAGCGGCGAGAG	1	0	113678916	NM_001044986
CATGCAAAATTAAACTAATGAACTAAC	1	4	113678916	NM_001044986
CATGTCTTCTTCAATGAGACTGCCTTT	1	0	113678916	NM_001044986
CATGCCCTACCTGAACAGGTTCATTCT	1	0	113678916	NM_001044986
CATGCCGAGTGACAATTTCAAATGTAA	1	1	113678916	NM_001044986
CATGATGAAAAAGGGACACAAAAGAAA	0	1	113678916	NM_001044986
CATGAAGGTATTTGTAGATTCTATCAT	39	39	113678932	NM_001044984
CATGTAGGAAAAAAGAATGAAGGCGAC	4	1	113678932	NM_001044984
CATGGTCCTTCAGTGTGGTGACAGTAA	3	4	113678932	NM_001044984
CATGTCCTCTTTTACAGTCAAGTCATT	1	2	113678932	NM_001044984
CATGTTGGCCTGCATTGACACTGAATG	1	0	113678932	NM_001044984
CATGTAGAAGGGATACCTGAATATCTC	1	0	113678932	NM_001044984
CATGACCGATTATGAAACACTAGAGGG	0	1	113678932	NM_001044984
CATGCCTGCTTTCATTCAGGTGATGGG	0	1	113678932	NM_001044984
CATGGTCCAGGTTAAAATTATATGATA	0	1	113678932	NM_001044984
CATGTTTTTGCAAGAGGAAACGAAAAA	9	8	113678962	NM_001045424
CATGGGACAGCATCGCTCTTCTACCTC	1	1	113678962	NM_001045424
CATGCTCTGTCTGTGATCCCAATAACG	0	1	113678962	NM_001045424
CATGTCTAATAAAATGAACCTACCAAT	226	248	113678982	NM_001045419
CATGATTGTGAATCAATCGTATGCAAT	50	64	113678982	NM_001045419
CATGTGGGATTGTATCCGCAAATTCTC	13	8	113678982	NM_001045419
CATGATTTGTAAAGAGAGAGAGGTAAA	10	8	113678982	NM_001045419
CATGAATGGCACAGCTCTGTTGGGAAG	6	7	113678982	NM_001045419
CATGATAGGTCTAATTATAAATGTGGA	5	6	113678982	NM_001045419
CATGGGTATTAAGGAAATGGTGATTGG	2	3	113678982	NM_001045419
CATGGGTAGTGGGATACAAATATAGTC	1	3	113678982	NM_001045419
CATGTGAGCTGATACTGAAGAAACAAG	1	1	113678982	NM_001045419
CATGTTTTATATGTGCACGATATTACA	1	2	113678982	NM_001045419
CATGCATAGAGTAACTAATTTCTATGA	1	5	113678982	NM_001045419
CATGTCACAGTAATGCTGGGATTTGAA	1	0	113678982	NM_001045419
CATGGCTTTGTATGGCACCACAGTGAT	1	0	113678982	NM_001045419
CATGCTTATATTAAGTAAATGTATTAA	1	0	113678982	NM_001045419
CATGCCAGTGAAATAAGCATTGTTCAC	0	1	113678982	NM_001045419
CATGTTAAAGCAGCTTTGTCCAGAGAT	0	1	113678982	NM_001045419
CATGACAGGATCTCAAAAGGACATCAC	8	6	113678995	NM_001045414
CATGATGGTAAGTAAATGGTGACAGAG	0	2	113679002	NM_001045418
CATGTTTATTTGATTAAAATACAACAA	75	87	113679004	NM_001045415
CATGAACAAGGAATACACTCAAGTAGC	4	11	113679004	NM_001045415
CATGATGAACGCTTAAACAACTCTGTT	3	1	113679004	NM_001045415
CATGCAAATGCATATTGATTAGGATAT	2	0	113679020	NM_001045410
CATGAGGTATTTGTAGCAACAGCTGAC	2	3	113679023	NM_001045412
CATGTGTGACAATATCCAAATGAACAT	1	0	113679023	NM_001045412
CATGTTCATTTGGATATTGTCACACAT	1	0	113679023	NM_001045412
CATGCTTTTGTACTAAATGTAGTAGCC	0	4	113679023	NM_001045412
CATGTGCCTTCTCTCTTCTTCAAGTTT	0	1	113679023	NM_001045412
CATGCGACTTATTTTAAGGATCGATGG	0	1	113679027	NM_001045411
CATGGTCCTGTTTTCACAATAAATGAT	243	376	113679051	NM_001045405
CATGTCGATTTCCACCTAATATTCACC	7	8	113679051	NM_001045405
CATGTACTAATGCACCAGATATTCCTT	5	11	113679051	NM_001045405
CATGTATGTGCGGTGCCTTAATTTGTC	0	7	113679051	NM_001045405
CATGATTAAACTCACTCATCTTCTATT	0	2	113679051	NM_001045405
CATGGCATTAAACCTTCAGAAGGAATT	42	53	113679067	NM_001045403
CATGGCACCTCAATGGCAGGATATGCT	10	23	113679067	NM_001045403
CATGGAGTCTTTAGCAGATACATTATG	8	12	113679067	NM_001045403
CATGTTCAGTTTAACTGAGATAAATCC	6	4	113679067	NM_001045403
CATGTCTCACAGGCTCAGTGTGTTTCT	1	1	113679067	NM_001045403
CATGCACACAGCGTTATCTCTGCAGCT	1	0	113679067	NM_001045403
CATGTTTGAATATTGTTTTAATATTAC	1	0	113679067	NM_001045403
CATGGGGTCCCGAGGGGTTCTGGTTTT	0	1	113679067	NM_001045403
CATGGCCTTTGCCAGCAAGTAAGAACT	15	15	113679069	NM_001045404
CATGGCTCCTATGTCTTTTCCATTATA	3	0	113679069	NM_001045404
CATGAAAAAAAGATGGACAAAATCCCG	0	1	113679069	NM_001045404
CATGACAGTAGTCAACCAATGAACGTA	130	144	113679085	NM_001045402
CATGCACATAGTTTCCAGACAAATCTT	46	63	113679085	NM_001045402
CATGAAGTGGAAGGACTCTGATGAAGC	1	0	113679085	NM_001045402
CATGTTTCTCTTCTGATCTGAATAATA	89	97	113679087	NM_001045401
CATGTAATGAATCCACAAATCTATAAC	6	12	113679087	NM_001045401
CATGAGGCTGGAAAACACACACACACA	1	4	113679087	NM_001045401
CATGGAGGATCGACAGCTCGTTAGTGG	1	0	113679087	NM_001045401
CATGATTGTCGTTCAGCATCAGTGTTG	1	2	113679087	NM_001045401
CATGAAGCCTGGTCACAGTGGCGTTTA	0	1	113679087	NM_001045401
CATGGCACAACCCATCCAGCAGATCAC	0	1	113679087	NM_001045401
CATGCACTCTCAAAAAAAAAAAAAAAA	11	8	113679100	NM_001045400
CATGCAAAGTTACCCTATAAGAATTTA	5	4	113679115	NM_001045397
CATGGCACAGTTTGGCTTAAACTCCTC	2	0	113679115	NM_001045397
CATGGTGGTTCTGGATTTCCTCATCAG	1	0	113679115	NM_001045397
CATGGGTCTTTATTTTGTGTTTCTTCT	0	2	113679115	NM_001045397
CATGAACACTATGGAAATGAGGTTAGG	3	0	113679117	NM_001045399
CATGATTGACTTCTTGCATTGGTCTTT	0	1	113679131	NM_001045395
CATGTGTATATTAACGCTGGTTTGAAA	88	77	113679133	NM_001045396
CATGATGTGTATGACAAGATGTTGGTG	3	1	113679133	NM_001045396
CATGAACACACAGAATGATGGTTTACT	2	1	113679133	NM_001045396
CATGTAGTGTGCTGACGGCAGGTGTGT	0	1	113679151	NM_001045393
CATGCAGATCCCCGTCCCCGATGACCC	0	1	113679151	NM_001045393
CATGGATCTGTGTCTCTGTACCGCATC	14	40	113679182	NM_001045388
CATGACATACAGGGCAGATGATCTGTC	5	5	113679182	NM_001045388
CATGAGGTTTGTTGATTGATCAGTGTT	4	3	113679182	NM_001045388
CATGTGCTCATTCACTCGTCGTTCTAG	3	0	113679182	NM_001045388
CATGATTAGCTGCAAGGTGTGTGATTA	1	3	113679182	NM_001045388
CATGGAGGACTGTCTTCACAACCCCAG	1	0	113679182	NM_001045388
CATGTGGAAGGGGCTTTGCTGGAGGGC	9	23	113679199	NM_001045386
CATGCAGTGTGTTTTCACCTAGATCTG	9	11	113679199	NM_001045386
CATGGAGTCATCGTTATGTCTTTAGGG	3	5	113679199	NM_001045386
CATGTGAAATGAAAACTTTAGTTTTTG	1	1	113679199	NM_001045386
CATGGTCAAGGGCACACCGTTGATGTG	1	0	113679199	NM_001045386
CATGAAAATTGACACGTGAAGTGAAAT	1	4	113679199	NM_001045386
CATGAGGGTTGATTTTGTTTTTGAATT	1	4	113679199	NM_001045386
CATGCAGCAATACAGGAAGTAATCAAT	25	48	113679199	NM_001045386
CATGTTATTATTAAATGATTTTTCATT	5	8	113679218	NM_001045384
CATGATTCAAATTAATCCAGTTATCAG	0	1	113679218	NM_001045384
CATGAGGATTTTCTCCAGCACTGACTC	1	1	113679220	NM_001045385
CATGGTGGACCAAATTCTGTCTGAGTT	1	1	113679220	NM_001045385
CATGATAGTAGGTACGGGCTGCAATGC	1	1	113679220	NM_001045385
CATGTGGTGCCGCGCTCTGAGTTTGGG	3	5	113679235	NM_001045383
CATGTAATTAAAAAAAAAAAAAAAAAA	17	13	113679237	NM_001045382
CATGTTGCCATCTTTTCGCTGTACTGG	2	7	113679252	NM_001045380
CATGGACCCACAGCAAATACAGGTTGC	2	2	113679252	NM_001045380
CATGGGTACAAATTTAAGAAACTGAAA	1	3	113679252	NM_001045380
CATGGCGGCAAAATTAAACAATGAGGC	1	2	113679252	NM_001045380
CATGATCAATAACATACCAAAAAAAAA	4	2	113679254	NM_001045381
CATGGCTTCTCCCACATCCTCAAGAAC	0	1	113679254	NM_001045381
CATGAAGCACCTCACTCACAATGACAT	0	1	113679254	NM_001045381
CATGGCCGCCGTACTTGGTGAGTCGGT	0	1	113679254	NM_001045381
CATGAGCAGTGGCTTGCAGGACCTTCT	0	1	113679254	NM_001045381
CATGTTTCTATAAGCTTTTGTGCATAC	16	11	113679270	NM_001045377
CATGCATAAAGAAATGCAGCCGAACAG	1	1	113679270	NM_001045377
CATGCATTAACAGGTGTTTTTCTTATT	3	4	113679290	NM_001045379
CATGGTATAGATTTTAGTTTTTTTTAT	1	0	113679290	NM_001045379
CATGTTAAGACTTCTTGTGAGTTCAAT	1	1	113679290	NM_001045379
CATGGTGGAGCTGAGGAAACTCAGACG	1	0	113679290	NM_001045379
CATGCTGCCTCACAAACTTACTAAAGC	2	1	113679331	NM_001045373
CATGGCGTCTTAGAGAGGTACTTCAGG	0	1	113679331	NM_001045373
CATGAGTACTTATACTCTTCTCTTCTC	0	1	113679331	NM_001045373
CATGCATCGAAAATCTTTAGCGGATAT	0	1	113679346	NM_001045371
CATGATGGTGCAGCTCTTGGCTCTGTC	1	0	113679394	NM_001045364
CATGTGGACACAACTTCTGCAAGACCT	0	1	113679397	NM_001045365
CATGGAGTGGTGACTGGATCAGTGAAC	1	1	113679397	NM_001045365
CATGCCTGATCTTCTCTGTCTTCGCAC	6	2	113679412	NM_001045362
CATGCACACGACAATCTCTGGGAAGAT	4	8	113679412	NM_001045362
CATGTTGTCACACAAACGCGATGCACC	2	2	113679412	NM_001045362
CATGGTGCAGTGAAGCTGGAAAATGCG	3	4	113679415	NM_001045366
CATGAGACCTCTGGCAGACGCTCTTCC	2	1	113679415	NM_001045366
CATGATGGAGCTTCTGCCGAATCCGTT	1	1	113679415	NM_001045366
CATGTACAGCGCTTAATAATAATAATA	79	90	113679438	NM_001045357
CATGATGGACCAGTTTATAGTGGGATC	59	94	113679438	NM_001045357
CATGGCAGAAGCATCAGTGTTTCTGCA	21	67	113679438	NM_001045357
CATGAGCTTCCACACTGAACACACACA	10	8	113679438	NM_001045357
CATGAAGCCAGAACCAGACGATAGCAG	7	16	113679438	NM_001045357
CATGAGGGTCACGCGACAGGCTCTCAG	4	4	113679438	NM_001045357
CATGAGGGAAACTCTCAGCGCTGTCCA	3	2	113679438	NM_001045357
CATGAAGAAGGGCCAGGATCCCTACAG	1	1	113679438	NM_001045357
CATGAAGACCCCTCAGCGGGCGATGGC	0	2	113679438	NM_001045357
CATGGCCTGCAGGACACGTCTCTCCAG	0	1	113679438	NM_001045357
CATGTTGAGTCAATGTCAGAAAAGGGT	90	114	113679448	NM_001045360
CATGATCGAGAAAGCCTGCCTGCCCAA	3	2	113679448	NM_001045360
CATGGACATTCTAACAGCACCTGTGCT	1	0	113679448	NM_001045360
CATGTTCCACAAGACATAAACCAGCTT	1	4	113679448	NM_001045360
CATGTTCTTGGACTCCCAATCGGTCAG	1	0	113679448	NM_001045360
CATGGCTGCGTTAACAAACCCTTCACT	0	2	113679448	NM_001045360
CATGAGGATCAATCTGGCCGTCACTCA	1	1	113679450	NM_001045356
CATGAAAAGACGGAGCAGGAAATTCAT	139	152	113679464	NM_001045358
CATGACATTGTGTTTGTTCTACATCGT	3	3	113679464	NM_001045358
CATGGCTGATCACCACATTGATCTCTG	1	5	113679464	NM_001045358
CATGTAATATGAATATCTCTTCTTTCA	0	1	113679464	NM_001045358
CATGTTTTTCTTTTACATAATGTATTA	99	94	113679467	NM_001045354
CATGTGGAGCGCTGGGCGTTTGATGTG	1	1	113679467	NM_001045354
CATGAAATACACCAAGAAGTATGGAGC	1	0	113679467	NM_001045354
CATGGAAAACAGCATAACAAAAATAGA	1	3	113679467	NM_001045354
CATGGATGTCAACATACAGCCAATGAG	27	34	113679478	NM_001045355
CATGTCTGCTTCTGCAACCGTGCACAG	4	10	113679478	NM_001045355
CATGGATACTCTCTGCTATCTGTGGTT	1	0	113679478	NM_001045355
CATGGAGAAAGATATTGACAGAAAATT	1	0	113679478	NM_001045355
CATGTATTTATGGTTTAAGTCAAGAAC	0	1	113679478	NM_001045355
CATGTCTGTTCCTTTGGGAGAGATACC	0	2	113679478	NM_001045355
CATGAGCCGCCTTTTCTGTAGTGTGAC	3	5	113679481	NM_001045352
CATGGAGTGCTCTGCCAAATCCAAGGA	200	302	113679494	NM_001045350
CATGGCCAACCGCATCTGTGCCTTCGG	0	3	113679494	NM_001045350
CATGTCCCGGCCCTCCTCCGGCTTCAC	0	1	113679494	NM_001045350
CATGCAGTTATAGTCCAACTTTCTGCA	26	46	113679507	NM_001045349
CATGTAGCAGCCGGTGGAGGGGTCTTG	1	0	113679507	NM_001045349
CATGCTTTGGAAGCACTGATCTACCAA	1	7	113679507	NM_001045349
CATGTGTAACACTCACTATCCCCGACA	1	0	113679507	NM_001045349
CATGAAGCGCTCGCTGTGAAGATCATC	1	0	113679507	NM_001045349
CATGTCATAGAGCAGGATAAATATCTT	1	0	113679507	NM_001045349
CATGCAAAAAAAAAAAAAAAAAAAAAA	1001	1047	113679513	NM_001045351
CATGCACTGCAGGGCTTCTTTAATTCT	2	4	113679515	NM_001045346
CATGAGACGGTGTAAGAAGAGGATGAT	51	50	113679532	NM_001045343
CATGTTTAGGCCTAGGTGATGGGCTTG	3	0	113679532	NM_001045343
CATGGGCACTATATGGTCATCTTCGGA	2	1	113679532	NM_001045343
CATGGGCGAAAATAGGACTTGTATCTC	1	0	113679532	NM_001045343
CATGCCTTGGTGATGGACTACAGAGGT	0	1	113679532	NM_001045343
CATGTTCACCGAAAACGTGACCGACAG	1	0	113679534	NM_001045347
CATGGACACCAATACTGTGATTTAAAT	0	1	113679534	NM_001045347
CATGCTGGAGAGGATGAATATAGGAAA	0	2	113679547	NM_001045099
CATGGAATATGCTATGATGGCATGCAT	0	1	113679547	NM_001045099
CATGGACCTGCGTCTGGACTTACAGGC	23	38	113679617	NM_001045471
CATGAGCAGAGAAGAATGAACTTTCTG	5	5	113679617	NM_001045471
CATGAACGCAATGATCGTGGACCACAG	0	1	113679617	NM_001045471
CATGATCAAGTCTCTAGCATTCACTTA	1	0	113679780	NM_001044792
CATGACGAGAACAATATGAATTTCTTT	0	1	113679780	NM_001044792
CATGAGTACTACAGGAGCAAGTTTAAG	24	18	113679793	NM_001044939
CATGTTAGCTGATTAAAGAAAGAAACT	6	6	113679793	NM_001044939
CATGACAGAGCTGTGCAGCAAGTGCTT	2	0	113679793	NM_001044939
CATGGCAGCATAAATCAGAAGCTCAGC	2	0	113679793	NM_001044939
CATGTAGTCGGGACTCTTCTCTTCTTC	1	2	113679793	NM_001044939
CATGTGTGTTTGCTGTGGATGTGCTTC	0	1	113679793	NM_001044939
CATGAGAAGGATTGTGTCCTAAAAGTT	5	7	113679805	NM_001044864
CATGTCTGGTGCAAGTGGACACACATT	4	4	113679805	NM_001044864
CATGCAGGACGGCCACCAACCATCCTC	2	1	113679805	NM_001044864
CATGCAGCATCCATTCGGAGCTGAGTT	0	1	113679805	NM_001044864
CATGCGCGCCCAGCGCCGTCTTATCCG	0	1	113679805	NM_001044864
CATGCAGTCTAGATTTGAGTGCAGATT	137	174	113679933	NM_001044793
CATGTCAAACCACCCCAATAGAGTCAA	1	0	113679933	NM_001044793
CATGAAGAGGGTTCTTAATACTTTTGG	70	76	113679943	NM_001045341
CATGGTTTGAGCCCTTGTTGTTCTTGG	60	95	113679943	NM_001045341
CATGAAAGACGCTCTGCTTTGCTTCCA	0	1	113679943	NM_001045341
CATGCCCAGGCCCTCAGACATCACCAG	0	1	113679943	NM_001045341
CATGGGATTCATCAGATTGGCTCCAAA	2	1	113679973	NM_001045340
CATGGGACTGCACTGGCTTGAAAAGGG	20	30	113679973	NM_001045340
CATGGCTAGGGAGAACTTGTGCCTCAA	4	2	113679973	NM_001045340
CATGGAAGTTGCTTAAGCTGTTGCAAC	1112	1257	113679973	NM_001045340
CATGATGAATGCCTATTGCTTCCAGCA	25	36	113679973	NM_001045340
CATGTGTCTTCTGTTCCTGTACAGTTT	27	44	113679973	NM_001045340
CATGGTTACAAGCGGAGGCATCACTCT	1	3	113679973	NM_001045340
CATGAACTACCACAGCATGGTTACAAG	1	4	113679973	NM_001045340
CATGAATAAAGTTTGGAGCCAATCTGA	0	1	113679973	NM_001045340
CATGCAGGACATAGCTTTACACTATTA	29	39	113679989	NM_001045339
CATGTGAGATCAACCACGAATGAGAAA	18	51	113679989	NM_001045339
CATGAACAGTGAGCTGCAGGTGTGTAT	6	7	113679989	NM_001045339
CATGGATACAGACGAAGAGGAAATTAG	0	1	113679989	NM_001045339
CATGGCCGGTCTCAGGTGGATGGAATC	1	0	113680039	NM_001045033
CATGCCATAGGAGAGAGGGTGGAAAAG	0	2	113680039	NM_001045033
CATGTAACAAATGAAATAGTTTTGAAA	0	1	113680039	NM_001045033
CATGAGGAGGCTCAGTGATCTTGTAAA	0	1	113680039	NM_001045033
CATGAGTTAATGAAGTATCGCAGGCTT	26	38	113680042	NM_001045048
CATGTCCATTGACAGAGGAGTAGATAT	3	1	113680042	NM_001045048
CATGTCTATAAAGGGATAGTTGACCAA	2	1	113680042	NM_001045048
CATGACTGACAGGTGCCCCTACCGACT	1	0	113680042	NM_001045048
CATGCCATTCTGCTCCAATAGTAGATC	1	0	113680042	NM_001045048
CATGGCGCTGAGCATTACAATCGCAGC	1	0	113680042	NM_001045048
CATGTGAATCTGGTTGTGTGAGGGAGG	0	2	113680042	NM_001045048
CATGAACTTTCCCTTTAAGTGGGTCTG	0	1	113680042	NM_001045048
CATGTCACCGTTTAAAACGCACACAGT	0	1	113680042	NM_001045048
CATGAGCATCGTGCCTTAGTCCTTAAG	4	2	113680217	NM_001045228
CATGAGGCCTGCTCTCTAAAGCACTGC	3	0	113680217	NM_001045228
CATGGCAAAAGGTCTGCTAGGAGGTCC	0	1	113680325	NM_001045226
CATGGGTATGATTATGGCTTAGCTAGT	2	0	113680325	NM_001045226
CATGGCCGTGGCTTCCAGTCACTCTAG	1	0	113680325	NM_001045226
CATGGTGTGACAGAGTTTTGTGGAAGT	0	1	113680325	NM_001045226
CATGTGTGTGTGTATGTGTGTGTGTGT	195	231	113680390	NM_001045459
CATGACCCCTGGAGCTGAATGCTTTCT	1	1	113680390	NM_001045459
CATGTCATTTATTCATTTGTAATTATG	6	13	113680602	NM_001045164
CATGGTGTCCAATTCTTTTTTACAAAT	3	1	113680602	NM_001045164
CATGGCCTTGGTATGACCCATCTCTGC	3	4	113680602	NM_001045164
CATGCTTTGCATTCAGTGGCTAATATT	2	4	113680602	NM_001045164
CATGCCACAGTTAAAAGACTGGAGGGG	1	0	113680602	NM_001045164
CATGCATATAACCCAGGTTGAACATAG	1	0	113680602	NM_001045164
CATGGGGAAAAACTAGATGAACTTTTA	1	0	113680602	NM_001045164
CATGGCTGCAGAAGCCAGTCCTGATGC	0	2	113680602	NM_001045164
CATGAGAAGGGCCTTGGGATCAAACAG	0	1	113680602	NM_001045164
CATGCCTCTTTGAGATGCAAGATGGGT	0	1	113680602	NM_001045164
CATGGTTGTTTATAAGGAATTCTTGTT	15	20	113680606	NM_001044941
CATGGATGTGTAGCAGCCTTGGTTTTC	1	3	113680606	NM_001044941
CATGAAACGGCGCTCACAGACAGGACA	0	1	113680606	NM_001044941
CATGCCTGTTTCTCTCCATCATCACCT	0	1	113680606	NM_001044941
CATGAACAGAAGCTTTATAGAGAAGAG	0	1	113680638	NM_001045218
CATGGGAATCAGGATGAAGGAGATGGA	1	0	113680697	NM_001045213
CATGGAAACACAAATTTCTGGCAACTG	3	4	113680762	NM_001045212
CATGAGCCTGTGGGCGAAACATTTCAC	1	3	113680762	NM_001045212
CATGGAAGAAGTGTGCTGTAAGACCCT	0	1	113680762	NM_001045212
CATGTTCCTCACAACCCTGAGCCCTCA	41	79	113680762	NM_001045212
CATGTTGTCAGTCCGACACATCTAGAG	1	0	113680762	NM_001045212
CATGTCAATCTCCTCCTTAGTGATCTC	1	0	113680845	NM_001045208
CATGGCTTCGTTGTACTAGTTAGTTTT	1	1	113680845	NM_001045208
CATGATCTCTGCAACTTGGTTGGTGGA	0	1	113680845	NM_001045208
CATGAAGATCGTTTGTCTTTCCTTTCA	2	4	113680933	NM_001045145
CATGAGGAGACGCATTGAGACTGATGA	1	0	113680933	NM_001045145
CATGATGAAGGATAGGGAATGAGGAAA	0	1	113680933	NM_001045145
CATGTTATTTTTAATGGCTCTTTTTCC	0	1	113680933	NM_001045145
CATGTATTTATCACAATAAAGTCTATG	100	112	113680953	NM_001045203
CATGCGAAATTAACGTGTGGTGCTCTT	4	2	113680953	NM_001045203
CATGGTCTGTTATGATCCTTCAAGGGA	1	2	113680953	NM_001045203
CATGTGTGAATTAAGAACAAGTTTTTA	0	2	113680953	NM_001045203
CATGTACACGTTCCCGAACTCATTGCG	0	1	113680967	NM_001045210
CATGTTATATAAAAATATGTATTCTGA	0	1	113680967	NM_001045210
CATGTGTTTTCATAAAATAAATATTTA	2	1	113681037	NM_001044938
CATGTACAAGTGGAAAGGATTGAAACA	96	121	113681094	NM_001045115
CATGCACAAATGACAAGCGTTTGAAAT	2	1	113681094	NM_001045115
CATGAAAATGCTTAAAGCAATACATTG	1	3	113681094	NM_001045115
CATGTCCCCTGGTAGGAGGTCTTTTTG	0	1	113681094	NM_001045115
CATGAAATGCACACAACAGGCCAATAA	0	2	113681094	NM_001045115
CATGGATGCCCAGCTTGATGTTTTTGG	1	1	113681111	NM_001045073
CATGGCGATAAGTGTGGCGACAAGAAG	1	1	113681111	NM_001045073
CATGAAGACTCGCAGAACAGAAAGAAA	1	0	113681111	NM_001045073
CATGGCTGCCAAAAAGCACCTGGAGAT	0	1	113681111	NM_001045073
CATGTTTATTTCCAAGTCGTCTCAAAA	2	8	113681125	NM_001045191
CATGATGATGAAGTTGATGATGATGAC	2	1	113681125	NM_001045191
CATGTTTGACTAAAACACAAACCCACA	1	0	113681125	NM_001045191
CATGTCATCGTCATCATCATTATCAGA	1	0	113681125	NM_001045191
CATGGAGAAACTAGACAAGGACATTGT	1	0	113681125	NM_001045191
CATGACAGATCAGGATCAAGATGGTTC	0	1	113681125	NM_001045191
CATGCCTCTGTGGTGTCTGACAAAGGA	0	2	113681125	NM_001045191
CATGTTGCTCTGTGTTTTTGAAGGAGT	0	1	113681125	NM_001045191
CATGGGAAATCTGGTTCCCGCTCATCT	3	0	113681159	NM_001045195
CATGTTATAATCGCCCGAATCAAAGTA	12	20	113681278	NM_001045184
CATGTTCACTCGCTTCAGATACAGCAG	5	7	113681285	NM_001030123
CATGTTCCTGGATGCAGGAGACAGTGC	5	4	113681285	NM_001030123
CATGGCAGATTCCCAGAGCTTTGAATC	3	1	113681285	NM_001030123
CATGTGACTGTGTATGGCAGTGCCAGT	2	1	113681285	NM_001030123
CATGTTGAAGCTAGTTGAGATCAGGCT	1	4	113681285	NM_001030123
CATGTCCCTCTGCCGTGCCACAGTGTC	1	0	113681285	NM_001030123
CATGAGCAGATCCAGACTCTGAGTGGA	1	0	113681285	NM_001030123
CATGGAGGTTCTGCGTGCCCAGATAAG	1	1	113681285	NM_001030123
CATGAGGATGAGTCAGGGGGACGCAGT	1	0	113681285	NM_001030123
CATGCCTAAACCTTGTGAGGGCAGCTG	0	2	113681285	NM_001030123
CATGAAACTCACAGAGATCTATACCGC	0	1	113681285	NM_001030123
CATGAATGTCCTGATGGAGACCAATAA	0	1	113681285	NM_001030123
CATGCAGAAATCAGTTTCCAGTCTCTC	0	1	113681285	NM_001030123
CATGAGGAATGTTTATGTGTTTTCTTT	1	0	113681324	NM_001045185
CATGTAATTAATGTCTATTAAAGGTTC	555	632	113681363	NM_001045104
CATGCAAACTCCACACGGAAATGCCAA	16	19	113681363	NM_001045104
CATGTATTAGCTGGACAAAATCAGTCT	11	10	113681363	NM_001045104
CATGGACTGGATCCACAATGCGTTATC	11	12	113681363	NM_001045104
CATGTTGAGCAAAATTGAGAAGGAATA	6	12	113681363	NM_001045104
CATGGGGAGTAATGACACATATGTACA	5	11	113681363	NM_001045104
CATGTACAAGAGGCCATTCCTGCGAAT	3	2	113681363	NM_001045104
CATGATATACATAGTGTTTCATTGAAA	2	2	113681363	NM_001045104
CATGTCTGGAGCGATGTTAAAGCGACT	1	1	113681363	NM_001045104
CATGAACACACACTTTTACATTACTAC	1	1	113681363	NM_001045104
CATGAGGAGCTTCGACCCCTCGCAGGT	1	0	113681363	NM_001045104
CATGTATGAGGAGCTCAAAGATCGCTC	1	1	113681363	NM_001045104
CATGTGGTACAGGTGACCTGGGTAAGC	1	5	113681363	NM_001045104
CATGTCATTGGACTTGTGGGGGAAACC	1	3	113681363	NM_001045104
CATGGAATAATCAATTATATTATAGTC	0	1	113681363	NM_001045104
CATGTCAATGCAGGATCTCTGAGTGGA	2	6	113681365	NM_001045179
CATGACTGCGTACGCTTGTGGGAAAGT	0	1	113681365	NM_001045179
CATGTATATGTGTTTTGTTGCAAAATG	27	36	113681375	NM_001045182
CATGACGACCACTATGCCATCAGTTTG	2	3	113681375	NM_001045182
CATGCATATGTTGAATTTACAAAAGCT	1	1	113681375	NM_001045182
CATGAGCTTATTCACTTGGCTGTTGTT	1	1	113681375	NM_001045182
CATGAATGAGCAAAATCGACCAGCAGA	0	1	113681375	NM_001045182
CATGAGCAACAACCCCAACCGTAAGTG	0	1	113681375	NM_001045182
CATGATAATAAAAAATATTTAGAAATA	0	2	113681375	NM_001045182
CATGTTTCTTTGTGTAAATGAGGATTA	11	6	113681384	NM_001044748
CATGAAGCCCTATAAATATCAAGAGTC	5	2	113681384	NM_001044748
CATGTGTTCCACAGTACCCTTCCAGCC	4	10	113681384	NM_001044748
CATGCTGGAATAGTTGGTGGTTCATTG	3	4	113681384	NM_001044748
CATGTGTGTGTGTGTTTCACTGAAGCG	2	0	113681384	NM_001044748
CATGCGAGTGATTGGAGACGACGGATT	0	1	113681384	NM_001044748
CATGTATAAGATCATCACAGAGAAGCC	0	2	113681384	NM_001044748
CATGCACACACACACACACACACACAC	747	686	113681384	NM_001044748
CATGCACTATGGAAAAACGGCCTTTGC	1	0	113681426	NM_001045174
CATGGACAAGAAGTCCAACATCCGTAA	1	0	113681466	NM_001045172
CATGGCAGCCTCATCATCTCCAGGTCC	7	12	113681466	NM_001045172
CATGACTCGGCTGGTGCAGAAAAACTA	1	2	113681479	NM_001045168
CATGTTAATGCAAGGAGGCTGGAAGTC	60	72	113681513	NM_001045161
CATGCCTGCATTCCCCTCAAGAAATCA	3	2	113681513	NM_001045161
CATGGAGGTTGACTTCTAACATTTAAC	3	3	113681513	NM_001045161
CATGCATATTCCAACAGTACCTTCTCC	2	5	113681513	NM_001045161
CATGACCACACTGTATATACTTAATGC	2	2	113681513	NM_001045161
CATGTACTGAGTATGAATTGATATTTT	0	2	113681513	NM_001045161
CATGTAATATTCTATTATTACTGTTTT	15	28	113681526	NM_001045163
CATGGAAAGACTGGAGATATGAAGTTG	4	3	113681526	NM_001045163
CATGTGCAACCGTCCCATTCCTCACAC	1	0	113681526	NM_001045163
CATGACGGCAGCGGGTTTGGTCACCCT	1	1	113681526	NM_001045163
CATGAACCAGTACAAACCAGTACCTGC	0	2	113681526	NM_001045163
CATGGGCTGTGAAAAGTCTTTCACTCA	0	1	113681526	NM_001045163
CATGATTGACAACACAACCTGGTTCAG	13	18	113681529	NM_001045158
CATGAAGTTCCAGCCTCTGGCCTCCGA	11	22	113681529	NM_001045158
CATGGAACCCCACAGTGGTTTAATCCT	5	8	113681529	NM_001045158
CATGGAAATAATGACAAAATATATGCA	2	1	113681529	NM_001045158
CATGAAGGATTTTGTGTCTCTTTTTGT	2	1	113681529	NM_001045158
CATGGTTTGACGGTCAGATGAGCGGAT	1	0	113681529	NM_001045158
CATGGAAACAGTGATCGGAAACCTCCT	1	0	113681529	NM_001045158
CATGGCAGGCGTCCCCGGAATGACAGA	0	1	113681529	NM_001045158
CATGTCTGTGGCAAGAGTTTCCCGTTC	2	0	113681542	NM_001045160
CATGGCCCGTGCGGCTAAATCCTTCTG	1	0	113681561	NM_001045150
CATGTTCCCTGTCTTTTCTCTGGTGCT	1	1	113681576	NM_001045154
CATGGGAAAGTCAGCGTACGGTTGGAT	1	0	113681576	NM_001045154
CATGGTCGTAGCACAGCTCATCAGTCT	1	1	113681576	NM_001045154
CATGGTGGAAAAATACAACAAACGTAT	0	1	113681578	NM_001045149
CATGAACGTCACATTTTGGGAATGCAC	1	0	113681607	NM_001045148
CATGTGTGTCTTCCTAATCTCGTGAAC	1	1	113681607	NM_001045148
CATGAGAAGTCAAAATTCACACCTATA	0	1	113681607	NM_001045148
CATGTTAACAACATACAAAAACTTGTT	0	1	113681607	NM_001045148
CATGTCATGGGCAGAAGCAGCTTTACA	0	2	113681607	NM_001045148
CATGCATCACATATGCTCTACAAATCT	0	1	113681607	NM_001045148
CATGTTGTCAGGTGTCATACTGGGAGA	15	26	113681626	NM_001045142
CATGCTTTTGTGTTTTGAATAAGAAAA	5	4	113681626	NM_001045142
CATGGGATGAACGTGAAAAACCAAAAT	3	5	113681626	NM_001045142
CATGATGACAGTAAGTTTAACAGACAG	1	1	113681626	NM_001045142
CATGTGTAATTGATCGTCAAGGGTTTT	1	1	113681626	NM_001045142
CATGTTTCTTTTTTTACACAATGTCCT	1	0	113681626	NM_001045142
CATGTTTTCAATAGGAACAATGTAGAG	0	1	113681626	NM_001045142
CATGAATATTACTTTATTAATTATTTA	1	0	113681628	NM_001045140
CATGTGGCGCAAAACGGCTCTTTGAAT	5	1	113681652	NM_001045138
CATGCTGCCAATAAAAAGTTTGGGTTA	2	1	113681652	NM_001045138
CATGATTCTGCCTCCTCTAAGAAGCCC	1	0	113681652	NM_001045138
CATGTCCAAACCAAAATCTGTGGAATT	1	0	113681652	NM_001045138
CATGATGCTCAGGTTTTGGGTTCAGGA	0	1	113681652	NM_001045138
CATGGTACCAACAAAGGAGAATGTCTG	3	1	113681689	NM_001045132
CATGAAAAACGGAAGTGTTGGCAGGTG	3	0	113681689	NM_001045132
CATGTAACGCAAGCAGTAACTCGTTGG	0	2	113681689	NM_001045132
CATGTTAACAGATTAGAGCTTTCATAC	1	0	113681689	NM_001045132
CATGATCCAGAATGAAGCATTCGTCAG	1	1	113681777	NM_001045118
CATGGCCTCTTTTCTCTCACTTGGATT	0	1	113681777	NM_001045118
CATGGAGACCCCCAGCTCATTACTGGT	3	0	113681791	NM_001045113
CATGAATGAAGAACACTACAAGACCTG	98	129	113681808	NM_001045105
CATGAGAAGGGCTCGTGGTGAGCACAT	1	3	113681808	NM_001045105
CATGAAACATTCAGTTCCCTCCTATCA	0	1	113681808	NM_001045105
CATGGGAAGCGTTTCCTTATAAATCCC	0	1	113681811	NM_001045108
CATGCGCAAGTGGCTCTTCAGCACACA	1	0	113681826	NM_001045100
CATGGTCGGGGTTTGGCTCCCGGAACC	0	1	113681826	NM_001045100
CATGTCAGCGCGGTGTTACCCGGCGGA	0	1	113681826	NM_001045100
CATGCAAACAGCCCAAATCTTCAGCTC	1	1	113681843	NM_001045098
CATGCTCTGCGTGTGCTAGTTCATTCT	9	16	113681882	NM_001044988
CATGAATCATAGAGAGGACTCAACAAC	1	0	113681882	NM_001044988
CATGGCTTCCATAGCGGCAAATACCCA	1	0	113681882	NM_001044988
CATGCGTCTTGTGTAGTATGAGCTCTT	182	221	113681904	NM_001044993
CATGGAGTTCTCAGACGTGACCTTTGA	9	19	113681904	NM_001044993
CATGATGAACAGGACTATATCGAGAAA	0	1	113681904	NM_001044993
CATGATCTTCTGCACAAGGCGATTTGC	0	1	113681904	NM_001044993
CATGGTTTAATATTCATAAGACAGGTT	8	16	113681914	NM_001045000
CATGCTAAGTCATTAGTAAATAAAGGA	4	6	113681914	NM_001045000
CATGGTGTCAGCCTGCGACTCGCTCTC	1	1	113681914	NM_001045000
CATGAGCAATACTCTGTTTGATATTGT	1	0	113681914	NM_001045000
CATGCCAAGAGAAAAGCTGCAGATCCT	1	0	113681914	NM_001045000
CATGTTTCTCGACACAACATTGTCTTT	0	5	113681914	NM_001045000
CATGATGGCGCAAAACTCAAGATTGTT	0	1	113681914	NM_001045000
CATGACCTTTTCAGAAAGGCGTTCAGT	1	1	113681917	NM_001044999
CATGACGTTCTCCTGGTTTCCTCGGAT	0	1	113681934	NM_001045001
CATGATAATATAACTGGAGTCTTGAAG	2	0	113681967	NM_001045009
CATGTGTCTCGCTACTTGGGCAACCTG	1	5	113681967	NM_001045009
CATGAATCAAAGCTCCAGAAGGCATCT	0	1	113681967	NM_001045009
CATGTCTCTAATATTTAATCAGGTCAA	4	5	113681967	NM_001045009
CATGGCGTATGATGGATACCGAAACCA	0	2	113681970	NM_001045007
CATGCAGAAATACACTGTTTTATACTC	12	10	113681988	NM_001045006
CATGGCGAAGGCCTCAGATGAGGACAA	1	1	113681988	NM_001045006
CATGGCAAACATTTGTAAATACTTTTA	1	2	113681988	NM_001045006
CATGATGCCATGCAGAAATACACTGTT	1	2	113681988	NM_001045006
CATGTGGAGGAAGAGAAACAGAGTCCT	0	2	113681988	NM_001045006
CATGAGAGAGAGAGAGAGAGAGAGAGA	12	9	113682005	NM_001045011
CATGTAGCATTTTAGTCTGGTTTGAAC	1	0	113682007	NM_001045014
CATGTCTCCTTAATCAAACACACCTGA	0	1	113682007	NM_001045014
CATGGAAAATGTGCAGAGCTGGTGGTC	15	21	113682007	NM_001045014
CATGTCAAATATAAACAAGGAGAAGGT	4	7	113682015	NM_001045019
CATGTGTGCCTTTTGTTCATAAATAAA	4	10	113682015	NM_001045019
CATGTGTGTGGATGAGTGTCACTGCTG	0	1	113682015	NM_001045019
CATGTCTGACCAGTACGTCAAGCTGGA	8	5	113682037	NM_001045015
CATGTGGACATAGTCACAGAGGAAATG	5	11	113682037	NM_001045015
CATGGGCATCCCTGGGACTTTGAGAGG	1	0	113682037	NM_001045015
CATGGTGAGCAGGTGTGATGTCCTCCT	0	1	113682037	NM_001045015
CATGGAGTTCAATGTGCTGGATTCGCT	0	2	113682037	NM_001045015
CATGCAGTGGGTTGTGGGTCCGTCGTA	14	29	113682039	NM_001045024
CATGCTGGCCGCTGTTATATTGACGAG	1	1	113682039	NM_001045024
CATGACATTGTGTTGCCAGAACATCTA	1	3	113682039	NM_001045024
CATGTGATCAGCAGAAGGAAATGGAAA	0	2	113682039	NM_001045024
CATGTCTGCTTTGATACTCTGTGTTTT	13	14	113682059	NM_001045023
CATGCGTAGATGAGTTATGCTAATAGC	1	3	113682059	NM_001045023
CATGATTCTGATGGTGATCCGAACATA	1	0	113682062	NM_001045027
CATGTGGTCTACACAGAGCAGTAAGAA	0	1	113682062	NM_001045027
CATGGAGCTGGTGTCCCTCAAACGACA	1	3	113682069	NM_001045029
CATGGCTGCGTTGTGTTCTTCAGTGAG	12	26	113682094	NM_001045031
CATGAGGCGATCAAAAGACCGGGGATT	0	1	113682094	NM_001045031
CATGTTGGCCACCGTCCTGCGCTAAAG	0	1	113682094	NM_001045031
CATGAGGATCCACACTGGAGAGAAACC	1	8	113682133	NM_001045035
CATGATGTTTCTCCTCGTCTTCACTCA	0	1	113682133	NM_001045035
CATGTATCCCCGAGATGATATACGCTC	1	0	113682157	NM_001045036
CATGCAATTAATGTAGTTAATGCATAT	2	0	113682168	NM_001045047
CATGGTAACTGTTCATATTATAATGTT	6	9	113682168	NM_001045047
CATGGCAGATGACCTAGAAGACCTGCA	2	5	113682168	NM_001045047
CATGTCCAGATAAGTTGCTTAATTAAA	1	0	113682168	NM_001045047
CATGCGTTTCCTCTCTACTTTCTTCTG	1	0	113682168	NM_001045047
CATGAGGACAGTGTTGTCTTTTAAGGT	1	1	113682168	NM_001045047
CATGACCAGTGGTCTGCATAGTGAAGA	1	3	113682168	NM_001045047
CATGTGTATTTAAAATGAGCTCAGCTC	0	3	113682168	NM_001045047
CATGTAGTTGCAGGTTTCAAATGGAAG	9	9	113682185	NM_001045049
CATGTCGTGAAGGGGTTTACTCGTCTT	3	0	113682185	NM_001045049
CATGTTATTATTCTCATTAGTAGCAGT	2	1	113682185	NM_001045049
CATGCAAGCAGACTCAGGCTAAGCTCT	1	2	113682185	NM_001045049
CATGCCTGGTGTAGCTCATCCAAACAC	0	1	113682185	NM_001045049
CATGACGAGAACACGCGTTTGAATTGG	3	7	113682209	NM_001045050
CATGATTTGCAACAGACATTGTTGTTA	1	0	113682223	NM_001045053
CATGCTATGGAGTTTGTGTTGACGGAG	0	1	113682271	NM_001045069
CATGGCCCTCGAGCAGCTCCACCACAA	0	2	113682271	NM_001045069
CATGGTCTGGACAAGCCTCAGCCTCTC	0	1	113682271	NM_001045069
CATGTTGTATAATAAACTATCTAATGA	67	75	113682291	NM_001045077
CATGTAAATCAGTTTAAAACAGCAGCT	3	6	113682291	NM_001045077
CATGTGTGGTCTCAAGGGTCTCCGTAG	2	0	113682291	NM_001045077
CATGAAACCCTGGCAGCTCCTCAGCGA	1	0	113682291	NM_001045077
CATGAAGTTCAGCCAGTGCAAAGACGG	1	1	113682291	NM_001045077
CATGATTGGAGAGAGAGTGGATCCCTC	1	4	113682291	NM_001045077
CATGGATGACATCGAAGTTGAAGTATT	0	1	113682291	NM_001045077
CATGTTAATACTTATGTTGTTGTTTGA	0	3	113682291	NM_001045077
CATGGCTTTTCATATTCTTGTTAATAA	0	1	113682291	NM_001045077
CATGGTCAAGGTGGTGTTACTTATTTT	1	4	113682293	NM_001045075
CATGAATCTCTTAAATGAATCTGTCAT	2	2	113682308	NM_001045080
CATGTATAGCAGATGAAAAAAACTAGT	1	1	113682308	NM_001045080
CATGGAGGGGTTGGGTGCGTGCGCGTC	1	6	113682329	NM_001045083
CATGAGGGCATCTAGTCCAGAGTCTTA	1	0	113682329	NM_001045083
CATGAACAGGCCGAGGAGTTGAATCCA	0	1	113682329	NM_001045083
CATGGCTGTGGGTGGGTGGGGATGAAG	0	1	113682329	NM_001045083
CATGATTCAACAGAAGAGGTGAAAAAC	0	1	113682329	NM_001045083
CATGCCAGTTATTTTTAATGAACCGCT	1	0	113682340	NM_001045082
CATGTTTGCTGGACCCTGGATAAAGCC	26	34	113682365	NM_001045085
CATGAACATTAGCACTGTTGGTTATTC	8	14	113682365	NM_001045085
CATGAAACTTTTAAGGAATAAATGGCC	4	2	113682365	NM_001045085
CATGTTAATGTGATGAGGAAGTGCCGG	2	0	113682365	NM_001045085
CATGACCAAATAGTCCCTCTTTAATGA	0	1	113682365	NM_001045085
CATGCTACTGGTGAGAGCCGTGTATTC	0	1	113682365	NM_001045085
CATGAATTTGTCCAGCAAAAATATACT	0	1	113682365	NM_001045085
CATGAAGAGTGAAGAGGAGTCCCCCTG	0	1	113682365	NM_001045085
CATGAATATACATTTCTCTGTGCACAC	1	0	113682386	NM_001045086
CATGTCTTATTTTTATGGAAATTGTTC	1	0	113682386	NM_001045086
CATGGGCTCAGATGCTTTTGAAGACTC	1	0	113682417	NM_001045090
CATGAGCAGTTGTTGTGTGTATGATCC	2	3	113682429	NM_001045427
CATGATCGGTGTGTGTGAGGAGACGCC	1	5	113682429	NM_001045427
CATGGAGCAGCTGTCATTGAGTAACTA	1	0	113682447	NM_001045428
CATGTTCTTGACAGGCTTTGTGGGATT	0	3	113682447	NM_001045428
CATGAACTTTCTCAGTTTTTCTGTAAG	0	1	113682447	NM_001045428
CATGGGTGGCAGCGAGACGGAGATGGC	0	1	113682480	NM_001045066
CATGCCAACATTGACTCTATTGAGAAA	0	1	113682510	NM_001045070
CATGTAGATGTTGCATTAGCTGAGGAT	34	38	113682522	NM_001045043
CATGTTACACTTCTGTAGCATCGAGCC	3	1	113682522	NM_001045043
CATGAGATTTACCAAAGAGCCCAAGGA	1	0	113682522	NM_001045043
CATGTAACGTTTGCCGTCCACATTGGA	0	2	113682522	NM_001045043
CATGCTGCCACCTCAGTAAACCCACAG	106	172	113865948	NM_001045488
CATGATTGCGGGTTGAGCAAGAGTTGC	20	27	113865948	NM_001045488
CATGGGCTGAAACTGAGCTCTGCTCTG	12	17	113865948	NM_001045488
CATGTCCTCAACGTGGGTCTGGACCAT	9	9	113865948	NM_001045488
CATGGCTTTGGCCTGGTCAGCAACAAA	5	6	113865948	NM_001045488
CATGAAATTCTCCCTCATCGCCGTCAT	0	2	113865948	NM_001045488
CATGATCAAATTTGTTGCTGACCAGGC	0	4	113865948	NM_001045488
CATGGTTGAGAAGCTCCAGGAGCAGCT	6	5	113865948	NM_001045488
CATGCATAGCTGTGTGTGTGTGTGTGT	7	1	113930676	NM_001045560
CATGGTGTTTTTAGCTAAAGCGGGTCT	1	0	113930676	NM_001045560
CATGGGGTTTTGTCTGAAATACATGAT	1	0	113930676	NM_001045560
CATGCCTGAGAAACCGATTCATACTGA	0	1	113930676	NM_001045560
CATGCTGGACTTCTGGACTTCACTTGT	1	0	113930676	NM_001045560
CATGATTGTTTGAATAAGTTTGAATAA	225	252	113930676	NM_001045560
CATGGAAGTTGACAGGAATGAGACTCT	3	1	113930682	NM_001045562
CATGAACCGGAAGCTGTGACCATTTTT	2	12	113930682	NM_001045562
CATGGAGCACGATCAAAGCAAATATCT	0	2	113930682	NM_001045562
CATGTGAATTTTTGTTTTTGTTTCCTA	0	1	113930682	NM_001045562
CATGTGGACTTTAAGAGTAAATGATCA	0	2	113930682	NM_001045562
CATGTAAACCGTACGCGTGTTAACGCT	0	1	113930682	NM_001045562
CATGGTTGTGAAATTGACAGTCAGGGC	0	1	113930688	NM_001045563
CATGTCTCCACTGAAGAACATGAACAT	0	1	113930688	NM_001045563
CATGTGTTTGCGAAGAAGATTATCAGT	0	1	113930688	NM_001045563
CATGACTGCAATGCATCAGTAAGTTTT	1	0	113930692	NM_001045565
CATGACCCGCACTAGGAATGATTGGAG	0	3	113930692	NM_001045565
CATGAGTTATGAGCTGAAGTTTGGCCT	0	1	113930692	NM_001045565
CATGTTTCTCCTGTAAATGTACGAGCT	222	279	113930694	NM_001045561
CATGATGAAGAACTGAAACACACGTTA	4	9	113930694	NM_001045561
CATGTGTCCAAACTGAAAATCCCTGTT	0	1	113930694	NM_001045561
CATGTCTGTTTTCCGCAGTTCTCCTCT	0	2	113930694	NM_001045561
CATGGGCGAGGTGTCCATTCCCAGCAT	0	1	113930694	NM_001045561
CATGGCCCGCTCCTGCCTTTTCTTCCG	0	1	113930696	NM_001013451
CATGGAGCGAAAGAGGAAGCTAAAAGA	0	2	113930696	NM_001013451
CATGTTTGATGGTGTTAAGAGGGCAAT	13	18	113931167	NM_001045244
CATGAACAAGCTGGATGAAGCACAGCC	1	2	113931167	NM_001045244
CATGGGTAGAGGAATCAGAGGGACCAG	2	8	113931167	NM_001045244
CATGGAACAAATCAACTGTACTCAAAC	1	0	113931167	NM_001045244
CATGTTTCATTTTTAATGTAAAGTGTG	40	21	113931639	NM_001044950
CATGAAATCCATAATGAAAGTTGCAAT	5	4	113931639	NM_001044950
CATGTAACATCATAATCTAATAAGAGA	2	1	113931639	NM_001044950
CATGTGTTTCTCTTATTAGATTATGAT	1	0	113931639	NM_001044950
CATGTCTGTGATGTTTGAAGACTACGT	0	1	113931639	NM_001044950
CATGTCACTTTTCAGTGCGTCAAGTAA	2	0	113931641	NM_001045392
CATGGGCTTTGAGGGCATCTGTCAAGC	1	2	113931641	NM_001045392
CATGCTAGTGGATAACTTTGATGCTGG	58	87	113931645	NM_001045194
CATGGATTCAGCAGTGAGGAAATGGAT	0	1	113931645	NM_001045194
CATGCCTTTGGTGTCGCTGAGACTTCC	0	2	113931645	NM_001045194
CATGGTCCTCTATCCATCTCCCTGTAA	0	1	113931645	NM_001045194
CATGTTTCTGACTGGTCTCGCAGCACT	3	7	113931647	NM_001045038
CATGAGTTTTGCTGAACACAGTGAATG	6	2	113931650	NM_001044855
CATGTGTGTGCTAAGCAAACCGAGAGA	4	3	113931650	NM_001044855
CATGTGCAGAGAGGCAGCAAAGTCAAG	4	15	113931650	NM_001044855
CATGTACTGGGAGGAATGATTCCACAG	4	3	113931650	NM_001044855
CATGTAGAACAGCAAGGCTCACACTGA	2	0	113931650	NM_001044855
CATGTGTGTGTGTGTGTGCCGTGTGAG	2	2	113931650	NM_001044855
CATGCGTACTTTTAGTCCATACGGATG	1	1	113931650	NM_001044855
CATGAATGGCACTACGTCATATGTGCT	0	1	113931650	NM_001044855
CATGAGTAGCGGCTTCTTCACACAGGG	0	1	113931650	NM_001044855
CATGACTGAGAACCAAGACATTGAGAC	1	0	113951738	NM_001045846
CATGTCCCGAAGCAGGAGCCATCGGCC	22	57	113951740	NM_001045845
CATGTGTTTCCGGGGATTTTGGGAAAC	8	17	113951742	NM_001045844
CATGTGGTGAACGGGGTTTATTATCTG	1	0	113951742	NM_001045844
CATGAATAAATTTGACTTTCAGACCCC	132	185	113951744	NM_001045848
CATGAAAAGCATCCATAAAAACTTGAC	19	16	113951744	NM_001045848
CATGGCCAAAGCCAAGATAATGGATAA	2	3	113951744	NM_001045848
CATGCAGTGCAAAACAAGTGTGGTGTC	1	4	113951744	NM_001045848
CATGGCCGAATAAAGAGAAAAAAAGGA	1	0	113951744	NM_001045848
CATGAGCTGCTCTGTTGAAGAGCCTCT	1	0	113951744	NM_001045848
CATGTGGGGGTGAAGGTGGTGCAGGAC	0	1	113951744	NM_001045848
CATGAGAAGCTCTTGCTGTGCAGGCTA	0	3	113951744	NM_001045848
CATGGCAGTTCATTTGAAGCAAAAGCA	10	15	113951746	NM_001045847
CATGATGGAGCAAAAAAAAATGTAAAC	1	0	113951746	NM_001045847
CATGGCAGTCACTGTTATGAGTTTGTT	0	1	113951746	NM_001045847
CATGTTTTGTCCAACTTTTGCTCAGTT	3	3	113951748	NM_001045849
CATGGTTTGTGAGAGATTTAGAGGGCA	1	0	113951748	NM_001045849
CATGTTGTTTTTACACACACATCCACA	0	1	113951748	NM_001045849
CATGAAGTACATCAGTGTTTTTGTGGG	0	1	113951748	NM_001045849
CATGTGTGCCAGCTCTCCAGAGAAGGT	78	87	113951750	NM_001045851
CATGAGTGAGGGTGTGTGGCCTGACAT	4	3	113951750	NM_001045851
CATGAGACTGGAACAGAAGGCCGCGGA	4	6	113951750	NM_001045851
CATGGCCTGGGACAAAACTCCTCTCAT	0	1	113951750	NM_001045851
CATGAGCTCCACAAACGGAGAGCTGAA	8	9	113951752	NM_001045850
CATGGCAGGGGAGTAACCGTGGAGAGG	2	2	113951752	NM_001045850
CATGAGGACCCCAGAGTTCCCTGTTCC	0	1	113951752	NM_001045850
CATGGTCGGCCCCAACTTCAGGGTTGG	0	1	113951752	NM_001045850
CATGCTCTCCAACACACAGTTCATCGA	0	1	113951754	NM_001045855
CATGATACACTGGGTTAATTTGTAGCA	8	4	113951756	NM_001045852
CATGTACATTGCAAGAACCAACATTAA	4	7	113951756	NM_001045852
CATGTGTTTTGAAATAAGCCTCTGCTT	2	2	113951756	NM_001045852
CATGTGAATGACATTCTTTGTAACTGC	1	1	113951756	NM_001045852
CATGGATGTTTTCTCAACGAAGTCTGT	0	1	113951756	NM_001045852
CATGTGTGACATCTTCATCCCACTCGA	3	4	113951760	NM_001045854
CATGATTTATTCACTCTCGAATTAAAT	0	1	113951762	NM_001045857
CATGCATCATCAAAGGCCGCAGGATCC	1	0	114145581	NM_001045224
CATGGTTTGATTGTAAATGCAGTGCTT	45	71	114145589	NM_001047190
CATGACATGGTTTGATTGTAAATGCAG	4	5	114145589	NM_001047190
CATGGTCATCGGTGGCCTTAGAAAGCA	0	1	114145589	NM_001047190
CATGTTAGTGCGTGTGATTAAAGACTG	0	4	114145589	NM_001047190
CATGGTGGGCCTTAGAAGGTGAAAGAA	0	1	114145589	NM_001047190
CATGGAGTAAACTGCTACCCTGTGACT	0	1	114145589	NM_001047190
CATGAAAAAGAGGATTCATTTGGAGCT	7	13	114158707	NM_212603
CATGCATTTGGGAATAAAATGTTTTTA	92	94	114158712	NM_212698
CATGTTTTCCCTGAATGTAACACAATG	30	43	114158712	NM_212698
CATGCAAATATGATGGAATATTGAACA	4	3	114158712	NM_212698
CATGTAAATAGATGTTTGTGGAAGTGA	2	3	114158712	NM_212698
CATGTCAGATTAACCCAATGTTTGGTT	1	0	114158712	NM_212698
CATGGGTGAAGCCAGCCGAACCATCTT	0	1	114158712	NM_212698
CATGTATTAACATCTACACACGAAATA	0	2	114158712	NM_212698
CATGGTGTCTTCTACTGTGTTTTACAC	141	218	114158714	NM_001048006
CATGAAAAAGGTGTATAATGATGCCCT	14	22	114158714	NM_001048006
CATGTAAATAAACAAGAATGTTTTCTC	10	18	114158714	NM_001048006
CATGATTTCCGAGCTAACAAAAACCTT	4	5	114158714	NM_001048006
CATGCCTCATAAATCAAAACCTTATTA	2	4	114158714	NM_001048006
CATGAAAAGTGTAACATTTTGTATTTA	1	0	114158714	NM_001048006
CATGTATTCAATGGTGCCGTCCAACAC	0	1	114158714	NM_001048006
CATGACCATACTATATTGCAAAATCTA	1	0	114205384	NM_001030160
CATGTTCACGTTCAAATGTGTGACAAA	48	52	114205449	NM_001048055
CATGTGTTGATGCTCAAGTGAAATTCG	1	2	114205449	NM_001048055
CATGGGCAGAAGACTTCCGATCTTATC	1	4	114205449	NM_001048055
CATGGGAAGTGATGCCAGGATAAACTT	0	1	114205449	NM_001048055
CATGGGTCTGGACATTGTGTGTACTGA	0	1	114205449	NM_001048055
CATGCAGAAAGTTTATCCTGGCATCAC	0	1	114205449	NM_001048055
CATGTGCCAGCAGCTCCTAAAACACGA	1	0	114326255	NM_001048065
CATGACACTGCAGAATCATATCTTTTC	1	1	114326255	NM_001048065
CATGTTTGTAGAATGTACTGATATGAA	42	38	114326268	NM_001001840
CATGTGGGGATAAGATACAAGCACTGA	1	1	114326268	NM_001001840
CATGTCTTATTGTTATGTAATACCATT	1	2	114326268	NM_001001840
CATGTTAAGGTTACAGCTGTGCTAAAA	0	3	114326268	NM_001001840
CATGAGCAACAAAACCCATCTGACTTC	0	1	114326268	NM_001001840
CATGTTAATCTTTGCTCCTGCTTCTAC	0	1	114326268	NM_001001840
CATGCTCTCACACCCTTCAAGTTTATT	5	5	114326402	NM_001048149
CATGAGCATCCGCACCCTTGCATACCT	1	1	114326402	NM_001048149
CATGTTGGTTTTGTCGGCGGCTGCTGC	1	1	114326402	NM_001048149
CATGAAGACACCAACATCTTCTGAATG	0	2	114326402	NM_001048149
CATGTCAGGCTCTGGGTTTGCAGATGT	0	1	114326402	NM_001048149
CATGCGTAGATTTCTGTGGTTGGAGCT	0	1	114326402	NM_001048149
CATGATGGCGGATATCTACATTTTTGA	34	35	114703729	NM_212679
CATGGCATACAGCGCTCGGCTGTCTAG	20	17	114703729	NM_212679
CATGTCAGAGATATCCAGCGAGGGGTG	4	3	114703729	NM_212679
CATGTATGTGTATAAACCCAGACGAGG	2	0	114703729	NM_212679
CATGATGCTATGTACACAATCTCATGG	2	0	114703729	NM_212679
CATGAGATTGTGTACATAGCATCATGT	1	0	114703729	NM_212679
CATGGACTCTCCTGCACTCCTGCAGGC	1	1	114703729	NM_212679
CATGAATGTACCAATGCTTACTTTGTA	31	37	115292420	NM_001045092
CATGAAGCTGTTTTTCCTGTTCGTCTT	5	3	115292420	NM_001045092
CATGTTTGACGCAGCGCCTGAAGAGGC	1	1	115292420	NM_001045092
CATGAATGAAAGACTTTTAATATAGAA	11	7	115312272	NM_001030285
CATGTTGAATATGGCTTGGGCCAGAAT	7	8	115312272	NM_001030285
CATGCATTACAAGCCAAGACTGATCAG	3	1	115312272	NM_001030285
CATGATGAAAATGATCTCGATGATGGA	3	4	115312272	NM_001030285
CATGATTCAAATAAGCAAATCTGAATG	2	3	115312272	NM_001030285
CATGTGTGCGTGTGTATATATGTGTGC	1	0	115312272	NM_001030285
CATGCAAGTGAAAGATGGCATTCTGAG	1	0	115312272	NM_001030285
CATGGCCCGTGTGTAAAAAAAAAAGAA	1	1	115334666	NM_001048235
CATGCAAACGTGTTTATTTGTCACGTT	0	4	115334666	NM_001048235
CATGATACAGACCCAGAGGCGAGTAAT	0	1	115334666	NM_001048235
CATGGTATCTATGTATTAGTATGTGTG	0	1	115334666	NM_001048235
CATGTGAATAAAAGGGAAGATATAAAA	21	46	115430063	NM_001075102
CATGAGGACTCGGTCAATGACAGACAA	1	1	115430063	NM_001075102
CATGACAGAAAGCATTTCTTCACACAA	1	0	115430063	NM_001075102
CATGAACGCAGCCACCAGCACCGCAGT	0	4	115430063	NM_001075102
CATGAGTGGGGTCAACTGTGATGACAG	0	1	115430063	NM_001075102
CATGTGATTAATTTATAATTGTGTGTA	0	1	115430063	NM_001075102
CATGAGGACAAAACTCTGGGGGTGAAA	0	1	115430068	NM_001075105
CATGTTTAAAAACTTTTGAGGGCTTCA	63	61	115430072	NM_001075108
CATGAAGTTTGTACAACACCTCAGAGA	7	9	115430072	NM_001075108
CATGAACTCGAATGGTCTGAGAGGGCA	5	6	115430072	NM_001075108
CATGTCTCCTGTCTGTCTTTGCCTTTT	1	1	115430072	NM_001075108
CATGAAGTGGTCAAAGAGCAGCTAGAG	1	0	115430072	NM_001075108
CATGGACTACGTCAAGGCTCAAGTCTC	0	1	115430072	NM_001075108
CATGTTCAGTCTTGTCTTCAAGACGGT	0	1	115430072	NM_001075108
CATGATAACAGGATCGGGGAGAATCTG	0	1	115430072	NM_001075108
CATGTGTGTATCCAAATGCAAGACCTA	120	130	115430074	NM_001075103
CATGCCTTCATTTAAGAGAAAAGTACA	3	2	115430074	NM_001075103
CATGCAGTGTTCATTTCAATTGGCAGA	2	2	115430074	NM_001075103
CATGATTGATGGACATTCTTTCCCAAG	1	0	115430074	NM_001075103
CATGGAAAAAAAAGGAAACTGACAACA	2	0	115430076	NM_001075104
CATGCCAGTCTTCCACCTGAAGAGATG	6	4	115430076	NM_001075104
CATGTGGAGTCCAACTCGCAGTCGCAA	1	0	115430076	NM_001075104
CATGTTGGATTTCTATGGAATACGTTT	0	5	115430076	NM_001075104
CATGACTTTATATGATTTGATCAGCTT	0	1	115430076	NM_001075104
CATGCAAAAGCTAAATTTGCACTGTAA	12	7	115430076	NM_001075104
CATGACACCACAAAATAAACCTAATGG	4	3	115430076	NM_001075104
CATGAAATATATTGAAACGCCTGTATG	4	4	115430076	NM_001075104
CATGAGCAGGGATCAAATAATGAAAAC	0	2	115430076	NM_001075104
CATGGACAAACTTTCACTACTCATCAC	0	2	115430076	NM_001075104
CATGTGGACTTCATTATTACCATCAGC	2	0	115430076	NM_001075104
CATGATGGCAGTCCCAAGGATAAGTTT	1	0	115430076	NM_001075104
CATGTAATTTATTTTGGGGAACAACCA	1	1	115430076	NM_001075104
CATGCAAGTTGACCGAACAAACTAATA	1	1	115430076	NM_001075104
CATGCTATTTTTAATCTCCATTAGTCA	0	1	115430076	NM_001075104
CATGAGGGCGAGGTTTGCGAGCTGTTG	1	0	115430078	NM_001075106
CATGCATGATAATCGGTGGGAAGGAGA	0	2	115430078	NM_001075106
CATGGCGAGAGTCCCCCAAACAGAACC	0	1	115430078	NM_001075106
CATGATAATCGGTGGGAAGGAGAAAAT	0	1	115430078	NM_001075106
CATGCACCCTGTACCACGCTTACGGAG	0	1	115430080	NM_001075109
CATGCCTCACACAAGATTTACCTTAAC	1	0	115430084	NM_001075112
CATGAAAAAAAAAAAAAAAAAAAAAAA	624	1190	115430084	NM_001075112
CATGTTAGAAAAATGCATCGAAGTGGA	1	2	115430088	NM_001075113
CATGTGCAACATCTCAAACGTCCTCTA	1	1	115430088	NM_001075113
CATGACTGATATCATTATAGAATACAG	18	15	115430090	NM_001075110
CATGCACCTAAAGAAGTCCGATGATGG	7	2	115430090	NM_001075110
CATGCAGGTCACACTGTCCTCCCTCTC	1	0	115430090	NM_001075110
CATGAAGAATGCCATCAAAACGTCAGA	1	0	115430090	NM_001075110
CATGCAGTGCTTGCGAACGACTTCGTG	0	1	115430090	NM_001075110
CATGACCGTTCAGGAAGGGTGTCCGTT	0	1	115430090	NM_001075110
CATGCCATAGAAATGACAGAAATGATG	12	22	115430092	NM_001075115
CATGGACCTTGGGCAGCTCTATCAGTT	1	4	115430092	NM_001075115
CATGTCTTTGGACTGTGGGTGAAACTG	0	4	115430092	NM_001075115
CATGGTCACTTCCAATAAACACCCCCT	0	2	115430092	NM_001075115
CATGGTGGCTCAGTGGTTAGCACTGTT	6	6	115430092	NM_001075115
CATGAATTGAAAAGTGATTGTTTCGTT	56	84	115430094	NM_001075111
CATGCCAAACAGACCCTCTCCGGAGCC	4	6	115430094	NM_001075111
CATGATGGTCCACTTTGACAGTAAATT	4	4	115430094	NM_001075111
CATGGTCTGTGGAGGCAGCAGGAGAGC	2	0	115430094	NM_001075111
CATGCTGGCGAGCATCTTCTGCTTGGT	1	1	115430094	NM_001075111
CATGAAACTTCCAAGGGTCTGAATGTT	1	2	115430096	NM_001075114
CATGCAGCACTCACACTACCTCTCAAG	5	2	115430102	NM_001075116
CATGGAGATCTTGGTGCGCTCCTGAGC	1	0	115430102	NM_001075116
CATGATGTGGTCCAGGTCGTTGAGGTC	0	1	115430102	NM_001075116
CATGGCATACCCTAGAGGAAATTATTT	0	1	115432016	NM_131483
CATGCGTGTACATTCAAGAGAGAAACC	0	1	115432016	NM_131483
CATGCAGTGATGCGCTTTTCTGAATCC	1	1	115432018	NM_212859
CATGTTATTAGAACAAAAACTTGTTTA	1	2	115432020	NM_001045121
CATGGGTTTCCTCTGGGTGCTCCGGTT	0	1	115432022	NM_001039634
CATGACCTGCTGAATGCACTGGGTATA	0	1	115432022	NM_001039634
CATGTGTGTAAAAAGATCAAGTAGGAA	0	1	115432022	NM_001039634
CATGCAAACTCCACACAGAAATGCCAA	113	175	115432022	NM_001039634
CATGTGTTTGGACTGTGGGGGAAACCG	3	20	115432022	NM_001039634
CATGTAATGGATTGAACAGATTTGCCG	1	0	115432024	NM_212824
CATGACGGCCTCTCCGGTGTGCTGTGC	11	10	115432026	NM_001040249
CATGCATTACAGTAACAGAGCACAAAT	5	6	115432026	NM_001040249
CATGATGAGGAGCTGAAACGCTGAGCA	2	0	115432026	NM_001040249
CATGTCTGACATCTTTCATTTCTGTCG	1	0	115432026	NM_001040249
CATGGGGGTTAGTGAAAAATAAATAAA	1	0	115432026	NM_001040249
CATGACAGTGAGAATAAACCCAAGAAT	0	1	115432026	NM_001040249
CATGAAGTATATACCACTGTTTGAAGC	35	31	115432029	NM_001039639
CATGTCACAGGTAGCTTGAGAGGTAAT	1	1	115432029	NM_001039639
CATGTTTCCAGACTCCAGGACCCACCG	1	0	115432029	NM_001039639
CATGTTTGTGTGTCTGATTCTGGCGTA	0	1	115432029	NM_001039639
CATGAGAGCCCACTCAGCATTGAATTC	0	1	115432029	NM_001039639
CATGGCTAAAGTGGGCCAGTATATTTC	0	1	115432029	NM_001039639
CATGTTAAACTACTGCACAGTTTCTTT	4	6	115432031	NM_001005778
CATGGGGAGTCGACAATAAGTTTAAAA	2	3	115432031	NM_001005778
CATGTTCTGTAAAGTTATGATATTTAG	2	6	115432031	NM_001005778
CATGCATAAAATTAGAAACATAGATGG	1	0	115432031	NM_001005778
CATGAAAAAAAGAGAGGAAAGACTGTA	1	6	115432031	NM_001005778
CATGTCTATTCTTTCCACCCAGTACCA	1	0	115432031	NM_001005778
CATGGAAACTGGCTGTGTTTCTGGATA	1	4	115432031	NM_001005778
CATGGAGAGCGATGAGTTGTCCCTCCA	0	1	115432031	NM_001005778
CATGTCTGGTGCAGGGGGTGGGAAGCG	0	1	115432031	NM_001005778
CATGTTGGGGATACATCTGGAACTGGT	0	4	115432031	NM_001005778
CATGTATCATTGTATACACACTTATCA	15	20	115432033	NM_001044830
CATGTTTGACTCTCTTGTGTTCTTGCA	2	0	115432033	NM_001044830
CATGTTAAATACACAAAACACACACAC	1	0	115432033	NM_001044830
CATGGTGATGCCATACTACGTCTGGTT	1	1	115432033	NM_001044830
CATGCGGAGGCACTGAAATCATCTTTC	1	0	115432033	NM_001044830
CATGATACTCACATAAGCCCATTTCCA	1	0	115432033	NM_001044830
CATGAGGAGGACTCAGACAGTGGTGCC	0	1	115432033	NM_001044830
CATGTTGAAAGCTGCATTCTCTAGTCA	0	2	115432033	NM_001044830
CATGGAATAAAGACGAGACTACTGTCT	19	23	115432034	NM_001044982
CATGTTCATTTGCTTGCTATCGCTCAG	5	7	115432034	NM_001044982
CATGGAACAAGGTAAGAATGTGTACAG	4	7	115432034	NM_001044982
CATGCATAGCACATCTTCACGTATACA	3	0	115432034	NM_001044982
CATGTGAAGTTACATTCGACCCTGGGA	1	0	115432034	NM_001044982
CATGCTCATCAACGACACTCTTGTGTC	0	1	115432034	NM_001044982
CATGCCTTGTCTTGTCCTATGGGTCGT	0	1	115432034	NM_001044982
CATGCTCGTATGTTTACATATTACTCT	17	25	115432036	NM_001048067
CATGTATACTGAACAAAGAACTGCTAA	3	0	115432036	NM_001048067
[truncated: 62,786 more rows]
