# Supplementary material for: Evolutionarily novel genes are expressed in transgenic fish tumors and their orthologs are involved in development of progressive traits in humans
Source: Infect Agent Cancer. 2019 Dec 5;14:46. doi: 10.1186/s13027-019-0262-5 (PMC6896781; doi:10.1186/s13027-019-0262-5)
Supplement: Supplementary file 2 — Additional file 2. The List of carcinoma transcripts. [file 13027_2019_262_MOESM2_ESM.xls]

## Sheet: Лист1
The List of carcinoma transcripts
Tag_Sequence	File1	File2	GI	RefSeq
CATGGTACCTCAGCCTGCCAGTCCTGG	38	5	104294883	NM_001008582
CATGCGTTTGTGGTGTTTGGAGTGATG	7	5	104294883	NM_001008582
CATGACCACTTTCTCCAGAGTGTGAGT	0	1	104294883	NM_001008582
CATGGACTATAATGTAAGATAGAGAGC	45	28	109254762	NM_130935
CATGGAATTTTAAAAAGATAAAGTCTG	12	10	109254762	NM_130935
CATGGAAAATGTGCAGAGCTGGTGGTA	7	1	109254762	NM_130935
CATGTGTTTAAGACGAACTATTGTAAA	3	4	109254762	NM_130935
CATGGGAGAATAAAGAACAGATTTAAA	2	2	109254762	NM_130935
CATGCATATGAAAGAAATTACATAAGC	2	0	109254762	NM_130935
CATGATTACATTGCATTTATTAGAACT	1	1	109254762	NM_130935
CATGCCGATATATCTTAGCCCTTCACT	1	4	109254762	NM_130935
CATGATCTCCCTCGGAGGACCGGCCGC	0	1	109254762	NM_130935
CATGTTTCTCATTATCCTTTTCTTGGT	1	0	109254764	NM_153654
CATGTATTATGAGGGGATCAATTTTCA	58	23	109254765	NM_131015
CATGTCTTCTCTAAAGGCGGCTTCTGC	27	30	109254765	NM_131015
CATGTTATTGTTCTGTTCTTGGTTTGT	13	1	109254765	NM_131015
CATGCTTATTCAATATGATCTGACTGT	11	6	109254765	NM_131015
CATGCTCTTTATGATACATAATGAACA	8	1	109254765	NM_131015
CATGTTAGGCAATAATACACAAACCCC	7	7	109254765	NM_131015
CATGTGAGTGCGTGTATGCAGTACAGT	5	5	109254765	NM_131015
CATGACCGGAGAGCCAGTCTCATATCC	4	1	109254765	NM_131015
CATGTTTCGGGAATAGATTTCCAATAA	2	1	109254765	NM_131015
CATGGTGCTTGCATCTAAGAAATGTTG	1	0	109254765	NM_131015
CATGTCTAGATGTAGCAAGACACAAGA	1	0	109254765	NM_131015
CATGAAATTAACAAACAAAAACAACAA	1	0	109254765	NM_131015
CATGCAGGATTAATATCTTAATGCAGA	1	0	109254765	NM_131015
CATGTTTTTCAATGGAGAGTTTCAATG	1	3	109254765	NM_131015
CATGAGACATATAATTTTCATTTTGAG	0	1	109254765	NM_131015
CATGGTTGTGGTAACATTGCCAAATAA	49	38	109254768	NM_001030110
CATGTGGTTCCTGTTGATAAATGCCTC	17	1	109254768	NM_001030110
CATGGAAGAAGATTTTAGCATTTTTAC	6	3	109254768	NM_001030110
CATGATGAAACGTCCAACAAGGGTAGA	5	0	109254768	NM_001030110
CATGTTAGCACCAGTTAGAACTGTGAG	2	0	109254768	NM_001030110
CATGTCTCTGTGTATTAAGTGGTTGTC	2	1	109254768	NM_001030110
CATGGCACCAGGTGTACAGAGGGTGAA	1	2	109254768	NM_001030110
CATGACAACTTTCTTCTTCGTGTCATA	1	0	109254768	NM_001030110
CATGTCGAGGAATGGTGGACGAGAAAA	0	1	109254768	NM_001030110
CATGTATGGCACTTGAATACCTCGCTC	0	1	109254768	NM_001030110
CATGTGTCTGCTACAAAAGTATTACTT	21	9	109254768	NM_001030110
CATGCTGTGGGGTGGACAAACTAAACC	1	0	109254768	NM_001030110
CATGAGATGCAAGCAGAGCAGAACGAT	1	0	109254768	NM_001030110
CATGTGGTTTAGTTTGTCCACCCCACA	1	0	109254768	NM_001030110
CATGTACCAGCGCTCTGTGACAGTCGT	1	0	109254768	NM_001030110
CATGCCCATACCCAATGCCACAATGAT	1	0	109254770	NM_001024653
CATGTGGGCAGGAACACTTTTTTGACT	1	0	109254770	NM_001024653
CATGGTTTTTGTAAAATCTTGTGCCTT	23	60	109254775	NM_001007120
CATGGCTTTTGTTGTCTTTTCCCTGGA	3	5	109254775	NM_001007120
CATGTGAAGTATTTTCTTTAATACCCA	1	6	109254775	NM_001007120
CATGGTGCAACGCATCAAGTATGGAAT	1	1	109254775	NM_001007120
CATGGGCAGTGCTGGAAGTACTCCTTC	1	0	109254775	NM_001007120
CATGGCTAATCACTGGACTAATGAAGT	61	51	109639156	NM_182864
CATGCACAATCAAGTTTGAAGGGAATT	2	0	109639156	NM_182864
CATGCACGAGATGCCAATGAGGACAAA	1	0	109639156	NM_182864
CATGGTCACAGCTACACCCATTCCACT	1	0	109639156	NM_182864
CATGAGCACATACTAAACTGGTGATGT	180	188	109639158	NM_001030181
CATGCAAAACTTTTCTGGACTGATTTG	18	12	109639158	NM_001030181
CATGGTTTAAATCTGTGTCAAAGATGT	6	0	109639158	NM_001030181
CATGTTTGAGTGTCCGTTATAAACATC	1	0	109639158	NM_001030181
CATGTGGAGAAAAGACACTAGATGAAA	1	0	109639158	NM_001030181
CATGAATCCGTCCGAAGTCACGCTCAG	1	0	109639158	NM_001030181
CATGGCTGGTTGTTGATGTTGGTCAGC	0	2	109639158	NM_001030181
CATGCCTTTGCACACAGTGGGTTTGTT	0	1	109639158	NM_001030181
CATGGACAAAATCATCCTGGCCATCCT	1	0	110350665	NM_001002533
CATGGCAAAGATAAAAGAAATCCGTTA	102	21	110626116	NM_001030152
CATGGACCTCTCTGGAGATGTCATCGG	17	8	110626116	NM_001030152
CATGAGAGGGCGCTGTTGAGCAGTGTT	1	1	110626132	NM_001030280
CATGGGCCTACGGCACAATTTAGCAAT	2	5	110626134	NM_001024073
CATGGTAGTCTGCCTGGTATTCGTCCT	1	0	110626134	NM_001024073
CATGCCCCTTTCTGCCCAATGCTAAAT	0	1	110626136	NM_001018125
CATGCAGGTGATTCTGTCTTTCAGCTT	2	0	110626144	NM_001005777
CATGACTTGTACTGTGCGAATCTGAAT	1	0	110626144	NM_001005777
CATGGTTTGTGAAATCGTAAGTTACTA	1	0	110626144	NM_001005777
CATGAATTTGGTCTGTGCATAAACAAA	0	2	110626144	NM_001005777
CATGGAAATTACAGGTATGTTGTACAT	83	84	110626148	NM_131220
CATGTCGTGACTTTTAAAGGTAAATGT	9	1	110626148	NM_131220
CATGTTTGGGAGGCTCAGATGACAGAT	5	10	110626148	NM_131220
CATGGAATGGAATCAGACAAAGAAAGA	4	0	110626148	NM_131220
CATGTTGATTTTCTTTTTTTCTTTGTT	1	1	110626148	NM_131220
CATGAAACAGGCCATTGCTGTGACTCT	1	0	110626148	NM_131220
CATGAATCTACTCTTTCAATATTGACT	0	1	110626148	NM_131220
CATGATGCTTTGTTTTTTTGTTTTGGT	0	1	110626148	NM_131220
CATGGAAGAGTCTGTGGAGTTGAAGAC	1	2	110626150	NM_131237
CATGGTTATGGTCGACCCACTGTTACC	1	0	110626152	NM_131399
CATGTTCAACTCTTGAGACAAAAAGTG	1	0	110626152	NM_131399
CATGAGGCCACTCACACACATACAGAT	1	3	110626152	NM_131399
CATGTCTAAAGAATCTGTTAGGAACGA	0	1	110626152	NM_131399
CATGCAACGTTCAAACTATACACAGCA	1	0	110626154	NM_131412
CATGTTAACTAATCCTAACTTATTGGA	2	0	110626156	NM_131667
CATGAACTAACAATGAAAAATACTCTT	1	0	110626156	NM_131667
CATGACAACCTGAAGATCACCCTGGAG	1	5	110626158	NM_131431
CATGAAGCACAAAAGAACACTGTTTAT	1	0	110626160	NM_131702
CATGGCTCCACGAAAGAAAAGAACGAA	5	19	110626180	NM_001024098
CATGCCCAACAATGTCTTCAGAATAAA	2	2	110626180	NM_001024098
CATGAGATTCCTCATCACACACAACCC	1	1	110626180	NM_001024098
CATGATTGGAAATTTGGGAAATCAGGG	1	1	110626180	NM_001024098
CATGATTCGTTTGATATTAATCACCAC	1	0	110626180	NM_001024098
CATGGGACGACTTTATTTCGGGTTATT	0	3	110626180	NM_001024098
CATGGATGAGTCCTCCAGTAACGCAGT	2	1	110626182	NM_001007175
CATGCAGAAGGAGGTAGAAATGGTAAG	2	0	110626182	NM_001007175
CATGTTGACCGAGAACCTACTGCAGTC	1	0	110626182	NM_001007175
CATGAAGAGGAAGATGATGAGACTGCG	1	2	110626182	NM_001007175
CATGAGGCTGATGTTAAAACTGAAGGA	3	4	111548670	NM_001042686
CATGATTCACTCAAACCTTAAATGTAT	0	1	111548670	NM_001042686
CATGTGAATGGTCTCAGGGTCTTCAAT	0	2	111548670	NM_001042686
CATGCTGTGTGAGATCATCGGCCGGGT	1	1	111548681	NM_001042691
CATGTGGATGGGGGTCCGTCACCTTCT	0	1	111548681	NM_001042691
CATGCAGAAACACACCAGCGGCGGCGG	0	1	111548681	NM_001042691
CATGTGTGTGTGTGTGTGTGTGTGTGT	2326	1230	111548681	NM_001042691
CATGGGAGAACTGCGTCGCCCCTCACC	0	1	111955340	NM_001042720
CATGTGAGTGATATGATACTTGAAATT	1534	1020	111955356	NM_001042721
CATGGCAAATATAAAATAAATCAGTTA	266	123	111955356	NM_001042721
CATGGAGGAGTTCCCCCTTCCAAACCT	45	7	111955356	NM_001042721
CATGAAATCATTGGTCTAAAAGCACGA	11	4	111955356	NM_001042721
CATGTGGCATATATTGCTGGGTCTTTC	10	2	111955356	NM_001042721
CATGGCCACAGCACAGCAGCACATTCC	6	0	111955356	NM_001042721
CATGTCCAGTTGCAAAACCCAGCTAAT	4	0	111955356	NM_001042721
CATGTCAGCTCTCTGTGAAATATACAG	4	0	111955356	NM_001042721
CATGGAATATTTAATGCATAAATTTTG	2	1	111955356	NM_001042721
CATGTTGTCCTCCTTTCTAGTGAGCTT	2	4	111955356	NM_001042721
CATGCTCTGTGCCATTTCCCCCTTCAC	2	0	111955356	NM_001042721
CATGAAAAGCCCACCGATCCATCAGTT	1	0	111955356	NM_001042721
CATGTTCGTGTCCTTCTTTGAGATCGG	1	0	111955356	NM_001042721
CATGTAATCATTTCCCAGCAGGAAATC	1	0	111955356	NM_001042721
CATGGTGATAGCGGGACGTGCTATAAT	1	0	111955356	NM_001042721
CATGCACTGACATTGGTGCAGCTGAAG	1	0	111955356	NM_001042721
CATGGTGACAGTAAATAATATTTTACT	1	0	111955356	NM_001042721
CATGACGATATACTGTGCACCATCTTC	0	1	111955356	NM_001042721
CATGATGCTGTAAGTTCCAGTGAGTTT	1	0	112293296	NM_001042730
CATGACAGCCTTACTGATGTGAGACAG	1	0	112293300	NM_001042735
CATGTCATTATGGAGCAGCTCGCTCAA	0	1	112293300	NM_001042735
CATGCCCCATTCACCCTCCCCTCCGCT	3	1	112363123	NM_001042744
CATGATGGACAGAGTCCCAGACCGGAG	0	1	112363123	NM_001042744
CATGATTGTTCGGTAAACGTGTGTTGA	44	26	112363123	NM_001042744
CATGAGCTCAGTACAAAGATCATATAG	2	0	112363123	NM_001042744
CATGCTGGTGATCGAGCTGAAGTCGGA	2	0	112363125	NM_001042745
CATGTTGGAGAACAGACGGGAGTGTGA	2	2	112363125	NM_001042745
CATGGACACCGAGGCTCCTCAAGTCAG	1	0	112363125	NM_001042745
CATGGAGGTGGTGGGCCTGAACTTCTC	1	0	112363125	NM_001042745
CATGGTGCGACTGAGCCGACTGCCGGC	1	0	112363125	NM_001042745
CATGTGTTCTGTGCCCGGGTATGATGC	1	2	112363125	NM_001042745
CATGGTGACGCTGCCGGTGTATCTGAA	1	1	112363125	NM_001042745
CATGAGCCAGGAGATACAGGAAGCAGT	1	0	112363125	NM_001042745
CATGGATGTTCTTCAGCTCTTTAGCGC	1	1	112363125	NM_001042745
CATGGTCAAAGGTATCCTGCCGCGGAG	1	0	112363125	NM_001042745
CATGTCCTCAGAGACAAAGTTGACTAT	0	1	112363125	NM_001042745
CATGTGAACCTGGGTCGCCTGTTCGTG	0	2	112363125	NM_001042745
CATGAAAGTTAGCAGGTGAATTGTGGT	186	154	112363131	NM_001042748
CATGGCCATTTGAGTGCAGATGTTTTG	4	8	112363131	NM_001042748
CATGAGTTCACAAACTGTATGAACATG	1	0	112363131	NM_001042748
CATGCCTTACACATGAAAGTTAGCAGG	1	0	112363131	NM_001042748
CATGCTGGGTAGCGTTAGTTAATGCAC	1	0	112363131	NM_001042748
CATGTTCATACAGTTTGTGAACTCATG	1	0	112363131	NM_001042748
CATGATGGGACAAAATACACAACGTCA	0	1	112363131	NM_001042748
CATGGGATTTTTCCAGAAGAAATGATT	5	5	112421217	NM_001042769
CATGATGGATGGCTGTTTTGTAGGTTT	2	1	112421217	NM_001042769
CATGTCAGGAATGACGGGCTTCTGCTC	0	1	112421217	NM_001042769
CATGTAGTGGTATCTGACATCACATTC	1	0	112807173	NM_131843
CATGCCAAAGATGATTCTGAATCTGGG	4	0	112807177	NM_200463
CATGACCCCCGTCACGCCACATTACTC	1	2	112807177	NM_200463
CATGTGAACAGTAAGAGACTGAGTAGC	1	0	112807177	NM_200463
CATGAATGCTTTTGGATGCCGCTGCTG	0	1	112807177	NM_200463
CATGTCTGTGGCTCAGATCGCTTTTTT	0	1	112807177	NM_200463
CATGGATCCAGCCAATGTGGCCTGGAA	36	20	112807235	NM_001043321
CATGGGTTTACTCAACAAACACCTCGG	12	6	112807235	NM_001043321
CATGAGGAGTTTGGAGTATTGTTTATT	8	6	112807235	NM_001043321
CATGGGCAAACCCCAGCAGTACATCGC	4	0	112807235	NM_001043321
CATGTCAACAAAGTTTATATAGATCCT	4	3	112807235	NM_001043321
CATGGCTTTGGCGAGCTCCTGCGTGGC	2	0	112807235	NM_001043321
CATGACTGCGACAGAGATGAACAAAAC	2	4	112807235	NM_001043321
CATGGCTGGTGGTTCGGGTCTTCAGGT	10	3	112807243	NM_001043323
CATGGCCGTGTCGGAGCTACAGCTGCG	7	4	112807243	NM_001043323
CATGTGCAGGAGGGCGTTGGGTTTGAT	1	0	112821693	NM_001043350
CATGTCGTTGGTGTTGAAGCAAGGGTC	1	0	112982793	NM_131262
CATGCAAGATATCTTATCAAACACAGG	9	7	113195545	NM_001044316
CATGTTTAAAATGTGATTGGATCCTTT	3	3	113195545	NM_001044316
CATGAAGAAGATCCAAGAGTAAGGATC	2	0	113195545	NM_001044316
CATGTCTGCTTTACAGTAACTTTAGGC	0	1	113195545	NM_001044316
CATGTCATTGCAGACTACTTCTGTGGT	0	1	113195545	NM_001044316
CATGGTCCAATTGTAATCTTGGTAAGA	2	0	113195547	NM_001044309
CATGTTTTGTGATTTGCTCAAAATATT	1	0	113195547	NM_001044309
CATGGCAGATTATGGAGAAAGTTGGCG	8	5	113195547	NM_001044309
CATGATCACGAGCACCAAGGACTTCAT	5	0	113195547	NM_001044309
CATGAGGGTCAGCGTGTTGCTGATATT	2	0	113195547	NM_001044309
CATGCATTTTGTTCAAGCAGTGATTCA	1	1	113195547	NM_001044309
CATGAATCACTGCTTGAACAAAATGCA	1	0	113195547	NM_001044309
CATGTCACATATGAGGACAGAAACGCC	0	1	113195547	NM_001044309
CATGGGCAATGCTCTATGAAATAGCAC	1	1	113195547	NM_001044309
CATGCTATACCAGGGCTGATTCGAGAC	98	65	113195547	NM_001044309
CATGAAATAGTAGGCAGCATATGTTCA	45	15	113195547	NM_001044309
CATGGCTAAACATCATATTATTTGATC	26	8	113195547	NM_001044309
CATGCATTCGCGGCTCTACAATTACAC	6	3	113195547	NM_001044309
CATGGAGAGGCTTGTAAATTTGTCGAC	4	5	113195547	NM_001044309
CATGCGGGCTAGATTTTCTCCTAAACA	4	2	113195547	NM_001044309
CATGTTCTTAAAGTTGTGGAGGAACAC	2	0	113195547	NM_001044309
CATGCAGTTATTATTGATATCACCACA	3	1	113195549	NM_001044318
CATGAAGCCTGAAAAAAAAAAAAAAAA	2	0	113195549	NM_001044318
CATGGACTCACCTGCTCCCTCTGGGAA	0	1	113195549	NM_001044318
CATGCACAACTGAAAAAAAAAAAAAAA	19	2	113195555	NM_001044317
CATGGATGCACTTGTTCTGCGGTTCTT	1	0	113195555	NM_001044317
CATGTTGCGCTGTGTCTGTTAGATCAG	4	1	113195563	NM_001044326
CATGTTTTTAGTTAGATTGTGCCGTCT	3	0	113195563	NM_001044326
CATGGTCCTCAAGCCAGAAACTGGAGA	4	5	113195565	NM_001044324
CATGCAACCTTGTGTACTTCATTCTCA	1	0	113195565	NM_001044324
CATGATTTCAGTGACGGGCTTTTGTGT	1	0	113195565	NM_001044324
CATGCAGAATCTTCAGACCAAGATTGA	1	2	113195565	NM_001044324
CATGACATTCAGGTCTCCTCTGGACAC	1	3	113195565	NM_001044324
CATGGAGGATAAGGAGCCAGAGGATGA	0	1	113195565	NM_001044324
CATGGTGTCATTCGTAGACCCCTGAAA	11	25	113195567	NM_001044343
CATGCTATCCCGACACGGGAAACTCTG	2	0	113195567	NM_001044343
CATGTGGCAGATATTCGACAACCCAGT	0	1	113195567	NM_001044343
CATGGCAGTGGAGGCGTGTAAGAAGGA	0	1	113195567	NM_001044343
CATGGTAATATTGGAATATTTTGGTTT	74	27	113195569	NM_001044325
CATGGCTCACGAATTATTGAGTTGAAG	33	9	113195569	NM_001044325
CATGACTTTTTCAAAACCACCCTGAGA	9	2	113195569	NM_001044325
CATGAAATTTTGAAAAAAAAAAACTAA	3	1	113195569	NM_001044325
CATGTTTTGATAGCCTAACTTATAGCC	3	0	113195569	NM_001044325
CATGAATTGAATTTGAAAGCTTTTATG	2	1	113195569	NM_001044325
CATGAAGCAACAAAAATATGAGTAAAA	1	2	113195569	NM_001044325
CATGTACATAAAAAGACAAACAAAACA	194	178	113195569	NM_001044325
CATGTTTATTTCTATAGCGTTTTTACA	16	1	113195569	NM_001044325
CATGATTGGAGGAACTACCACAATCTT	12	10	113195569	NM_001044325
CATGTGTGTCTGTGTTTTCATGTACAT	11	1	113195569	NM_001044325
CATGGCATCAATTCTGTGACAGCTCTT	5	2	113195569	NM_001044325
CATGGTGATAGGAGTGTGCCTGCTTCT	5	2	113195569	NM_001044325
CATGTTAGATGCAGTGAAATATTAAAG	4	4	113195569	NM_001044325
CATGTCAGAAAACAGTGTTTTGCTTTG	3	2	113195569	NM_001044325
CATGGTGAATGTCATAACAGACAAAAG	2	0	113195569	NM_001044325
CATGGCTGTTTAGATTTTGAAATTTGA	2	1	113195569	NM_001044325
CATGAAAACACAGACACACATGAAATT	1	0	113195569	NM_001044325
CATGACTCAAGAAGGCCCGTGTGTTTG	1	0	113195569	NM_001044325
CATGTCATACCACTTTGTATTTGGATG	1	0	113195569	NM_001044325
CATGGAGCAGCTAAAACGTGAACATTT	1	1	113195569	NM_001044325
CATGTTTTTGATGTCAGACATTGTTTT	1	0	113195569	NM_001044325
CATGATGTACAGAGTGCTGCAGTTAAA	1	0	113195569	NM_001044325
CATGAGCTTTCAGCATTTCTTCAGCCA	1	0	113195569	NM_001044325
CATGTGAACTGCAGTATGGTTTACTGG	0	1	113195569	NM_001044325
CATGCAGCCCCCTGGTGACAGTTCAAT	18	5	113195571	NM_001044353
CATGCCAATCGCCCGAGCTGAACAGTA	4	1	113195571	NM_001044353
CATGCCATTAGCAAGACGGACTCTCCA	4	0	113195571	NM_001044353
CATGAGCTCCAGGACTGTGACGGCCGT	3	1	113195571	NM_001044353
CATGTTCTTGAATGAGCTCTCCCTTAG	1	1	113195571	NM_001044353
CATGGTGGTCACCCCAAAGTCAATACC	0	1	113195571	NM_001044353
CATGGCTGATATGACCCGGGGTTACCT	0	1	113195571	NM_001044353
CATGTCCACAGCATCTCAGGATTGTCT	0	2	113195571	NM_001044353
CATGATCCACAACCTCACACAGACGAC	0	1	113195571	NM_001044353
CATGATTGTCAACTACTAAGAACCAAT	4	6	113195573	NM_001044333
CATGCGTTTATCTGTCTTAACATCAAC	2	2	113195573	NM_001044333
CATGCGTTTAGATATCCAAGTAAAATA	1	0	113195573	NM_001044333
CATGAAAAGTACACCCAAAGTGACATT	1	0	113195573	NM_001044333
CATGTACACACACAAGTGTAAGCTGTC	0	3	113195573	NM_001044333
CATGTTTCAGCTTCTTTACCCTGTCTG	0	1	113195573	NM_001044333
CATGTTGTCCCAACACAAATCGATTAA	0	2	113195573	NM_001044333
CATGTGAATGAAAAGCTTCATTTCTGA	1	1	113195575	NM_001044319
CATGGATTCACAAACAGAAGGACCTGC	1	0	113195579	NM_001044312
CATGTCACAGACATTGGGTTTGCAGGA	0	1	113195579	NM_001044312
CATGTTGGGCTGAGCGTTCCTCCAGCG	0	1	113195579	NM_001044312
CATGTTCCCGAAAAAAAAAAAAAAAAC	1	0	113195583	NM_001044328
CATGAAAAATAATAAATCGCAATGATT	872	768	113195585	NM_001044310
CATGTCACGTCAAATGTATCAATAGTT	13	9	113195585	NM_001044310
CATGATAAAGACTTGTACTAGAATGAT	6	3	113195585	NM_001044310
CATGGATGACCTGGATCGTGCCAGCAA	2	1	113195585	NM_001044310
CATGTCCGCACAGGCCACGGGCAGAAA	1	0	113195585	NM_001044310
CATGATGTGGTCTTCATCTCCAGAGCC	1	0	113195585	NM_001044310
CATGAGGAGGATTTTAGCTATCAGAAC	1	0	113195585	NM_001044310
CATGTTAACTATTGATACATTTGACGT	1	2	113195585	NM_001044310
CATGTAGAGTCAGGCGATCTCCAACCT	1	1	113195585	NM_001044310
CATGGTCATTTTTCTGAACATACTAAA	1	0	113195585	NM_001044310
CATGAATGATGGCTCATTTCCCCAAAA	1	0	113195585	NM_001044310
CATGGAATGTCCAGTTTGAAAATTTAG	0	3	113195585	NM_001044310
CATGGTTTTCCAATACATTTGTGGATT	0	3	113195585	NM_001044310
CATGCACAGTCCTATGTGCTTTTACAT	0	2	113195585	NM_001044310
CATGGCAGCGGCGATCTCTTCTGTGCG	0	1	113195585	NM_001044310
CATGCTTGTTGCCTTTTTCACAGGAGA	5	0	113195585	NM_001044310
CATGAATTGTTGGGAATGTTTTGAGCT	14	9	113195587	NM_001044329
CATGTCTTTCCAAACACCTTTGGCTGA	4	2	113195587	NM_001044329
CATGCAAGTCTGGAGGGAAATTACAAA	4	3	113195587	NM_001044329
CATGAGGGTGAGAAAATCGCAACAATT	1	0	113195587	NM_001044329
CATGAACGCAAACTGCGAGGGATGATG	1	0	113195587	NM_001044329
CATGAAGGAACGGGAACGGCGGGAAAA	1	0	113195587	NM_001044329
CATGCGGAGTTTGAGTTTTTCTTGAGG	1	0	113195587	NM_001044329
CATGGCAGACGGAGACTTTGTTTGGAT	1	0	113195587	NM_001044329
CATGATTGACAGGTTTGATGTCAGAGC	1	0	113195587	NM_001044329
CATGTTTAGGTTTTTATTTCTGTCAAA	0	1	113195587	NM_001044329
CATGTTATCCCGCATCCTCACAGTCCG	11	10	113195589	NM_001044320
CATGATGGCGGAGATGGTGGCGGAGGA	4	0	113195589	NM_001044320
CATGTCTGAAGGATCCGTTCAAAACTT	2	0	113195589	NM_001044320
CATGACTGCAAGTTATTCAAAACAAGG	0	2	113195601	NM_001044331
CATGTTTGGGTGAACTAGTCCTTTAGC	82	48	113195601	NM_001044331
CATGTTTTCCAAAAAATAAAGTTTCCT	19	14	113195609	NM_001044336
CATGCATTGTTGTCAGAAATGTGTTTC	16	9	113195609	NM_001044336
CATGAGTTGAAACCATTTTGTTTGGGT	1	0	113195609	NM_001044336
CATGTTTTCATTTTTAAGCCCCTCGCT	1	1	113195609	NM_001044336
CATGGAAACCAACCAAGAGAAACCAAC	0	1	113195609	NM_001044336
CATGATCATTTAGTCTCTGATATCGGG	0	1	113195609	NM_001044336
CATGCTGTGGAGTCAGAGACCATCATC	1	0	113195611	NM_001044340
CATGTTGGAGTTTATTCGGCTACTCTG	1	0	113195611	NM_001044340
CATGATTCTGCGGACAGATGAAAGCTG	0	1	113195611	NM_001044340
CATGTTCATCTACACAGCCAGACGACA	8	8	113195613	NM_001044339
CATGGGGGATGATCTGTAGATTTATCC	2	2	113195613	NM_001044339
CATGATTCTGAACTCCGAAGGCATCCC	2	0	113195613	NM_001044339
CATGTCAGAACTGGCTTTGGATGGGAG	1	0	113195613	NM_001044339
CATGCCAAAGAGGTGTTAAAAAAAGCC	1	0	113195613	NM_001044339
CATGAGCGACCATTTACTCCAGCAGAG	1	0	113195613	NM_001044339
CATGGATGTCCCAGATGATGTTAGATT	1	0	113195613	NM_001044339
CATGAATGTGGAGGATAGACAAGTTCA	0	1	113195613	NM_001044339
CATGTCATCAGAGTCGGCACTCCTGAC	0	1	113195613	NM_001044339
CATGTTCCCCGATCTTGTGTCGAAAGT	1	0	113195619	NM_001044347
CATGTGAAGTAAAAATCATTGTTTAAG	3	6	113195629	NM_001044323
CATGGAGGCAAAGGTGATCCTGTAAAT	22	17	113205046	NM_001044395
CATGTGTAGTGCAGCAGGTCATAAGGC	2	1	113205046	NM_001044395
CATGCCAAGAAGTCCAGTGTGGATGCA	1	0	113205046	NM_001044395
CATGCGAGTCATGGAGGCAAAGGTGAT	0	1	113205046	NM_001044395
CATGTGGAATCCATCCTCACCCCCCGT	11	2	113205048	NM_001044396
CATGTGTTTGTGTAAAACTGTATTTTA	46	45	113205489	NM_131033
CATGGTACATTCACCTCTGCAGTAAAA	1	0	113205489	NM_131033
CATGTTAAAACTTCGGTTTGTACACGC	1	0	113205491	NM_131535
CATGAAGGCACAATAATATAGGAATAA	0	1	113205491	NM_131535
CATGGGTTACTGTTGACCTGTTCAGCT	62	66	113205956	NM_001039826
CATGAATCTGACCAGATTACTAGTCTT	1	0	113205956	NM_001039826
CATGCAGGGCGTTAGTTGATGAAATGG	0	1	113205956	NM_001039826
CATGCTCCACATTTGACGTCTTGACCC	0	1	113205956	NM_001039826
CATGTCTGTGCATATAAAGGCAATACA	38	19	113205960	NM_001039497
CATGTGGCAAAGACGTTGTGCAGTGAA	31	12	113205960	NM_001039497
CATGCTGGTCTCCTGAGACGTTACGTG	16	6	113205960	NM_001039497
CATGAGTGATTATGCTCTGTACGAGAA	3	3	113205960	NM_001039497
CATGAACGCAGCCACAAGAACAAGGCA	2	1	113205960	NM_001039497
CATGGTCTGAATCACTGGCGAAGAGAG	2	2	113205960	NM_001039497
CATGAAAACTGCTGAACAACATTGGTG	2	1	113205960	NM_001039497
CATGCAGGCTGAACAGTACAGTGCTTC	1	0	113205960	NM_001039497
CATGTCACCATGGATTAAGCATATTTG	1	0	113205960	NM_001039497
CATGTTGGTGGATTCAGACTTAAACCT	1	3	113205960	NM_001039497
CATGTGCATTGAGCGGTCTTTCTAGGG	3	4	113374130	NM_001044710
CATGGCACCAACAAAACTTTAAAGAAA	1	0	113374130	NM_001044710
CATGCCCATAGAATTCCAACAAAAGGA	1	0	113374130	NM_001044710
CATGAGTGAGAGTGTTGTTGATCTGTG	1	0	113374134	NM_001044711
CATGTCTGTAAGAGTTAAACCTGATTC	0	1	113374134	NM_001044711
CATGCTGGTGGTCTCGCGTGGACGTAG	1	0	113374144	NM_001044714
CATGGTAACTTCCTAATTTAAAAATAT	1	0	113462014	NM_001030112
CATGGATATGTTTGCACTGATTTTGGC	1	1	113462014	NM_001030112
CATGCAAATTTGTCTTAAGAAAGATGA	1	0	113462014	NM_001030112
CATGTGAACTCTCCTATTCACTTCAAT	0	1	113462014	NM_001030112
CATGCGGCTGCAGCGCCTCAAAGAGAT	1	0	113462016	NM_001030134
CATGTCACGCGAGGCTGATCTGGATTT	0	1	113462016	NM_001030134
CATGCCTACCAGAGGGGAGAGAGCCTG	0	1	113462016	NM_001030134
CATGCTTAACCCTTCATTTCTGACTGA	16	11	113462020	NM_001030136
CATGTCTACCCGAAAACGATAATAAAA	12	1	113462020	NM_001030136
CATGCCAACAGTTGCTATCACTTTTGG	11	4	113462020	NM_001030136
CATGAGTGCTGGAGCACCAGGACTTTT	8	0	113462020	NM_001030136
CATGTCCTTCATTAATGCTGTGTTAAG	1	0	113462020	NM_001030136
CATGGCATCCAGCTCATCGTAGCTGGG	1	0	113462020	NM_001030136
CATGACCTCCACCTCCACGTTTGCGTG	0	1	113462020	NM_001030136
CATGACGAAATGAATCATTAAATTAAG	0	1	113462020	NM_001030136
CATGTAGCAGATATTAACTATCATCAA	467	249	113671063	NM_001045302
CATGAATGACAAACTAAACTGGGAGAT	14	6	113671063	NM_001045302
CATGAGGTAATGACCTTGATAATTACA	14	7	113671063	NM_001045302
CATGTAATTATCAAGGTCATTACCTCA	7	4	113671063	NM_001045302
CATGGGTTTTCAGGCAAGACGTGTGGG	7	3	113671063	NM_001045302
CATGTGGAGAGCAGACAGTACCGACAC	0	1	113671063	NM_001045302
CATGATGCCGTTTGGTTTTGAGGTGAC	17	20	113671066	NM_001044838
CATGTTAGATCTCGTGTATCAGGAAAT	4	1	113671066	NM_001044838
CATGTTGAGGTGGACTAAATGTGGCTT	1	0	113671066	NM_001044838
CATGGCCAACAAACAGCCTCTCTGGAA	1	1	113671066	NM_001044838
CATGGCATTTAATCTGTGATTTGTGTA	1	0	113671066	NM_001044838
CATGTCCAGTAATTGTACAAGAAAACC	0	1	113671066	NM_001044838
CATGCTCAATGACTCTGATGATGAAGT	1	1	113671160	NM_001044840
CATGGAGAACTTCCTCAGAGAGTGCGC	1	0	113671160	NM_001044840
CATGGAGAACGCAGGATTGTCCTTCAG	0	1	113671160	NM_001044840
CATGGCACCTTCTACAGGAGTCACCGC	1	0	113671247	NM_001045305
CATGCAGCAAAACCACAGGCGATCCAA	1	0	113671247	NM_001045305
CATGCATGAACGGAAGCGGCAGCGGGA	4	1	113671295	NM_001045306
CATGAACGGAAGCGGCAGCGGGAGGAG	1	0	113671295	NM_001045306
CATGTCCTTGGCCTCCCGCTCTTTCCT	1	1	113671295	NM_001045306
CATGTGCTCCACGTACTCTTTCCCTGC	1	1	113671295	NM_001045306
CATGGTGAGCCAGAAGAAAAAGCAGCT	0	1	113671295	NM_001045306
CATGAAAATATTTTATATATGTAAAAA	4	2	113671350	NM_001045304
CATGAAGATGGAGGCCATTCAGAAGCG	1	0	113671350	NM_001045304
CATGTTGTATCAAATGCTCTTCAAAGG	0	1	113671350	NM_001045304
CATGGTAAAGATTTTGATCTCTGGAAG	0	5	113671350	NM_001045304
CATGTGAATTTGTCAACGGCTTTAACT	49	62	113671350	NM_001045304
CATGAATCACTTCAGCTGATAATTCCT	0	1	113671350	NM_001045304
CATGTCTAGTTGAGCTATGTTTCAGTC	0	1	113671350	NM_001045304
CATGACCGTCTTAGCACAGCCCAGAAT	4	3	113671353	NM_001045310
CATGCCGGTTTTCGGGATGCAACTTTT	0	1	113671353	NM_001045310
CATGTATGCCAGGTTAGGAGAGATCAC	1	0	113671416	NM_001045307
CATGTTGAGTCAGCTTCAAAGATATTC	29	13	113671416	NM_001045307
CATGACAGCCGTCCTGTCCCGCTCCTC	2	0	113671416	NM_001045307
CATGTAGTTGTTCTTGAAATGAGCATC	1	0	113671416	NM_001045307
CATGTTTTGGCTCCACTGTTGAAGGTT	0	2	113671416	NM_001045307
CATGATCAAACCGTCAAAATGACTTGA	1	1	113671511	NM_001045308
CATGCGAGAATAAACATTTGTTTATCT	1	0	113671511	NM_001045308
CATGTATCTATCTTATGTTGAAATGTC	0	1	113671511	NM_001045308
CATGGAGAAAACTTTAAGAAAAGATGA	62	24	113671558	NM_001045311
CATGAAAGGCCAGGTGGCGCTGTGTAA	6	3	113671558	NM_001045311
CATGATGTGCCTTCGGATGGTTACTAG	6	0	113671558	NM_001045311
CATGTTTTAGTGATAAGCAAAGTCACA	3	0	113671558	NM_001045311
CATGAAGAACTAGACTTTACGATGGAA	3	0	113671558	NM_001045311
CATGCACTATAGCGGAGATTTGACACC	2	0	113671558	NM_001045311
CATGAAACAAGATTTAAACGATAGCTT	2	0	113671558	NM_001045311
CATGGTCAGGTGATGTGGCCGCCGCTC	1	0	113671558	NM_001045311
CATGTTCATTCCAAAACACAAAGAACT	1	0	113671558	NM_001045311
CATGAAGTTCAACTGTGGAGGTCTGTT	1	0	113671558	NM_001045311
CATGCGCTCACACTTAAATTACTTTGA	1	1	113671558	NM_001045311
CATGTGGCCCGTAATTGGAACAAAGCC	1	1	113671558	NM_001045311
CATGTGGCGTTCGGACCCCTGCTACGG	0	1	113671558	NM_001045311
CATGAATGTTACGATTAATCCAGGCTA	0	1	113671560	NM_001045315
CATGTTCTCCCCTTGTTGGCGTGGGTT	24	17	113671628	NM_001045314
CATGCAAACTCCACACAGAAACACCAA	212	88	113671628	NM_001045314
CATGTATGAAGATTAAAAATGCTCTGG	2	1	113671673	NM_001045318
CATGGCGCAAACCGGTCTTGCACCTTA	1	0	113671700	NM_001045322
CATGACTATCTGTCTATCTGACTAATA	0	1	113671700	NM_001045322
CATGTGCACACACATGTGTGTGTGTGT	358	187	113671749	NM_001045317
CATGTGTGTGTGTGTGTGTGTTTGTTC	5	0	113671749	NM_001045317
CATGCGCACACACATATACACACGCAC	2	2	113671749	NM_001045317
CATGTATATGCATACGCAATTACATAC	0	1	113671749	NM_001045317
CATGTTGTCTTTAGGACCCAGTAAAGG	0	1	113671749	NM_001045317
CATGTCATGCGTATTTTTGTTAAGAAA	1	0	113671789	NM_001045456
CATGGAAGTCAATGGAGAAATATCCGC	1	0	113671789	NM_001045456
CATGCGTATTTTTGTTAAGAAACTGTG	1	0	113671789	NM_001045456
CATGCGTCGCCGAACATAGTCAGCGGG	0	1	113671789	NM_001045456
CATGAAATTGTGAATCAAATATTGTTA	13	5	113671789	NM_001045456
CATGATTAGCTGACGTAAATCCACTTC	11	5	113671789	NM_001045456
CATGCTCTGAATTAATTAATAAAAAAA	2	0	113671789	NM_001045456
CATGTGGGAACATTCTATTCTTCCCCT	45	19	113672963	NM_001045443
CATGCAGTTCCTGATCATCAGAGCCGT	1	0	113672963	NM_001045443
CATGTCAAACATTGTGTTTATTAGCCG	53	61	113673054	NM_001045325
CATGTGACATCATAAAAATTGGGACTC	6	1	113673054	NM_001045325
CATGCGCATCAGCCACGTGCTGCGCGG	5	2	113673057	NM_001045442
CATGCAGATGGTGTTGGCCGGCGGCTC	2	2	113673057	NM_001045442
CATGATAACTGCACATTTGTAAAAGTG	54	42	113673091	NM_001045327
CATGTGTTGACCTAAAAAGGCACATAA	2	1	113673091	NM_001045327
CATGTTGTAAAAAAAAAAAAAAAAAAA	585	130	113673223	NM_001045330
CATGAACGATAACGTGCAAATCGAGTT	0	1	113673223	NM_001045330
CATGTGACTGTGAGATCCACCGCGTTC	0	1	113673223	NM_001045330
CATGTTCTGTAGGTGAGTAAGTAAACA	26	22	113673242	NM_001045334
CATGAATCACAAAAAAACAGAAAACTG	19	10	113673242	NM_001045334
CATGACAATTAATTATGATAGTTCATT	6	1	113673242	NM_001045334
CATGCAGGAAGGAAAGAGTTACAAAGG	4	1	113673242	NM_001045334
CATGGTTTAAGTGACAGATGCATTTAA	4	1	113673242	NM_001045334
CATGCTAGGATGGAGGAAATCAAAAGA	4	0	113673242	NM_001045334
CATGTTTGTATTTTACCTAATTTATTT	3	2	113673242	NM_001045334
CATGCAAGATCGTAGGCACTTTCTTTC	2	1	113673242	NM_001045334
CATGTGTTAGTTATTATATATTTTCAA	1	0	113673242	NM_001045334
CATGCTGTCCCACATCTCGATCTTCTG	1	0	113673242	NM_001045334
CATGAACTAACATTAACAGAGCTAAAT	1	0	113673242	NM_001045334
CATGGCACACTGAGGTTTCTAGAAGTG	1	0	113673242	NM_001045334
CATGACTACTGACTTGGACTCATTGAT	1	3	113673242	NM_001045334
CATGATTGGAAATGCAATGATTCTGTA	0	2	113673242	NM_001045334
CATGATGCACAATATTATTACCTTAAA	0	1	113673242	NM_001045334
CATGTCGGAGTATGGCTGGTATCTGCT	0	1	113673242	NM_001045334
CATGGAGAGTCTGCCAGACCGCGGACG	7	0	113673260	NM_001045331
CATGGTGGACGGAGTGTTCGGGATCCA	1	0	113673260	NM_001045331
CATGTGGAGGAGACTCTTGGAGAGCTA	4	2	113673260	NM_001045331
CATGCAGTGCCTAGGTGGCACTAAGCT	2	2	113673321	NM_001045337
CATGCTTCTGATAATCCTAACTGAGCT	3	0	113673369	NM_001045333
CATGCTTGCCATAACCCTCAACGATTG	0	1	113673369	NM_001045333
CATGTTAAAATACTACCTGTGAAATTA	8	4	113673371	NM_001044756
CATGTGAGCCCAGATTGTGTGTAAGAT	5	6	113673371	NM_001044756
CATGGAGCAGTCCAGCAGTCAAATCAG	5	1	113673371	NM_001044756
CATGGGGCCCAACAGTCCGTAAATGCA	3	0	113673371	NM_001044756
CATGTGACTTTTAAAAGGTAGAAACAA	2	0	113673371	NM_001044756
CATGGAACAAGATCAAGCACAGAAGAA	2	2	113673371	NM_001044756
CATGGCTCGAATTGTTTGGGGCCTCCA	1	0	113673371	NM_001044756
CATGATCATCACAGGGCCAAAACAATG	1	1	113673371	NM_001044756
CATGCCTGAAGTAATATATTTTGGAGA	1	0	113673371	NM_001044756
CATGTTTCGCTGTACAGTCATACAATT	0	2	113673371	NM_001044756
CATGAAAGAAGATATTTTGAAGAATGC	3	1	113673420	NM_001045336
CATGTTGTCCCAACACAAATCAATTAA	1	0	113673420	NM_001045336
CATGCCAAAACGATCTCTTTTTCCTGA	1	1	113673420	NM_001045336
CATGAACAATCTTCATCTGGAAATATT	0	3	113673423	NM_001045441
CATGAAGGATACTAATGAAGTGAGTTC	27	9	113673504	NM_001044762
CATGAAAGATTGCTGATCGTTTGCGGT	2	0	113673504	NM_001044762
CATGATCTTGAGATGGATAAAAGTGCG	1	0	113673504	NM_001044762
CATGAAAGGTTCTGTGGGGTGAAGGCT	1	0	113673504	NM_001044762
CATGTTAATCCTGTAAAGATATAGACG	8	6	113673507	NM_001045439
CATGTAATGTGCGCTAATCTATAGATG	1	0	113673507	NM_001045439
CATGAAACTGAAGCACACTCTTTGTGG	70	53	113673892	NM_001045440
CATGTTTCCACACTCTAGACACGGCTC	25	11	113673892	NM_001045440
CATGTACAGTCCAAACATCTTCACGGT	19	9	113673892	NM_001045440
CATGGAGGGGTTAATTACAATTATTAA	21	14	113673894	NM_001044759
CATGACGAAAACACATTCGTATTCTGT	3	4	113673894	NM_001044759
CATGACTTTCTTGTGGCTTTCATCGAT	2	0	113673894	NM_001044759
CATGTTATTATGCGGAGATTCACTTTC	2	0	113673894	NM_001044759
CATGACGACCACAGATTCTGCGATTGT	2	0	113673894	NM_001044759
CATGATCGGAAATCATTCAACGATGAA	1	0	113673894	NM_001044759
CATGTGTCAGTCAATGTTATTTTAGTC	0	1	113673894	NM_001044759
CATGGCCAGGACACAGAGGTGCCAGTG	1	0	113673939	NM_001045437
CATGGCCTGGCATCCTCACATCATCGT	1	1	113673939	NM_001045437
CATGAGTTTAAGTGTTGATATTTCATT	10	17	113673985	NM_001044774
CATGAATGTGTGTTGTTTGATTGATGT	1	1	113673985	NM_001044774
CATGAAGCAAATGCAGAGTCTTAAACT	1	0	113673985	NM_001044774
CATGAACCCAGTGAATACGAAAAGCAT	2	6	113674053	NM_001044767
CATGAGGTTCTTGGTGTTTTTTGATGA	1	0	113674053	NM_001044767
CATGTGACGAGGACGCTCCTATGAACA	1	0	113674053	NM_001044767
CATGATTCATATTTTAAACCAACGATT	1	0	113674053	NM_001044767
CATGGAAGATTCGCCTGATGAACCATC	1	0	113674053	NM_001044767
CATGTCATTTAGCAGAAGGAGGCACTG	2	0	113674065	NM_001044777
CATGTGATGAAGCAAGTTGCTCGATTT	12	10	113674177	NM_001044780
CATGAATGTTTTAATGCAAGCTTAATT	1	0	113674177	NM_001044780
CATGTTACCTCAAGCAAGAATGCATTA	1	0	113674177	NM_001044780
CATGCCACGCTCAAAGTCTCTTAAATC	1	0	113674180	NM_001045301
CATGCTCAATTGGTACTAATGAACCCA	1	0	113674180	NM_001045301
CATGTGATTGAAAGACGAGAGATCAAG	1	2	113674180	NM_001045301
CATGTGATTGGCTGATTAGACATTTGC	2	3	113674180	NM_001045301
CATGGATCATCCTGCCTTGTATCAGCG	2	0	113674180	NM_001045301
CATGGTTGTTGCTGCCAGACGGGCTGC	14	3	113674180	NM_001045301
CATGGTCATAAACGGCATTAAAATCCC	11	7	113674216	NM_001045298
CATGATCTTTAGTGTTATTAACTTTCT	2	0	113674216	NM_001045298
CATGATTGCAAACGAGAGCTGATTGGC	1	0	113674216	NM_001045298
CATGACTGCTTGCCTGTGTATGACCCT	1	1	113674216	NM_001045298
CATGGCCTGAGCTCTTGCTAAAATACA	0	1	113674216	NM_001045298
CATGACATCGGAGTGGCTCTTGTATAT	0	1	113674216	NM_001045298
CATGAAGCCAGCGATTGGTTCCTGGCG	3	1	113674216	NM_001045298
CATGGATCCAGCCTTCAGCAGCTCATA	0	1	113674216	NM_001045298
CATGCACGACCTGGTCAACTGTGTTAC	0	1	113674216	NM_001045298
CATGTCCTCGTTAATTATTAAAAAGGC	37	40	113674257	NM_001045300
CATGACACACTGTGACTCATAAATACA	5	4	113674257	NM_001045300
CATGCGCTATAGGGGAATTGATGAACT	5	1	113674257	NM_001045300
CATGTCACAATAAGCTTGCATTTGTTA	2	0	113674257	NM_001045300
CATGCTAACAGGACTTTTAATTTGCCA	1	0	113674257	NM_001045300
CATGTTAAAAACACAAGTCAACAAATC	1	0	113674257	NM_001045300
CATGGCGGGGGAAATGTAATTTAATGC	1	0	113674257	NM_001045300
CATGTCTAGAAAATAAATAAATGTCTT	1	1	113674257	NM_001045300
CATGTGTTGATAAACAGGGTGATTTTG	1	0	113674257	NM_001045300
CATGCTTCGGCATATACCCCATCCCGC	1	1	113674257	NM_001045300
CATGTTAACATAATTCATGTCCTCGTT	0	1	113674257	NM_001045300
CATGTTCCATCTCTTTTGGTTTTGTTT	4	3	113674322	NM_001045297
CATGTATCAGATAAAGTGTTGGTTTTG	1	2	113674322	NM_001045297
CATGTTGTTGGGCTGTCCAGTAACTGA	1	0	113674322	NM_001045297
CATGATACAAAACCAGCTTAATGGAGG	1	0	113674322	NM_001045297
CATGTTCTCCCTGTGTTGGCATGGGTT	8	4	113674345	NM_001045291
CATGGGTTTCCTCCGGGTGCTCCAGTT	1	1	113674345	NM_001045291
CATGGAGGAGGACAACACTTTCAATAG	3	0	113674443	NM_001045292
CATGAAGTCAGAAGTGGAGATAGAACC	1	0	113674443	NM_001045292
CATGATCTCCTGACCGAGCACGCCAAG	1	3	113674443	NM_001045292
CATGCAGCGAGCGTCTCGTACTCTGGA	41	29	113674507	NM_001045289
CATGAAAACCGAGACATTCGCTCTCTT	3	1	113674507	NM_001045289
CATGTTTTACTCCTCTAGAAAATGCTT	2	1	113674507	NM_001045289
CATGACTGACTTCCAAAGCAAAAGTGA	1	0	113674507	NM_001045289
CATGGAATTAAACGTGGTAGCTGTTTG	0	1	113674507	NM_001045289
CATGTGTTCCAGAGCCACTGCTATCTG	0	1	113674510	NM_001045288
CATGATTTCTGACCCCGCGAGTGTTCA	1	0	113674548	NM_001045281
CATGCACATCCATTCGACCCCGCATAC	0	1	113674548	NM_001045281
CATGTGTGTGTGTGAATGCTACTTTGA	8	11	113674576	NM_001045285
CATGCGCACACGTACAGTCAAACATCC	2	0	113674576	NM_001045285
CATGTGCGTGAGTGTCATAGATTTATG	71	78	113674586	NM_001045280
CATGTAGATAACACACACACAAGACTT	8	1	113674586	NM_001045280
CATGCGCTTAAATCTGGATTCCTCCTT	1	0	113674586	NM_001045280
CATGCTCAAACTCTAGTGTAACCGCGG	2	2	113674586	NM_001045280
CATGACAATCTTACATACGAGAACTCG	2	1	113674586	NM_001045280
CATGTCATTCTTGTCTTTGGTGTGACG	1	0	113674586	NM_001045280
CATGAGCAGGAGGAACTTCAAGCCCAC	1	0	113674616	NM_001045284
CATGATTCACCAATCAGACGATTGCTA	5	1	113674618	NM_001045277
CATGCCAAACATGCTTTATAATCAATC	2	0	113674618	NM_001045277
CATGCTGTCCTGGGAGAGAGCCCTGAG	1	0	113674618	NM_001045277
CATGTGTGTGCAAACTGTACTCATAAA	0	2	113674618	NM_001045277
CATGGTTAAATAAGAGCTACTATATTA	0	2	113674618	NM_001045277
CATGTGTTGCATTTATTCTCGTGAGGA	0	4	113674618	NM_001045277
CATGAAGATGAGAAGCCATTCAGGTTT	0	2	113674618	NM_001045277
CATGGAAGGGAGGGCGTGAGAAGAATG	0	1	113674618	NM_001045277
CATGCTTCAACACATCTGACAGGAAGT	26	12	113674673	NM_001045276
CATGCTAATCATACTGCAGGCTTTTCT	1	0	113674673	NM_001045276
CATGTTTTAGAAAGTGTTCATTTTATG	1	0	113674673	NM_001045276
CATGATGATAGTGAAGATAAATCTGAT	1	0	113674673	NM_001045276
CATGTGAAGAGGATTTCCATTTAAACA	8	2	113674736	NM_001045274
CATGTTTATCTGTACCAGTTCCTGAAG	1	0	113674736	NM_001045274
CATGTAGAGCGTCTCAGTTTGTCAGTT	1	0	113674736	NM_001045274
CATGTCCCTTTGCTTGTTTGGTGTCTA	441	357	113674788	NM_001045275
CATGACAGTAAATCCCACCAATTATAT	189	160	113674788	NM_001045275
CATGGAAACCAGACAGCGCGAACTGCC	26	12	113674788	NM_001045275
CATGAATAAAGTTTTTGTGTTTTTTTT	6	22	113674788	NM_001045275
CATGATCACACCAGATGTTTACATTCT	4	1	113674788	NM_001045275
CATGTCCGGAGATCCCATCAATGTGGT	3	1	113674788	NM_001045275
CATGGAGAACATCTTGGACATCAGATC	1	0	113674788	NM_001045275
CATGGGAAGATAATCGACCATGAATAA	0	1	113674788	NM_001045275
CATGAACCATAAAAAAAAAAAAAAAAA	9	2	113674859	NM_001045271
CATGCTGTCATTTTCTCGTTCAGCTTG	1	0	113674859	NM_001045271
CATGGTAGATTGCATCACTTGTTCGGC	27	9	113674909	NM_001045268
CATGACAGTAAAAACAAACAAGAATGG	2	0	113674909	NM_001045268
CATGATGTGCGATGTCAGGAAGGGCAC	1	0	113674909	NM_001045268
CATGAAAGAGAACAAATGAACAAACAA	1	1	113674909	NM_001045268
CATGATAGTAGCATCAGAGTTTTAGAT	1	0	113674909	NM_001045268
CATGGACCAGGCACAGCTGGAGGCTTT	2	1	113674990	NM_001045265
CATGGTGAAATCTCAAAAAAAAAAAAA	2	0	113674990	NM_001045265
CATGCATGTTCACACACTTATGCATAC	1	0	113674990	NM_001045265
CATGCTCATGTTTGTTTAAGTGCTTGT	1	0	113674990	NM_001045265
CATGCATTTGTGTTTGTGTGTGTGTGT	1	0	113674990	NM_001045265
CATGTGCATAGACACAAACTCTCTCAC	1	0	113674990	NM_001045265
CATGCACAAAGGTAAACATACAAACAA	0	1	113674990	NM_001045265
CATGTGGACTAAGGTGGCTGTAGTTTC	1	0	113675036	NM_001045264
CATGAAGAAGAAACATTGTAGCATCTC	3	4	113675087	NM_001045257
CATGTTTATGCTTCCAAGCTAAGGCTT	1	0	113675087	NM_001045257
CATGGCAAAAGCACTCTGTTTATTGAT	1	0	113675087	NM_001045257
CATGTACACACAGTTCCATAGGGCCTT	17	9	113675124	NM_001045260
CATGTCACTGGTCCTCTGAAAGAGAGA	0	1	113675124	NM_001045260
CATGGTTATCTCATTTTGAATGCTTGA	0	1	113675124	NM_001045260
CATGGTGTCAGTAAACTTTAATGTGTG	30	28	113675127	NM_001045253
CATGAGAAGCCCAGTCCAGTGGAGCAG	3	1	113675127	NM_001045253
CATGTTTTCATTTTTATTCTATTATTA	3	1	113675175	NM_001045258
CATGTCTTTTATTTAAATATCTGAAAC	1	0	113675175	NM_001045258
CATGAAACCGGACTTGAATCCATCTGG	0	1	113675175	NM_001045258
CATGCAATTTCCAAAAAAACACTCATT	0	2	113675175	NM_001045258
CATGAACAAGCTGACATTGAACAAAAT	2	0	113675178	NM_001045255
CATGCCGCGTTTCCACTATCAGGCTAA	0	1	113675229	NM_001045256
CATGTGGTTGCCACGTTGCTGGGCATC	1	0	113675231	NM_001045251
CATGACCTGAGAGTCAGGCAGACAGTG	1	1	113675231	NM_001045251
CATGTTATGTTTGTTATGGTCTGTCGT	0	1	113675231	NM_001045251
CATGTATTTGTGTCCAAAAAATATCTC	27	13	113675259	NM_001045249
CATGGTGGAGAGGATGGTGACCAATGC	3	2	113675259	NM_001045249
CATGAACTTTTAATAAGCTCTTTATTC	2	0	113675259	NM_001045249
CATGTCAAACCCTTGAGCCCTCTTGGC	2	0	113675259	NM_001045249
CATGCATATTAACCAAGACACTTGGAG	1	0	113675259	NM_001045249
CATGGCAAACTCTTTGGCACTGATCAG	0	1	113675259	NM_001045249
CATGCAGTTTTATATAATGTGGTTTTA	30	4	113675332	NM_001045247
CATGCCAAACAAGCTTTACAATCGATC	2	1	113675332	NM_001045247
CATGCTGTCTGTTAATAATGTCAGTGA	1	0	113675332	NM_001045247
CATGGCTTCAGCTGTGTCCTCTTCATT	1	0	113675332	NM_001045247
CATGAGAGGATTCACACTGGAGAGAAA	0	1	113675332	NM_001045247
CATGCAATAGTAAATACACTGTACTGA	3	1	113675332	NM_001045247
CATGACGTTTCCTGGTGATGTGGAGCC	1	0	113675332	NM_001045247
CATGCAAACACGACTCTTGCAAGATGT	0	1	113675332	NM_001045247
CATGACGTGACACTCTCCAGGGAGCCA	3	0	113675335	NM_001045250
CATGCCTAATTGAACGCGACTTGATAA	2	2	113675335	NM_001045250
CATGTATATAAAGAGAAGTGTGAGGAT	1	0	113675335	NM_001045250
CATGGCATGCAAGACGCTGTTCGAGAA	1	0	113675335	NM_001045250
CATGAAAAGATATTCGGGGATGCTCCG	1	0	113675335	NM_001045250
CATGTTCAAAAGTTTCTCAAGGGAGCT	1	0	113675335	NM_001045250
CATGGTCTCGGCGGCTCTTTCACAACA	1	0	113675335	NM_001045250
CATGCGATGGGAGGAAAAGAACCAATG	1	2	113675335	NM_001045250
CATGACGCTGTTGCAGTGCATATCCCA	1	1	113675335	NM_001045250
CATGTCTGATGATTTTAGTTTGTAGTT	0	1	113675335	NM_001045250
CATGAAAGCAAAGGCTGTGTACCCCTG	0	1	113675335	NM_001045250
CATGAAGCAGAGCTGGAAAAAACAGGC	0	1	113675335	NM_001045250
CATGAGCTTTGATTTTGTCCCTGAAAG	0	1	113675335	NM_001045250
CATGCATCCAGAATTTGTGGTCATCTT	0	1	113675335	NM_001045250
CATGAGGCAAAGGGATCAGACGATGCT	3	1	113675397	NM_001045246
CATGTCTTTGTCGTATATGTAGTCTTG	1	0	113675399	NM_001045248
CATGTCGAGCTCCAGAGGAAAGGACAC	0	1	113675399	NM_001045248
CATGTGTGGAGCTCATCTAAATCGGCT	0	1	113675399	NM_001045248
CATGACTTGTGACAATAAATGTGAAAT	40	17	113675441	NM_001045243
CATGTTGTCTGAGCTGTTAAAGCAAAA	6	0	113675441	NM_001045243
CATGCACATTAAAGCTTTTCTTCAAAA	0	1	113675441	NM_001045243
CATGACACATTTCACCAATGCAGTGTT	8	2	113675441	NM_001045243
CATGCAGTGGAGGATACACGAATGTTT	1	0	113675443	NM_001045245
CATGAGGTACAGCATATCGACAACCTA	2	1	113675486	NM_001045241
CATGTTTGAGAATGGCTATGATGTCTC	1	1	113675486	NM_001045241
CATGGTGCCCCGAATCAAATCCTAGAA	1	0	113675486	NM_001045241
CATGTGCTATGTTTACCACAAACACCT	0	4	113675486	NM_001045241
CATGGCGCCAACATCTCTTGTGCTCTC	1	0	113675489	NM_001045242
CATGTGTAATAATGATTCAATAAATAT	1	1	113675489	NM_001045242
CATGCAATGCAATCGCAGCAAGGTTTT	3	1	113675508	NM_001045240
CATGATTGTTAGAATACAACAAAAAAA	1	0	113675508	NM_001045240
CATGCTTCAAATTTAAAAAATAAAGTT	1	0	113675508	NM_001045240
CATGGCACAGGAAACCTTAATTTAATG	3	3	113675577	NM_001045235
CATGAAACAGGCAAGCCAGGGATTTAC	3	1	113675577	NM_001045235
CATGAATTAATTAGTTTAATAAGTTAC	2	0	113675577	NM_001045235
CATGAGTGTATTTTCCACTTTTCTTCT	2	0	113675577	NM_001045235
CATGTTGTTGGTCACATTAAAGATCAC	2	0	113675577	NM_001045235
CATGTCAGAATAGTTCGGCTCATATCG	2	0	113675577	NM_001045235
CATGGACATTTAAAAACAAAAATCATA	2	3	113675577	NM_001045235
CATGTCAGAATAATTCTCAAAACAAGT	2	0	113675577	NM_001045235
CATGGGTCCGTGTTGATGTCGCGCATT	2	0	113675577	NM_001045235
CATGACTATTGATAAAAAAAAAAAAAA	1	2	113675577	NM_001045235
CATGTCACAAGAATTTGTGATTTTTAT	1	1	113675577	NM_001045235
CATGATGGAAAACTCAAGGAAGCTACC	1	0	113675577	NM_001045235
CATGTGGTCTTTGGTGTAATATGAACA	1	0	113675577	NM_001045235
CATGAAACAAATCCCTTGGAGATGTTA	1	0	113675577	NM_001045235
CATGTGTTTCCCACACACTGGGAGTAA	6	0	113675608	NM_001045238
CATGGAGTGAGACTAGTGAAAGACAGC	3	4	113675608	NM_001045238
CATGGCTCTTCCCGGAGCCTTTCCTTT	1	0	113675608	NM_001045238
CATGCTGAGCAGACGCTTCAGAGGACA	1	0	113675644	NM_001045236
CATGTCTTCAGGATTAATGTCTCACAC	1	0	113675644	NM_001045236
CATGAAACCAAACCAGACATCTTGGTT	511	318	113675782	NM_001045166
CATGAAGTGCATAAACCTAACCGTTAG	15	8	113675782	NM_001045166
CATGCCGTTGACCTTGCAGTTCAGTGT	8	3	113675782	NM_001045166
CATGATTGTTTTCCAACTATTATTACC	7	1	113675782	NM_001045166
CATGACGTGTCAGTGAGATCTCCAATG	5	5	113675782	NM_001045166
CATGGTGGAATGGATGGAGCCATACTT	4	0	113675782	NM_001045166
CATGGTTTATAGTGCAGGACTGCTACA	4	0	113675782	NM_001045166
CATGAGTGGAGGGTAAACGACCAGAGT	2	2	113675782	NM_001045166
CATGAACCACAGCATCAGTGACCAAAG	1	0	113675782	NM_001045166
CATGAGGAAAGATTGATGGTAATTCTA	1	0	113675782	NM_001045166
CATGAGGGCAATGCAGCGTTTCCATCA	0	1	113675782	NM_001045166
CATGTCCTCATAAAAACAACAGTCAGA	5	9	113675819	NM_001045447
CATGAACAGGAGTGCGTAGTCTCCAAG	4	0	113675886	NM_001045109
CATGCCAGGATACAGAACTAGTCTGCA	58	25	113675886	NM_001045109
CATGTCCGACTGCACACCGAGCCACAG	2	1	113675886	NM_001045109
CATGGAACCCACAGATCCCAAATTCCC	1	0	113675886	NM_001045109
CATGGAGACCTGAATGTGAAGGAGGCT	1	0	113675886	NM_001045109
CATGAGGAAGACAGATGTTAAAAAAGG	1	1	113675886	NM_001045109
CATGTGAATGTCTCTCTTGCGTCTCCG	1	0	113675886	NM_001045109
CATGACCACTCATTCCTGGGATGAGGA	1	0	113675886	NM_001045109
CATGGATAAGAAAAGACGGAATTTGAA	8	3	113675931	NM_001045448
CATGACTGATCTTCCGTCCGTTGTTTG	2	0	113675931	NM_001045448
CATGGAGGGAGCGGATCAGGACCAGGA	1	1	113676068	NM_001045450
CATGTCTTCGTCATCTTCTGAGTCTTC	1	0	113676068	NM_001045450
CATGTTCAACTTTGAGACCTTCGGGAA	0	1	113676137	NM_001044922
CATGTAGCTGAGGTCACAGTATTTCAA	1	1	113676189	NM_001044911
CATGACTTTAAAGCAACTAAATAAATT	1	0	113676189	NM_001044911
CATGGCATCATTGAACCACCAGGGGGG	1	0	113676241	NM_001044906
CATGGAGAGCGGTGGATACCCATATTT	14	7	113676265	NM_001045466
CATGTGCTCCTCTCTGTCCTGTAGATG	4	9	113676265	NM_001045466
CATGTTTGGGTTTATTGCTTGTTTTCT	1	0	113676265	NM_001045466
CATGACGAGTTTATGGGCTCTTCCTCG	0	1	113676265	NM_001045466
CATGAACCCCTGAACACACACTCACAT	12	18	113676342	NM_001045467
CATGCCCGCCTGAGACGCCCCTCTGTT	1	0	113676342	NM_001045467
CATGGGTCAGAGAGCAGTGAAGAGTTA	5	1	113676378	NM_001044848
CATGAAGACCGCCGCTGGAGGTACAAG	6	5	113676528	NM_001044836
CATGATTTGTTGCATATAGTTATGGTT	16	7	113676532	NM_001045119
CATGCAAGGAGCAACAGGGCCATTCAG	1	2	113676532	NM_001045119
CATGATGCACCACTTCCTATGATCAAA	1	0	113676532	NM_001045119
CATGTGCTTGGGCTCAACGCTCTCAGT	1	0	113676532	NM_001045119
CATGTCGACGATTTTCTTGCTTATGAT	0	1	113676532	NM_001045119
CATGTCCAAATTCCTCTTCCGACACGC	0	1	113676532	NM_001045119
CATGAACTTTTCATTGTTATTTAAAAA	0	2	113676532	NM_001045119
CATGGATCGAGCTCACAGACTCGGACA	0	1	113676532	NM_001045119
CATGCGCTCAGACTGGAGAGAGTGTAA	1	1	113676548	NM_001044758
CATGTTAATGTAGAGGATCAATAAATT	394	245	113676561	NM_001045452
CATGTTCCTCTACTTCTGAGTCGTTTC	2	2	113676561	NM_001045452
CATGTCTCGCCCAAAGCATCCCAGTAT	2	0	113676561	NM_001045452
CATGGTAATGCTGTGATGTATTAGTGA	1	1	113676561	NM_001045452
CATGTAATGTTCAACTCATCAACAAAA	1	1	113676561	NM_001045452
CATGACCTTTGACCTCACGCAGATCCT	1	0	113676565	NM_001045453
CATGGAGGAACTGCAGTCCTGAAAGTA	1	0	113676565	NM_001045453
CATGAACCTCTGGAACAGGCTCAGGCG	4	0	113676579	NM_001044755
CATGACACACGGCACCATCTCCACGCT	2	0	113676579	NM_001044755
CATGCTTTGATGCCGTGCTCCTGTGTG	2	1	113676579	NM_001044755
CATGTTCATTGTACATTCTGGAGTTTC	1	0	113676581	NM_001044766
CATGCTAGTGGTGTTGTACTGTACAAA	1	0	113676581	NM_001044766
CATGAAGACCTTTGTTAGATTGTTTCC	23	17	113676612	NM_001045232
CATGTGATTGCGAATACTCTCAGCAAT	1	0	113676612	NM_001045232
CATGTGGTGTTTGGGATGTGATTTGAA	0	1	113676612	NM_001045232
CATGGAGGGCTCTGGAAAAATCGTGGT	31	18	113676646	NM_001044757
CATGTCTGTTTATCTTGCGCAATGTAA	13	5	113676646	NM_001044757
CATGGACCTCAATACCTCTGCTCACTG	3	1	113676646	NM_001044757
CATGGGAGGTTTTTTTTCTTGGGATGG	2	1	113676646	NM_001044757
CATGTTAATTCCTTCGCATTTCCAGTA	2	1	113676646	NM_001044757
CATGTTATTTTATTTCCAAACGTTAAG	2	2	113676646	NM_001044757
CATGGCTAACAACTCATACAGCGGGGT	1	0	113676646	NM_001044757
CATGATCAGACTCTCCGGTTAAAGAGC	1	0	113676646	NM_001044757
CATGGTTTCGCAGGCGTCAAGATGCCT	1	0	113676646	NM_001044757
CATGTTTTTTTTTTTCTTTTTCTTTAA	1	0	113676646	NM_001044757
CATGCACAGCCTAGAGACGTCCCTTTG	1	0	113676646	NM_001044757
CATGTGGCCGAGATTGTCGTCGGGGAC	0	1	113676646	NM_001044757
CATGGATCTGAATGACTTGCCCTCCAC	0	1	113676646	NM_001044757
CATGAAACAAATTTTGAAAACAATTCA	0	1	113676646	NM_001044757
CATGTACAGATACTGAACGCACATTCT	1	0	113676648	NM_001044946
CATGTAGCACACATACAGAGTGGCCTG	1	0	113676648	NM_001044946
CATGGACAAACCCAAGTTTGGAGGCAG	1	2	113676657	NM_001044753
CATGAACGGCGACGCACCTTTGGTACA	0	1	113676657	NM_001044753
CATGTCACGGACAAAAACCAAGAGGAA	0	1	113676657	NM_001044753
CATGAATAATATCATTACCTTCCCATT	1	0	113676664	NM_001045207
CATGAATATTTTTCTGATCACTTTTCA	0	1	113676686	NM_001045206
CATGTACAGAAGAAGCTTTTTCACTTT	1	0	113676707	NM_001045198
CATGCTTGTCCCCTTGTTCAGAAGTGT	1	0	113676707	NM_001045198
CATGGTGCGCCGGGCGTTGGTCACCTG	0	1	113676707	NM_001045198
CATGTTTCCTTGTAAAGAATGGAAGAT	167	64	113676720	NM_001045463
CATGTCAGAACTCGACTGGACGAGCTA	14	2	113676720	NM_001045463
CATGAAGAGTTTAAGCGCTATGAGATG	12	3	113676720	NM_001045463
CATGATACAAACAGTGACGGTGTGTTG	12	4	113676720	NM_001045463
CATGCAAAACGTGGATGTCAATCACGA	10	2	113676720	NM_001045463
CATGTAATTTAAAAAAAGTCTTGGGAT	5	1	113676720	NM_001045463
CATGTTCTCGCATCCTCAGCCTCTCCT	2	0	113676720	NM_001045463
CATGCTAATATATTAATGATCATCTAT	2	0	113676720	NM_001045463
CATGATGACCCACCAAATCCAACTCCT	2	1	113676720	NM_001045463
CATGTCATGCAAAACGTGGATGTCAAT	0	2	113676720	NM_001045463
CATGTCATCTTCTTCATTCTTGGGATC	0	1	113676720	NM_001045463
CATGAATGACCCCAGCCAGGTTGTTTT	239	106	113676724	NM_001045192
CATGGACAAATGCAAATGGACCAGACC	1	0	113676724	NM_001045192
CATGAAGCTTATTTGTGAAATGGCTCG	0	1	113676724	NM_001045192
CATGGATTTTCAATAATGAGTCTGAAA	12	5	113676739	NM_001045200
CATGTGCAGCCAGACCAAAGTGCAGCA	0	1	113676739	NM_001045200
CATGTTCAAATGACGCTAATCAACCTT	0	1	113676739	NM_001045200
CATGTTCCGAAACGCAGCAGCCTGGTG	1	0	113676743	NM_001045202
CATGTCCAGCAGTCAGCAGTCGATCCT	1	0	113676743	NM_001045202
CATGAAGACTCGGTGCGGGGTCTGGTA	1	0	113676762	NM_001045187
CATGGTGCAAAAACTGGTGAGGACTAA	1	0	113676788	NM_001045193
CATGCAGGCAGTGCATTGCGAGCTCTG	1	0	113676788	NM_001045193
CATGTCTTCTGGTTTTACAAACTTACT	13	11	113676840	NM_001045171
CATGTTCTTCATCAGACACAACCCCAC	2	8	113676840	NM_001045171
CATGTAAAATGTAAGCCACTCCTTTGC	1	0	113676840	NM_001045171
CATGGTCTACTTGGGGGCCCGAGGAGA	27	13	113676840	NM_001045171
CATGATGTCAATGTGTAAATTCTGATT	65	46	113676894	NM_001045144
CATGTGCTTACCAAATCACTCTGATGC	2	1	113676894	NM_001045144
CATGCTCCAGATGCTGCAGAAAGCCAC	1	1	113676894	NM_001045144
CATGATGGGATACACCGGAGCAAACTC	0	1	113676894	NM_001045144
CATGTTGTAATTATGTAAGAATGTGTT	3	1	113676947	NM_001045454
CATGCAGTTTTGTACCTTTTGCAGTTT	13	16	113676969	NM_001045101
CATGAGGTAAAGTGTTGTCTAACATAG	1	1	113676969	NM_001045101
CATGCTCTGTAGGAACTGCTACCCATC	1	1	113676969	NM_001045101
CATGTTTTAACGTAGATGTTTCCCACA	93	44	113676997	NM_001045125
CATGGCGTGAAATTAGGTTTAAAATAA	11	2	113676997	NM_001045125
CATGGCTCTGGTCGAGGAGCCGGCACT	7	4	113676997	NM_001045125
CATGACAATAAAAGTGCCCTCTGGTTT	4	5	113676997	NM_001045125
CATGTTCTCCAGCTGTTCCTCCAACTC	2	1	113676997	NM_001045125
CATGAATATTTATAAAGGCTGGTTTAA	2	0	113676997	NM_001045125
CATGACCATCGGTAACCTCCGCCCTGG	2	0	113676997	NM_001045125
CATGGATCTGCCTCTGAGTGTGATGCC	1	1	113676997	NM_001045125
CATGAAGAGATTGAACAGCCTGAGTGG	1	0	113676997	NM_001045125
CATGAAGAAGGAGATGGAGGAGAGCCG	1	0	113676997	NM_001045125
CATGCAGGAGTTCTCGGAGGTGAACGA	1	0	113676997	NM_001045125
CATGTGGCCCTCCACACCGCTCGCCTG	1	0	113676997	NM_001045125
CATGGGCAAGAGGAGAGGTATTGAAGT	1	0	113676997	NM_001045125
CATGTGAGCAACGTGATTGAAGTTGGT	1	2	113676997	NM_001045125
CATGGAGGCGCCATACATCCCTGACGT	1	0	113676997	NM_001045125
CATGCTCCTGCAAGTTGTTTTTTTTAA	1	0	113676997	NM_001045125
CATGCTTTCGGGAAGAGAGGAACGTCC	0	1	113676997	NM_001045125
CATGGCCTGGCAGCCTCTCGTATCTGT	0	1	113676997	NM_001045125
CATGCGCCAGGACATCCGCAAAACCGA	0	2	113676997	NM_001045125
CATGAGCTGACATTCAGAACCAGCTCT	0	2	113676997	NM_001045125
CATGATGAATTGCTGACTCGAGTGGGA	3	1	113677015	NM_001045462
CATGAACAGCAGTACTCAGAATGTTTA	1	0	113677015	NM_001045462
CATGAATGAGCAAGCAGGGGGGATGGG	1	0	113677022	NM_001045110
CATGCACAAGATTGTTGGAGTGATGTA	84	82	113677074	NM_001045076
CATGTGAGTAAATATCGGCAGTATTTG	8	7	113677074	NM_001045076
CATGTTCGTGTAAAACAACAGCTCACA	3	0	113677074	NM_001045076
CATGTTCTGTTGTTTGTGATCTTTTGG	3	0	113677074	NM_001045076
CATGGCAGCGCCAACCGGAATCACCTC	1	1	113677074	NM_001045076
CATGCTCAATTTTTATGTTCTGAAATA	1	0	113677074	NM_001045076
CATGAGATGCAGGGGTTTACTGTATGG	1	3	113677074	NM_001045076
CATGCTTTCAGTGGCATCAGTAAACTA	1	0	113677074	NM_001045076
CATGACGACTGCTAGTAAAAAAATGCG	1	0	113677074	NM_001045076
CATGTAACGTGCACAGAGCAAAGCAGC	1	0	113677074	NM_001045076
CATGTGCCTGTGTCGCTGTGTTTAAGG	0	1	113677074	NM_001045076
CATGCGCGTTTGTCTTTTGCTCTTTCG	0	2	113677078	NM_001045091
CATGGATCTGCAGCAGGGGATTTGGTC	1	1	113677100	NM_001045067
CATGATTGGGAAAAGGAACTGGGCATC	1	0	113677100	NM_001045067
CATGAAGTTATTTGGAAGGATGAAGAG	1	0	113677100	NM_001045067
CATGCGTCCATCCACTCTGCCCTCATC	0	1	113677100	NM_001045067
CATGACTACAGCCGGGCTCAGCAGAGA	1	0	113677123	NM_001045062
CATGTTGGTCATCTCCTGATTGCCTTT	70	93	113677126	NM_001045064
CATGAACTCAAACTTCACTCAGAAGTC	44	24	113677126	NM_001045064
CATGGAAGAAAGAACATTACCAGCAGA	36	33	113677126	NM_001045064
CATGTAAAAACGTTGTACAGGTAAATA	12	7	113677126	NM_001045064
CATGGAGACACACAGGTATACACTGAA	7	5	113677126	NM_001045064
CATGTTTAATATGTGAGATGAGTGATA	3	0	113677126	NM_001045064
CATGTAGAAATGAGTTACCACCGTATT	2	0	113677126	NM_001045064
CATGTGGCGAGAATGGCTTGTCATTTT	1	0	113677126	NM_001045064
CATGCGAAACCCACGAAACGGGCACCA	1	0	113677126	NM_001045064
CATGCAGAAATGGGGAAAACAAAGCAA	1	1	113677126	NM_001045064
CATGGCCGTTTCTTTATCCGCAGTTCA	1	0	113677126	NM_001045064
CATGTTTGTTTGTTTTCTGTCTCCCAT	0	1	113677126	NM_001045064
CATGCACTGGTCATATAAAGGGGAGAA	1	1	113677201	NM_001045056
CATGGAAGAACGTGACAAGCTGCCCCG	1	0	113677201	NM_001045056
CATGAATACAACAAACTTCTTCGAAAG	5	5	113677203	NM_001045054
CATGTTTTACCTTCTCCTTCCTTTTGA	2	0	113677203	NM_001045054
CATGACTCTGTTTCTTGTTTTGCTTTC	0	8	113677305	NM_001045010
CATGGAAGACGATGATGACGACACGAA	6	1	113677307	NM_001044803
CATGTATGATGAAATCTTCTACACTCT	1	0	113677377	NM_001045004
CATGAAGACAAGATCCGTGTGGTGCTC	1	0	113677377	NM_001045004
CATGAAATCATATTGGTGGATGACTTC	7	3	113677421	NM_001044995
CATGCCGTGCAACATCAGCGACGGCAA	6	3	113677421	NM_001044995
CATGGACATCTGGGGAGGGGAGAATTT	3	1	113677421	NM_001044995
CATGAGTAGGATCTGGGAGGCAGGGAA	2	0	113677421	NM_001044995
CATGGCGGTGTCATATTTCCCCAAGCG	1	0	113677421	NM_001044995
CATGTCTGTACAGTCTCCTAAGCCTTT	22	19	113677433	NM_001044991
CATGAAATTTGATGTTTGGATATTAAA	1	0	113677433	NM_001044991
CATGCATCTATGGCAGAAAGGTGGAGC	1	0	113677433	NM_001044991
CATGGGATGAAGAAGAGCAGCTTGGAG	2	0	113677478	NM_001044820
CATGAACTGTCTCTGGTATTCGGAGTT	1	0	113677478	NM_001044820
CATGGCGTCTGAGGTTTTGGGTCGCGC	1	1	113677478	NM_001044820
CATGATGGATTAACAAGACTATATGAA	17	13	113677489	NM_001044818
CATGGTCACTTTGCAGTTATCAGTCTA	4	5	113677489	NM_001044818
CATGGAGACGCAGGGCTCGGAAAACAC	1	0	113677489	NM_001044818
CATGGCACTGCCCGCAGTCTCACCAAC	0	1	113677489	NM_001044818
CATGTATGCACTCAATAAAGCTTACAA	44	40	113677496	NM_001044956
CATGTCAAGGTCAAACTAGATCAATGA	27	21	113677496	NM_001044956
CATGAAATCTTCATTAAAGTGTGCTGC	1	2	113677496	NM_001044956
CATGTTATTCTTGTAGTTTACACACAT	1	0	113677496	NM_001044956
CATGACAGACGACCTTGTGGACTCAGT	1	0	113677496	NM_001044956
CATGTGTGTAAACTACAAGAATAACAT	1	0	113677496	NM_001044956
CATGTGTTACAAGTAACCTGAATCCAG	5	5	113677593	NM_001044942
CATGTTTGATGGCAAAGTCCCTCACTG	1	1	113677593	NM_001044942
CATGAACTGAAGAAAGCCTCACACATT	1	0	113677593	NM_001044942
CATGTAGTGTTTACGGTTTTGTTCGGC	0	4	113677593	NM_001044942
CATGCCGAAGTCGTGCGGTATCAGTGT	0	2	113677593	NM_001044942
CATGGCATTTGGGTCCCTGAAGCCTTG	0	1	113677593	NM_001044942
CATGCCAGCGGTGAGGCGATTCGTGGG	0	1	113677635	NM_001044903
CATGAACCCATTTCAGACAAGCGTTAC	1	0	113677735	NM_001044886
CATGGCATCTAAGATTAAGAACTATTA	3	0	113677836	NM_001044785
CATGGACTGTATCCCTTCACCTCCTGT	3	2	113677836	NM_001044785
CATGGGCAACCTGCAGCCCTCGCGGAG	1	0	113677836	NM_001044785
CATGGATCTGGACACACTCCGTAAGAA	1	0	113677836	NM_001044785
CATGGCCTGTCTGTATTTGCGAGTTTC	0	1	113677836	NM_001044785
CATGTTCTTTCCAGGACCAAACAACCG	0	1	113677836	NM_001044785
CATGAGCAGTACTCTGGGCAAAGATAA	2	0	113677868	NM_001044786
CATGGAGCACAACCGTATCAACAAGAT	2	1	113677868	NM_001044786
CATGAGCATAGAGAACTGCCCGCTCAG	0	1	113677868	NM_001044786
CATGGGAGTTAAATACTTTTATTTTCT	1	1	113677883	NM_001044784
CATGGTGAAGTCTTTCTCCACATTTCA	1	0	113677883	NM_001044784
CATGTTTGAGGATGTTCTCAGTTTGAG	15	11	113677915	NM_001044787
CATGTTCTGGAATATACTGTAGTTATA	2	1	113677915	NM_001044787
CATGAAGTAACTGAACTCACTTCCTGC	1	0	113677915	NM_001044787
CATGGGTCGGTTGCGCCGTAGGTTCCA	1	0	113677915	NM_001044787
CATGCTGGACTTCACTACGATGGAAGA	1	0	113677915	NM_001044787
CATGGGAAGGGCAATGAGGACTCTCTG	0	1	113677915	NM_001044787
CATGTGCAGTTTCTCCTGCTCACTTTC	0	1	113677915	NM_001044787
CATGCAAACTGATACAAGGATTATACA	3	0	113677985	NM_001044799
CATGTGGCTCACAGTTCTTCGCTGGAT	3	0	113677985	NM_001044799
CATGAAGTGCTGGGGTGTCCCGCGGCC	2	0	113677985	NM_001044799
CATGTCTTCGCCTTTGTTTGATTGAAC	1	0	113677985	NM_001044799
CATGCAGGAGTGAAGTGGGCTTTACAG	1	0	113677985	NM_001044799
CATGCCTCGACTGGCCGTGAAGAACAA	1	0	113677985	NM_001044799
CATGTCGGAATCATCACGCTCCTTAAG	0	1	113677985	NM_001044799
CATGAGGTGGAGGTGCAGTACTACAAC	1	1	113677985	NM_001044799
CATGGGACGACGAGCAGTCTGACTTCG	1	0	113677987	NM_001044823
CATGCTTCCAAGCTACTCAAACTGCAT	1	5	113677987	NM_001044823
CATGCGGAAGAGGAAGAGGACGGTCAG	0	2	113677987	NM_001044823
CATGGCTGACAATGGTTTATATTGAGG	1	0	113678035	NM_001044826
CATGTGTGTATGCGGTGACGAAACAGT	0	1	113678035	NM_001044826
CATGATTGCTGTCCTCGTCGAAGAAAA	1	0	113678082	NM_001044837
CATGCATTACTATGCCAAAGAGGACAG	1	0	113678082	NM_001044837
CATGTTATAATACAGATATGGTTATAT	1307	959	113678120	NM_001044859
CATGATGACTGAGGCATTAAGACAGAA	7	3	113678120	NM_001044859
CATGTGTTGTATTTTCTGTCTTAATGC	5	4	113678120	NM_001044859
CATGCTGTAATCTCTCGATTTCCTTCT	4	6	113678120	NM_001044859
CATGTTTGAGTTTCTTGATTTTGCTCT	4	4	113678120	NM_001044859
CATGCTTTTATAATAGTATAATCACAG	1	0	113678120	NM_001044859
CATGAGATCACCCGCCACGAGAGCAAA	1	0	113678120	NM_001044859
CATGCAAACAAACAAGACTACACAAGC	10	10	113678123	NM_001044854
CATGGAGCAGTGATTTAGCATAACGGT	4	2	113678123	NM_001044854
CATGTCAATCATTGCGCGTCTGATATT	2	0	113678123	NM_001044854
CATGGACGCCTCGTAGGTCAAGCAAAA	1	0	113678123	NM_001044854
CATGAATGACGTTTCCTGCTCTTGCTG	1	0	113678123	NM_001044854
CATGTTGGATCTGTTTCAGCTTGACAA	1	0	113678123	NM_001044854
CATGAACAGCAATCATACGAGAGAACA	1	0	113678123	NM_001044854
CATGTCAGCTTAATTGTATATCAGCAC	0	1	113678123	NM_001044854
CATGTGTCTGTGAGATGCAGCATATGA	0	1	113678123	NM_001044854
CATGCTTTCATAGATGTTAATATGTCA	7	2	113678136	NM_001044861
CATGCAGACATTTTTTGTTCTTCTCTT	1	5	113678136	NM_001044861
CATGTAATTATTTAAATAAAGTGGCAA	0	3	113678136	NM_001044861
CATGATCTTCTCGTCTTAGCTTGAATC	67	55	113678139	NM_001044858
CATGTGCAATCAGGAATGTAGACGTGG	6	5	113678139	NM_001044858
CATGGACGAACCTCCCCCCATAGACTT	4	0	113678139	NM_001044858
CATGTGATAGGCCCGTGGACAGGTGTC	1	0	113678139	NM_001044858
CATGCAGAAGAAATATTACAAGTTCAT	1	0	113678139	NM_001044858
CATGGAGAAGGCCCCTGAGGGTACCTG	1	0	113678139	NM_001044858
CATGCTCAAACTCTTGCACCTTCTTTC	1	0	113678139	NM_001044858
CATGTCACTTAGCAACTCCTCCAGCTG	1	0	113678139	NM_001044858
CATGTGAACGGTCAGTGGTCGATGCCC	1	2	113678139	NM_001044858
CATGGGAGTTGGAGGATATGGATTTAC	0	1	113678139	NM_001044858
CATGTGGCTTGATCATATGTTAAGTCC	0	1	113678139	NM_001044858
CATGTTCAACATTGCAGATGGAGGATT	2	0	113678139	NM_001044858
CATGCTGCTTTGCATATGATTGTGAAT	17	23	113678159	NM_001044865
CATGAATTTGCACATTACAAAACGATT	10	6	113678159	NM_001044865
CATGATCTACTAGAAGTTCGAGTAGAA	7	12	113678159	NM_001044865
CATGATGTGAAGTGAAAACTGGGACCG	2	3	113678159	NM_001044865
CATGCAGGGTGGCTGAATCACTACAGA	1	0	113678159	NM_001044865
CATGGACCAAAAATCAATGCAACATAC	0	1	113678159	NM_001044865
CATGGACCACAATCCCCAAAAGAAGTG	0	1	113678159	NM_001044865
CATGGATGAAAACCTTTTACTAGAAGC	0	1	113678161	NM_001044860
CATGGCAAATAAATAGAAATTGTGCTG	90	120	113678174	NM_001044870
CATGAGCAGGTTCTACTACAATTGTGA	3	5	113678174	NM_001044870
CATGGGATATGAGGCCTGTCCACCATC	2	3	113678174	NM_001044870
CATGGAGATGCTTGAATACAAACGTTT	1	3	113678174	NM_001044870
CATGTTTGCAACTCATGGCAAATAAAT	1	0	113678174	NM_001044870
CATGCAAAGATTTCCAGAATATGCCTT	0	1	113678174	NM_001044870
CATGAAACTGCACAAAATGAACCATCC	0	1	113678174	NM_001044870
CATGATAAAGCACTCTTGGTGTGATTA	22	24	113678176	NM_001044862
CATGATTTAGTAAAACAGACATTCAAG	1	0	113678176	NM_001044862
CATGTGGTCTCGAATAAAGACTACCGG	0	1	113678176	NM_001044862
CATGTCAAAAATAGAGAAACCAAAGTC	1	0	113678190	NM_001044875
CATGTTCATTTGTCTTTTCTTATCATT	1	0	113678206	NM_001044874
CATGAGCATTTACTGTTTCAATTCAAT	1	0	113678206	NM_001044874
CATGAGCCGGCCCTTTCTGTCCCTAGC	1	2	113678206	NM_001044874
CATGACAGGTCTCAGTCGGAAAGACAG	7	1	113678208	NM_001044871
CATGTTCTCCAGATAGAAATACAATTG	75	67	113678244	NM_001044873
CATGATGTACAGACTCCTGGATTTCCT	1	0	113678253	NM_001044876
CATGTGCCACATCCCTGTCTTCTGCTG	1	0	113678253	NM_001044876
CATGTGGCGGTTGAGATTCCTGGAGTT	0	1	113678270	NM_001044887
CATGACTGATTGGACAATGGGGAATGG	31	21	113678272	NM_001044879
CATGATAATCGGGAGCATTTAGCTATG	2	0	113678272	NM_001044879
CATGGCCTCGATCAGGTCGAACAGCTG	2	3	113678272	NM_001044879
CATGAGTCTGGAAGAGGGTGAAGCCGA	1	0	113678272	NM_001044879
CATGTGCTCCACCCCTGCGATGATCAA	1	1	113678272	NM_001044879
CATGTCGCTCTGAAGATCATCAAAAAT	0	1	113678272	NM_001044879
CATGATCTTAGCACTGGAAGTTGATTG	1	0	113678323	NM_001044884
CATGCAGCCCCGGAGTCGCAGTCCCAT	0	1	113678323	NM_001044884
CATGGAGAAGCCCAGCGCCGCCGCCTG	1	0	113678341	NM_001044896
CATGGATGTACGCGAGCTGGATGTCTT	1	0	113678341	NM_001044896
CATGGAGGAGCACTCACGGAGCCACTA	0	1	113678341	NM_001044896
CATGGCAAAAGTCTCTGTAGCAAACAG	1	0	113678408	NM_001044901
CATGCTTGCTGGAATCTACGAGAAGAG	0	1	113678457	NM_001044913
CATGATGCAGGATACAATCAGCACCTT	0	1	113678457	NM_001044913
CATGACAAAATACGTGTACCCCAGTAT	1	0	113678477	NM_001044807
CATGTGCACTTCCCAGAGTGGAATGCT	0	1	113678477	NM_001044807
CATGATTTTTCATTCACCAAACTTGAC	5	0	113678489	NM_001044819
CATGCATATTGTGTACCTCTTATCATA	3	0	113678489	NM_001044819
CATGTGAGCTCTGTCTCTGATTGGCTC	1	0	113678489	NM_001044819
CATGAAACGACATTGCTTTGGCCAGAT	1	1	113678489	NM_001044819
CATGTGGAAAAGAGTTTATGAGCACTC	60	50	113678491	NM_001044914
CATGGTACAGAATCACAACACCATTAG	2	1	113678491	NM_001044914
CATGCACTCAGTAACAAACAGGAAGCC	1	1	113678491	NM_001044914
CATGGTGCACTTGATGCCTCTGCATTT	1	1	113678491	NM_001044914
CATGGATTTTACTCCCAAAGAGGATTA	0	1	113678491	NM_001044914
CATGGATGCACGCTCTCAGGAACTGAT	0	1	113678491	NM_001044914
CATGAGAGGAGACGCTGCTCAGACGAT	1	0	113678545	NM_001044926
CATGGTAAGCTGGTGTCGTCGGCCGCT	1	0	113678545	NM_001044926
CATGCGACACCGCAGCATCGAAGCCAA	0	1	113678545	NM_001044926
CATGCCAAAGAGTACAAGCGCTCCAGG	0	1	113678545	NM_001044926
CATGGGGGATGATGGGAGCCTTTTTCT	7	6	113678558	NM_001044925
CATGTGGTTTCTTTTGCTCTTGTAATT	114	99	113678578	NM_001044927
CATGGTTCCTTGTAACGTCAAGTTTTG	18	5	113678578	NM_001044927
CATGGTTTAAAAGTGAAAGGCAAGGTG	4	2	113678578	NM_001044927
CATGCAGGTTCACTCACTTCAGAATGT	1	0	113678578	NM_001044927
CATGACCACCAGCTGGATGAAAAATGT	0	1	113678578	NM_001044927
CATGATCATCATCTCTGCTCATATTTA	0	1	113678578	NM_001044927
CATGGATCTTGATTTTCTCCACAGCGC	1	0	113678643	NM_001044932
CATGCTGAACAGACCTTCATAAATCCC	0	2	113678643	NM_001044932
CATGAATGGTGGAGGTTCAAAAGCGGA	4	3	113678645	NM_001044949
CATGCCGTTATTGATTGGGGCTTTCTA	4	2	113678645	NM_001044949
CATGAAGGATCTGCAGAAACAAATACA	1	2	113678645	NM_001044949
CATGGTGGACTTTGCAATGGATGTATA	1	0	113678662	NM_001044951
CATGTTTTATAATAGGATCATTTTAAG	1	1	113678662	NM_001044951
CATGGCCAACATCTGACTGCGGAACGA	1	0	113678662	NM_001044951
CATGTATCATATCGATCTCGCCAAATC	30	30	113678675	NM_001044945
CATGAGCAGTGATTGACGGACGACACC	6	5	113678675	NM_001044945
CATGGCCGATGCAGTTATCAGACGTTT	2	1	113678675	NM_001044945
CATGTACCGCCGAGGAGCCCTGGTGAA	1	0	113678675	NM_001044945
CATGATCTGAAAGATTTAACAAAATGG	1	0	113678675	NM_001044945
CATGTAGTCCTCGGAGTTCATCACAAA	1	0	113678675	NM_001044945
CATGGTGCGTTTCCTTCCCCACCAACA	1	0	113678675	NM_001044945
CATGAAGGCCCTCCGATCCAAGAGTCT	0	2	113678675	NM_001044945
CATGGATCCCCGAGTGGGATATGGAGA	6	2	113678692	NM_001044947
CATGAATCAAAGCTCCAGAAGGCGTCT	1	0	113678694	NM_001044958
CATGCCTCCACTGGAAAGCTGCCTGCA	0	1	113678709	NM_001044959
CATGTGTTTTAAGAGAAATAGAGCTGA	89	108	113678711	NM_001044953
CATGTTGAATGTAGCCACTGTAAATAA	5	0	113678711	NM_001044953
CATGTTACGGCAGCTGTAAAAGGCCTA	3	2	113678711	NM_001044953
CATGAAGGTCAGTACACGAGAGATTGA	2	2	113678711	NM_001044953
CATGGCTCATTTTCATTTGCACTCTCT	1	0	113678711	NM_001044953
CATGAGTGTTTGTCCTATTATGACATA	1	0	113678711	NM_001044953
CATGTGAAGTGCAGCACCGCTGGCTTT	0	1	113678711	NM_001044953
CATGTAGCTGATGGCCTCCAGAGTCTC	1	0	113678744	NM_001044957
CATGACAATTGTAAATAAACTTTTTAA	5	3	113678744	NM_001044957
CATGTTGTGACTTCAGATGAGGAGAAG	22	10	113678744	NM_001044957
CATGAGATTAATGCCTACGTAAAGCCG	2	0	113678746	NM_001044966
CATGTTCTCTGACCCAAATTTCCTTGC	7	1	113678763	NM_001044968
CATGATGCCATTTGATTTGGCCACCGA	3	1	113678763	NM_001044968
CATGGCCGGATGTCCGAGGGCCGAATG	2	0	113678763	NM_001044968
CATGAACAATCCTCTGTCTCACTACTG	1	0	113678763	NM_001044968
CATGTGCCTTAAGTTTGTTACAATAAA	78	34	113678797	NM_001044967
CATGTAAGTCCAGTATCTATTAAAACA	73	39	113678797	NM_001044967
CATGCAAACAAGATATTTACACAGATT	10	1	113678797	NM_001044967
CATGTGGTCCTTAAATCCTCAAACTTG	5	0	113678797	NM_001044967
CATGGTGTAAACTTACATAATGTAAAG	2	0	113678797	NM_001044967
CATGAGATGCCCGAATGTTTTGACAAT	1	2	113678797	NM_001044967
CATGCGATGATGACAAGTTGTGGTTTT	1	0	113678797	NM_001044967
CATGAGCCTGGGTCTTATGGATAAAAG	1	0	113678797	NM_001044967
CATGATTTTTTAACTATTTATAAACTA	0	2	113678797	NM_001044967
CATGGTTCAGGCACAACCACACCCACC	5	0	113678812	NM_001044846
CATGTCAGGAAACAAGCGGAGGAGTCT	1	0	113678812	NM_001044846
CATGTTTGTACTTTGTTGACGTTTACT	39	49	113678819	NM_001044970
CATGTAACTCTGAAATGGTTATGAGTG	1	0	113678819	NM_001044970
CATGTTTAAGAATGCACCTGGATCCAA	1	1	113678819	NM_001044970
CATGCAAACCTTTACAAACAAGATGTA	1	0	113678819	NM_001044970
CATGAAACACCATTTCAAAGTATTTAT	1	0	113678819	NM_001044970
CATGTTATTTAAGGCTCGTTTGGATAA	0	1	113678819	NM_001044970
CATGTTGGGACGCCTGCAGAAGCGTCT	0	1	113678819	NM_001044970
CATGATGCTTAAGGCTTTTAAAACGCA	3	2	113678835	NM_001044972
CATGCAAGATCAGGTGACCAGATGCAA	1	0	113678835	NM_001044972
CATGACATTAAGGGAATTTATTTACAG	1	0	113678835	NM_001044972
CATGCAGTCCATATCTTTCGCCTCAGG	1	0	113678837	NM_001044973
CATGGGGTGAAGACGAGGAGTCATCCG	0	1	113678837	NM_001044973
CATGCTTATAGTGTTTAATTAGAATTG	3	2	113678864	NM_001044974
CATGTAGACCACACATACTGTAGCTGT	1	0	113678864	NM_001044974
CATGCTAGTATTTAAAACTTACTGCTT	0	1	113678864	NM_001044974
CATGAGGCAGTGGGCTCGTCGGGAAGC	164	97	113678903	NM_001044981
CATGCCGTGATCTGGTAAATAGTGAAT	62	21	113678903	NM_001044981
CATGGACACGCAGAGGTCAGCCCGTTT	1	0	113678903	NM_001044981
CATGATGGAAGCCGTGAAAATCTGGAT	1	0	113678903	NM_001044981
CATGACGAACCAATTGTGGATGAATGG	0	1	113678903	NM_001044981
CATGTTCCATTCATCCACAATTGGTTC	0	1	113678903	NM_001044981
CATGAGCCTTGCATTTAACCTCTGAAC	3	0	113678914	NM_001044983
CATGATTGCAGTATTAACTAATTTATA	17	11	113678916	NM_001044986
CATGCAAAATTAAACTAATGAACTAAC	9	4	113678916	NM_001044986
CATGAAGGACTCATAAGACTCATTCAG	2	0	113678916	NM_001044986
CATGATGAAAAAGGGACACAAAAGAAA	2	0	113678916	NM_001044986
CATGCCAGATTGCCTTGAGAAGCTCGT	1	0	113678916	NM_001044986
CATGCCTTTACTGAAGTGACCCATTCC	0	1	113678916	NM_001044986
CATGCCGAGTGACAATTTCAAATGTAA	0	1	113678916	NM_001044986
CATGAAGGTATTTGTAGATTCTATCAT	389	226	113678932	NM_001044984
CATGTCCTCTTTTACAGTCAAGTCATT	14	2	113678932	NM_001044984
CATGGTCCTTCAGTGTGGTGACAGTAA	10	4	113678932	NM_001044984
CATGGTCCAGGTTAAAATTATATGATA	10	3	113678932	NM_001044984
CATGACCGATTATGAAACACTAGAGGG	8	2	113678932	NM_001044984
CATGTTGGCCTGCATTGACACTGAATG	7	2	113678932	NM_001044984
CATGTTCCTGGGCCTGTTCATCAACTT	6	2	113678932	NM_001044984
CATGTAGGAAAAAAGAATGAAGGCGAC	4	0	113678932	NM_001044984
CATGTAGAAGGGATACCTGAATATCTC	2	0	113678932	NM_001044984
CATGCAGAACAAGCCAGTGGTGTTCTT	2	1	113678932	NM_001044984
CATGTTGACGAAGATCCAAGAATAGCC	1	0	113678932	NM_001044984
CATGGGGAGATTTACCTGCGCGTGGAG	1	1	113678932	NM_001044984
CATGTCCTCTAAGCTACCGAATATGAC	1	1	113678932	NM_001044984
CATGACTACCAGGTAGAGCTGCAGGAT	0	2	113678932	NM_001044984
CATGACTGTACGTCTGTTCATTCTTGG	0	1	113678932	NM_001044984
CATGTTTTTGCAAGAGGAAACGAAAAA	2	0	113678962	NM_001045424
CATGTCTAATAAAATGAACCTACCAAT	366	236	113678982	NM_001045419
CATGATTGTGAATCAATCGTATGCAAT	76	56	113678982	NM_001045419
CATGATTTGTAAAGAGAGAGAGGTAAA	31	5	113678982	NM_001045419
CATGTGGGATTGTATCCGCAAATTCTC	19	12	113678982	NM_001045419
CATGATAGGTCTAATTATAAATGTGGA	16	2	113678982	NM_001045419
CATGAAACAAAAAGAAAAAAAAAAAAA	13	3	113678982	NM_001045419
CATGGGTATTAAGGAAATGGTGATTGG	7	4	113678982	NM_001045419
CATGCATAGAGTAACTAATTTCTATGA	7	1	113678982	NM_001045419
CATGAATGGCACAGCTCTGTTGGGAAG	6	4	113678982	NM_001045419
CATGTGAGCTGATACTGAAGAAACAAG	6	1	113678982	NM_001045419
CATGGGTAGTGGGATACAAATATAGTC	4	1	113678982	NM_001045419
CATGTACTTTTAATTGTTTTTATTTTG	3	2	113678982	NM_001045419
CATGTTTTATATGTGCACGATATTACA	2	0	113678982	NM_001045419
CATGTCGATATACATAGTGGGGGTACC	1	0	113678982	NM_001045419
CATGGTTTTTGTGCAGGATGGAATACG	1	1	113678982	NM_001045419
CATGCCAGTGAAATAAGCATTGTTCAC	1	0	113678982	NM_001045419
CATGTCACAGTAATGCTGGGATTTGAA	1	0	113678982	NM_001045419
CATGGCTTTGTATGGCACCACAGTGAT	1	0	113678982	NM_001045419
CATGCTTATATTAAGTAAATGTATTAA	1	0	113678982	NM_001045419
CATGTTTATTTGATTAAAATACAACAA	1152	521	113679004	NM_001045415
CATGAACAAGGAATACACTCAAGTAGC	146	66	113679004	NM_001045415
CATGATGAACGCTTAAACAACTCTGTT	50	8	113679004	NM_001045415
CATGCTGATAAAGTTGTTTAAAAATCA	29	1	113679004	NM_001045415
CATGGTCTTGTATTTTAGGACCAAACT	6	1	113679004	NM_001045415
CATGACTTTAGCATTAGCCCTTTTGTT	3	1	113679004	NM_001045415
CATGAGGTATTTGTAGCAACAGCTGAC	1	2	113679023	NM_001045412
CATGTGCCTTCTCTCTTCTTCAAGTTT	1	1	113679023	NM_001045412
CATGGTCCTGTTTTCACAATAAATGAT	290	295	113679051	NM_001045405
CATGTACTAATGCACCAGATATTCCTT	16	7	113679051	NM_001045405
CATGTCGATTTCCACCTAATATTCACC	5	1	113679051	NM_001045405
CATGTATGTGCGGTGCCTTAATTTGTC	3	1	113679051	NM_001045405
CATGATTAAACTCACTCATCTTCTATT	2	0	113679051	NM_001045405
CATGGCATTAAACCTTCAGAAGGAATT	15	20	113679067	NM_001045403
CATGGCACCTCAATGGCAGGATATGCT	7	2	113679067	NM_001045403
CATGTTCAGTTTAACTGAGATAAATCC	4	1	113679067	NM_001045403
CATGGAGTCTTTAGCAGATACATTATG	2	3	113679067	NM_001045403
CATGGCCTTTGCCAGCAAGTAAGAACT	64	37	113679069	NM_001045404
CATGCCACAGAATACATCAGGCACAGA	1	0	113679069	NM_001045404
CATGAAGAGGCTGTACTCCTCTAACAC	1	0	113679069	NM_001045404
CATGCCATAGCTGTGCCCACCATTCCC	1	1	113679069	NM_001045404
CATGTTGATGACTGGTGGACCAGACCA	1	0	113679069	NM_001045404
CATGACAGTAGTCAACCAATGAACGTA	49	64	113679085	NM_001045402
CATGCACATAGTTTCCAGACAAATCTT	25	22	113679085	NM_001045402
CATGGGTAAGAAGCAGGCAGGCAAGTC	1	1	113679085	NM_001045402
CATGTTTCTCTTCTGATCTGAATAATA	44	36	113679087	NM_001045401
CATGTAATGAATCCACAAATCTATAAC	11	6	113679087	NM_001045401
CATGAATATGTATTTCTAGAAACGTAT	1	0	113679087	NM_001045401
CATGATTGTCGTTCAGCATCAGTGTTG	1	0	113679087	NM_001045401
CATGAAGCCTGGTCACAGTGGCGTTTA	0	1	113679087	NM_001045401
CATGAGGCTGGAAAACACACACACACA	0	2	113679087	NM_001045401
CATGTACAGAGCGCTGTGAATGTAAAC	0	1	113679087	NM_001045401
CATGCACTCTCAAAAAAAAAAAAAAAA	28	11	113679100	NM_001045400
CATGCAGAATGTTGCACTACTTTCCAT	0	1	113679100	NM_001045400
CATGCAAAGTTACCCTATAAGAATTTA	14	17	113679115	NM_001045397
CATGGGTCTTTATTTTGTGTTTCTTCT	12	4	113679115	NM_001045397
CATGTGAAGCTGACGACCGTGTCGAGC	4	2	113679115	NM_001045397
CATGTACATCAGCGGAGGGTCACAATA	1	0	113679115	NM_001045397
CATGTCAATGGCTACACTCGCGACTCA	1	0	113679115	NM_001045397
CATGGCACAGTTTGGCTTAAACTCCTC	1	2	113679115	NM_001045397
CATGTTATCCAGTCTCCCAGGATATGT	0	1	113679115	NM_001045397
CATGTGTATATTAACGCTGGTTTGAAA	80	63	113679133	NM_001045396
CATGAACACACAGAATGATGGTTTACT	7	2	113679133	NM_001045396
CATGCAGATCCCCGTCCCCGATGACCC	1	1	113679151	NM_001045393
CATGTTTACATCCCAGACCTCTTCCTT	1	0	113679167	NM_001045389
CATGTGGCCTTTATGTCAACACTATTG	2	1	113679182	NM_001045388
CATGGCCTTTAACACTGATCAATCAAC	1	0	113679182	NM_001045388
CATGTGCTCATTCACTCGTCGTTCTAG	0	1	113679182	NM_001045388
CATGCAGTGTGTTTTCACCTAGATCTG	38	16	113679199	NM_001045386
CATGGTCAAGGGCACACCGTTGATGTG	10	2	113679199	NM_001045386
CATGGAGTCATCGTTATGTCTTTAGGG	6	6	113679199	NM_001045386
CATGTGAAATGAAAACTTTAGTTTTTG	4	3	113679199	NM_001045386
CATGTGGAAGGGGCTTTGCTGGAGGGC	4	4	113679199	NM_001045386
CATGAAATGGTGTGTCAGCTTATAACA	2	0	113679199	NM_001045386
CATGGTATATAATGTTAGATGGACTAC	2	0	113679199	NM_001045386
CATGGTGTTCCAGTGATTGGAATCCCA	1	1	113679199	NM_001045386
CATGGTACAAAGCTTCTAGAACCCCAT	1	0	113679199	NM_001045386
CATGAACTTCTGCAGGGGGCTGATTTA	0	1	113679199	NM_001045386
CATGAAAATTGACACGTGAAGTGAAAT	0	1	113679199	NM_001045386
CATGAGGGTTGATTTTGTTTTTGAATT	6	2	113679199	NM_001045386
CATGTAAAGCCTTGATGAGGATGTCCA	1	0	113679199	NM_001045386
CATGGGTAACTTGAGTTTATGAGCCAG	1	0	113679199	NM_001045386
CATGGACATCCTCATCAAGGCTTTACA	0	1	113679199	NM_001045386
CATGCAGCAATACAGGAAGTAATCAAT	203	133	113679199	NM_001045386
CATGTTCACCCAGTGACTTCCCTCCAA	0	2	113679199	NM_001045386
CATGTTATTATTAAATGATTTTTCATT	0	1	113679218	NM_001045384
CATGTGATGTTTGGTTTCCACCTTCCA	1	0	113679220	NM_001045385
CATGATAGTAGGTACGGGCTGCAATGC	1	1	113679220	NM_001045385
CATGTAATTAAAAAAAAAAAAAAAAAA	249	20	113679237	NM_001045382
CATGGGTACAAATTTAAGAAACTGAAA	17	8	113679252	NM_001045380
CATGTTGCCATCTTTTCGCTGTACTGG	11	7	113679252	NM_001045380
CATGGCGGCAAAATTAAACAATGAGGC	8	2	113679252	NM_001045380
CATGTAATTGTCTGCTTCTAAGACTTT	2	0	113679252	NM_001045380
CATGATCAATAACATACCAAAAAAAAA	21	3	113679254	NM_001045381
CATGGCTTCTCCCACATCCTCAAGAAC	2	0	113679254	NM_001045381
CATGTCCACATTACAGTTGAACTGGTA	1	0	113679254	NM_001045381
CATGGCCGCCGTACTTGGTGAGTCGGT	1	0	113679254	NM_001045381
CATGTTTCTATAAGCTTTTGTGCATAC	11	5	113679270	NM_001045377
CATGCATTAACAGGTGTTTTTCTTATT	9	5	113679290	NM_001045379
CATGTTAAGACTTCTTGTGAGTTCAAT	1	0	113679290	NM_001045379
CATGCTGCCTCACAAACTTACTAAAGC	2	0	113679331	NM_001045373
CATGGCGTCTTAGAGAGGTACTTCAGG	1	0	113679331	NM_001045373
CATGTAGTAGACCAATGCTCTACATCA	66	40	113679394	NM_001045364
CATGATGGTGCAGCTCTTGGCTCTGTC	10	11	113679394	NM_001045364
CATGCAGCAGCGCCGTCTTTCCACACT	8	4	113679394	NM_001045364
CATGTTCAGCTCAATGCGGTGCTTGTC	4	3	113679394	NM_001045364
CATGAACAGGGGAGTCTCCGAGCACGA	4	1	113679394	NM_001045364
CATGAGTGACAGGTATGAGTCTCTGTT	2	0	113679394	NM_001045364
CATGTATTCGCCAAGGACAACTACCCT	2	2	113679394	NM_001045364
CATGTGGGACACATCAGGCTCCTCGTA	1	0	113679394	NM_001045364
CATGCAGGGTTTTCAGTCACGACACAG	1	0	113679397	NM_001045365
CATGGATCTTTGGGAATGTTCAGCTTG	0	1	113679397	NM_001045365
CATGGAGTGGTGACTGGATCAGTGAAC	1	0	113679397	NM_001045365
CATGCCTGATCTTCTCTGTCTTCGCAC	7	2	113679412	NM_001045362
CATGTTGTCACACAAACGCGATGCACC	6	3	113679412	NM_001045362
CATGCACACGACAATCTCTGGGAAGAT	4	10	113679412	NM_001045362
CATGTTCCTGGCACTGTTTGCATCCGG	2	2	113679412	NM_001045362
CATGAGACCTCTGGCAGACGCTCTTCC	3	1	113679415	NM_001045366
CATGGTGCAGTGAAGCTGGAAAATGCG	1	1	113679415	NM_001045366
CATGTCGCCCACCACCGGTGTGGCTCT	0	1	113679415	NM_001045366
CATGTACAGCGCTTAATAATAATAATA	406	143	113679438	NM_001045357
CATGGCAGAAGCATCAGTGTTTCTGCA	124	41	113679438	NM_001045357
CATGATGGACCAGTTTATAGTGGGATC	109	34	113679438	NM_001045357
CATGAGCTTCCACACTGAACACACACA	23	8	113679438	NM_001045357
CATGAGGGTCACGCGACAGGCTCTCAG	14	5	113679438	NM_001045357
CATGAAGCCAGAACCAGACGATAGCAG	13	4	113679438	NM_001045357
CATGAGGGAAACTCTCAGCGCTGTCCA	3	1	113679438	NM_001045357
CATGAAGAAGGGCCAGGATCCCTACAG	2	2	113679438	NM_001045357
CATGAAGACCCCTCAGCGGGCGATGGC	1	0	113679438	NM_001045357
CATGGCCTGCAGGACACGTCTCTCCAG	1	0	113679438	NM_001045357
CATGTTGAGTCAATGTCAGAAAAGGGT	210	444	113679448	NM_001045360
CATGATCGAGAAAGCCTGCCTGCCCAA	12	5	113679448	NM_001045360
CATGTTCCACAAGACATAAACCAGCTT	6	6	113679448	NM_001045360
CATGTTCTTGGACTCCCAATCGGTCAG	2	1	113679448	NM_001045360
CATGGACATTCTAACAGCACCTGTGCT	1	0	113679448	NM_001045360
CATGACACAAAAAGATTCAGGTTTGGT	1	0	113679448	NM_001045360
CATGGCTGCGTTAACAAACCCTTCACT	1	0	113679448	NM_001045360
CATGACCACCAGCACATCACTGTCTGC	0	1	113679448	NM_001045360
CATGATTGATTTCCTCTTTTTCTATGA	0	2	113679448	NM_001045360
CATGGCCACGTGTTTAAACTTCCGCAC	0	1	113679448	NM_001045360
CATGAAAAGACGGAGCAGGAAATTCAT	131	111	113679464	NM_001045358
CATGGCTGATCACCACATTGATCTCTG	7	2	113679464	NM_001045358
CATGACATTGTGTTTGTTCTACATCGT	5	1	113679464	NM_001045358
CATGGGCTTTCTGCACTCGTCCTTGTC	1	0	113679464	NM_001045358
CATGTTTTTCTTTTACATAATGTATTA	250	219	113679467	NM_001045354
CATGAAATACACCAAGAAGTATGGAGC	8	1	113679467	NM_001045354
CATGGAAAACAGCATAACAAAAATAGA	8	0	113679467	NM_001045354
CATGTGGAGCGCTGGGCGTTTGATGTG	6	2	113679467	NM_001045354
CATGGATCGCTGAGCCACTGATTCTTT	4	0	113679467	NM_001045354
CATGTTCCGGACGTTCCTGATGTATGG	3	0	113679467	NM_001045354
CATGTTATCAGGCTTCTCTGTGATGCT	2	0	113679467	NM_001045354
CATGGCAACCTCTGTAGTTTTGTCTTT	1	0	113679467	NM_001045354
CATGAGCCGCCTTTTCTGTAGTGTGAC	3	2	113679481	NM_001045352
CATGAGGACCGAGATGGAGCTCGAGCG	1	0	113679481	NM_001045352
CATGGAGTGCTCTGCCAAATCCAAGGA	272	189	113679494	NM_001045350
CATGGCCAACCGCATCTGTGCCTTCGG	2	2	113679494	NM_001045350
CATGTCCCGGCCCTCCTCCGGCTTCAC	1	0	113679494	NM_001045350
CATGCAGTTATAGTCCAACTTTCTGCA	15	21	113679507	NM_001045349
CATGCTTTGGAAGCACTGATCTACCAA	2	6	113679507	NM_001045349
CATGTGTAACACTCACTATCCCCGACA	2	2	113679507	NM_001045349
CATGTCATAGAGCAGGATAAATATCTT	2	0	113679507	NM_001045349
CATGTAGCAGCCGGTGGAGGGGTCTTG	1	0	113679507	NM_001045349
CATGTACTACTTCCAGTATCTCAGCAA	1	0	113679507	NM_001045349
CATGAAGCGCTCGCTGTGAAGATCATC	0	1	113679507	NM_001045349
CATGCAAAAAAAAAAAAAAAAAAAAAA	19346	7181	113679513	NM_001045351
CATGCACTGCAGGGCTTCTTTAATTCT	13	2	113679515	NM_001045346
CATGTGGGGCAACACCTGCTTGGTAAT	1	0	113679515	NM_001045346
CATGAGACGGTGTAAGAAGAGGATGAT	277	233	113679532	NM_001045343
CATGCCTTGGTGATGGACTACAGAGGT	15	5	113679532	NM_001045343
CATGGGCACTATATGGTCATCTTCGGA	7	4	113679532	NM_001045343
CATGTTTAGGCCTAGGTGATGGGCTTG	3	1	113679532	NM_001045343
CATGAGTGTGGCTCAGGAGATTTACAG	1	2	113679532	NM_001045343
CATGCTGTTAGTGACTGCACAAACTCC	1	0	113679532	NM_001045343
CATGAAAATTGGTGATCCGTCCCCTAG	0	1	113679532	NM_001045343
CATGTTCACCGAAAACGTGACCGACAG	1	0	113679534	NM_001045347
CATGGTGAAGTCCACGCCGATGGTGTT	1	0	113679534	NM_001045347
CATGGACACCAATACTGTGATTTAAAT	0	3	113679534	NM_001045347
CATGCTGGAGAGGATGAATATAGGAAA	2	1	113679547	NM_001045099
CATGGTTAAGATAAAAAAAAAAAAAAA	2	2	113679578	NM_001045431
CATGTCAAGGTATCAGCGAGGATCGTT	1	0	113679578	NM_001045431
CATGTCTGCCGGCACTTTGCTGACCAC	1	0	113679613	NM_001045470
CATGGACCTGCGTCTGGACTTACAGGC	53	18	113679617	NM_001045471
CATGAGCAGAGAAGAATGAACTTTCTG	5	8	113679617	NM_001045471
CATGATTTTGTGGGCATTTAATGTCTC	1	0	113679617	NM_001045471
CATGTGGACGGTGAAGACTGCGCTAGT	1	0	113679669	NM_001044742
CATGAGTACTACAGGAGCAAGTTTAAG	7	6	113679793	NM_001044939
CATGTTAGCTGATTAAAGAAAGAAACT	4	5	113679793	NM_001044939
CATGTGGAATGGGCTCCTCCTACTGTT	1	0	113679793	NM_001044939
CATGTAGTCGGGACTCTTCTCTTCTTC	1	2	113679793	NM_001044939
CATGACAGACACCACATAGAAATGATA	1	0	113679793	NM_001044939
CATGACAGAGCTGTGCAGCAAGTGCTT	0	2	113679793	NM_001044939
CATGGCAGCATAAATCAGAAGCTCAGC	0	1	113679793	NM_001044939
CATGAGAAGGATTGTGTCCTAAAAGTT	2	0	113679805	NM_001044864
CATGCAGTCTAGATTTGAGTGCAGATT	110	85	113679933	NM_001044793
CATGATCTGCTCTAGTTTATACTGGAA	1	0	113679933	NM_001044793
CATGGAGGAGCATCGGCTCGTCTCTCT	1	1	113679933	NM_001044793
CATGACAACGAGATGAAATGTCTCAAT	1	0	113679933	NM_001044793
CATGATTGAATCATTGGAACTCAGCCT	1	1	113679933	NM_001044793
CATGGTCTGGAGCTTCACCACGCCGGT	1	0	113679933	NM_001044793
CATGGTTTGAGCCCTTGTTGTTCTTGG	187	134	113679943	NM_001045341
CATGAAGAGGGTTCTTAATACTTTTGG	160	106	113679943	NM_001045341
CATGGTTTCAATGGGACCTATGAAGGC	2	1	113679943	NM_001045341
CATGCATCTCAACGCACCAGAAGGTAT	2	0	113679943	NM_001045341
CATGCCCAGGCCCTCAGACATCACCAG	2	0	113679943	NM_001045341
CATGGCTGGTAATCAGGCTTCACGTAA	1	0	113679971	NM_001045342
CATGCACTTTTCTTTTTTTTTTTTTTT	6	2	113679989	NM_001045339
CATGTGAGATCAACCACGAATGAGAAA	4	1	113679989	NM_001045339
CATGCAGGACATAGCTTTACACTATTA	3	5	113679989	NM_001045339
CATGCCATAGGAGAGAGGGTGGAAAAG	1	0	113680039	NM_001045033
CATGAGGAGGCTCAGTGATCTTGTAAA	1	0	113680039	NM_001045033
CATGAGTTAATGAAGTATCGCAGGCTT	39	16	113680042	NM_001045048
CATGTGAATCTGGTTGTGTGAGGGAGG	1	0	113680042	NM_001045048
CATGTCTATAAAGGGATAGTTGACCAA	1	0	113680042	NM_001045048
CATGTCACCGTTTAAAACGCACACAGT	1	0	113680042	NM_001045048
CATGAGGTCATTATATGTGGTTGAAGT	1	0	113680217	NM_001045228
CATGAGGTGCCAGGCGGCTCCATTCTG	1	1	113680217	NM_001045228
CATGAGCATCGTGCCTTAGTCCTTAAG	2	1	113680217	NM_001045228
CATGAGGCCTGCTCTCTAAAGCACTGC	1	0	113680217	NM_001045228
CATGTGTGTGTGTATGTGTGTGTGTGT	361	175	113680390	NM_001045459
CATGTCATTTATTCATTTGTAATTATG	15	7	113680602	NM_001045164
CATGGGGAAAAACTAGATGAACTTTTA	6	1	113680602	NM_001045164
CATGGTGTCCAATTCTTTTTTACAAAT	4	2	113680602	NM_001045164
CATGCTATGGCCTTCCTTGGAAAGATG	4	0	113680602	NM_001045164
CATGCTTTGCATTCAGTGGCTAATATT	3	1	113680602	NM_001045164
CATGGCCTTGGTATGACCCATCTCTGC	3	0	113680602	NM_001045164
CATGTTGTCCTCAATTTGTCCTCAACG	2	1	113680602	NM_001045164
CATGCATTTGGGCAAGGTTATAAAAGG	2	0	113680602	NM_001045164
CATGCCACAGTTAAAAGACTGGAGGGG	1	0	113680602	NM_001045164
CATGTCATAGAAACGTTTAGCCAGATG	0	1	113680602	NM_001045164
CATGGTTGTTTATAAGGAATTCTTGTT	47	23	113680606	NM_001044941
CATGGATGTGTAGCAGCCTTGGTTTTC	5	0	113680606	NM_001044941
CATGCCTGTTTCTCTCCATCATCACCT	4	0	113680606	NM_001044941
CATGCTCTTCTGGTTCTTTGACCTTAT	1	0	113680697	NM_001045213
CATGTTCTCCTTGCAAAACAGCCTACA	1	0	113680736	NM_001045214
CATGGAAACACAAATTTCTGGCAACTG	26	14	113680762	NM_001045212
CATGAGCCTGTGGGCGAAACATTTCAC	9	3	113680762	NM_001045212
CATGATTTGGGACTGAGAACGTGACAC	3	1	113680762	NM_001045212
CATGGAAGAAGTGTGCTGTAAGACCCT	3	1	113680762	NM_001045212
CATGTTCCTCACAACCCTGAGCCCTCA	224	77	113680762	NM_001045212
CATGTTGTCAGTCCGACACATCTAGAG	5	4	113680762	NM_001045212
CATGAACATCAAGGGTTGGGGTTTTAG	6	0	113680762	NM_001045212
CATGATGTAAAAAAAAAAAAAAAGAAA	4	0	113680845	NM_001045208
CATGAAGCTTCGAGCCATCCGTGCAGA	2	1	113680845	NM_001045208
CATGGTGATGCTACAAAAGGAGGAAAA	2	1	113680845	NM_001045208
CATGATTTAACCAAAATGAGGGAACAA	1	0	113680845	NM_001045208
CATGGCTAAAGAGGCACAGGTGAAAGT	1	0	113680845	NM_001045208
CATGGCTTCGTTGTACTAGTTAGTTTT	1	0	113680845	NM_001045208
CATGAAGGGTCAGTTTGTCTTTTATGC	1	0	113680933	NM_001045145
CATGAAGATCGTTTGTCTTTCCTTTCA	1	0	113680933	NM_001045145
CATGTATTTATCACAATAAAGTCTATG	4	1	113680953	NM_001045203
CATGTGTCCACTGGAGGAGGTTCAGTC	0	1	113680953	NM_001045203
CATGAGGAGATGACCTATCTGTTCTTA	1	0	113680967	NM_001045210
CATGTACAAGTGGAAAGGATTGAAACA	19	8	113681094	NM_001045115
CATGCACAAATGACAAGCGTTTGAAAT	1	0	113681094	NM_001045115
CATGAAATGCACACAACAGGCCAATAA	0	1	113681094	NM_001045115
CATGGCTGCGATGGTGCTCACCAGTCT	0	1	113681094	NM_001045115
CATGAAAATGCTTAAAGCAATACATTG	0	1	113681094	NM_001045115
CATGATCGAGCCCATCGACGAATACTG	0	1	113681111	NM_001045073
CATGGATGCCCAGCTTGATGTTTTTGG	0	2	113681111	NM_001045073
CATGGCGATAAGTGTGGCGACAAGAAG	0	1	113681111	NM_001045073
CATGAAGACTCGCAGAACAGAAAGAAA	0	2	113681111	NM_001045073
CATGGAGGCTCTGCAGGCCGGAGCGGA	0	1	113681111	NM_001045073
CATGTTTATTTCCAAGTCGTCTCAAAA	9	9	113681125	NM_001045191
CATGATGATGAAGTTGATGATGATGAC	9	3	113681125	NM_001045191
CATGGATTTCTTTTCTTCACTTTCTTA	2	0	113681125	NM_001045191
CATGAGTGAAAAGGGCTTCCAGCAAAT	1	0	113681125	NM_001045191
CATGACTCTACAGACCAAAAGCTTCGG	1	0	113681125	NM_001045191
CATGGTGAGACACACTTCCCAGCGTTC	1	0	113681125	NM_001045191
CATGATCTGTTTATGTGTGGCCTCCCT	0	1	113681125	NM_001045191
CATGTTTGACTAAAACACAAACCCACA	0	1	113681125	NM_001045191
CATGTTATAATCGCCCGAATCAAAGTA	6	11	113681278	NM_001045184
CATGTTCACTCGCTTCAGATACAGCAG	20	9	113681285	NM_001030123
CATGTTCCTGGATGCAGGAGACAGTGC	2	2	113681285	NM_001030123
CATGGTCTCAGTTTTCTTCATCAGCTC	1	0	113681285	NM_001030123
CATGAATGTCCTGATGGAGACCAATAA	1	0	113681285	NM_001030123
CATGGGCTCTTGGCTTTCCACCTGTGT	1	0	113681285	NM_001030123
CATGCAGAAATCAGTTTCCAGTCTCTC	1	1	113681285	NM_001030123
CATGTTGAAGCTAGTTGAGATCAGGCT	1	1	113681285	NM_001030123
CATGGAGGTTCTGCGTGCCCAGATAAG	1	0	113681285	NM_001030123
CATGTGACTGTGTATGGCAGTGCCAGT	1	0	113681285	NM_001030123
CATGGCAGATTCCCAGAGCTTTGAATC	0	1	113681285	NM_001030123
CATGGCTACATCTTGCATTTTTCATTT	0	1	113681324	NM_001045185
CATGTAATTAATGTCTATTAAAGGTTC	738	548	113681363	NM_001045104
CATGCAAACTCCACACGGAAATGCCAA	103	40	113681363	NM_001045104
CATGGGGAGTAATGACACATATGTACA	16	3	113681363	NM_001045104
CATGGACTGGATCCACAATGCGTTATC	13	15	113681363	NM_001045104
CATGTTGAGCAAAATTGAGAAGGAATA	10	4	113681363	NM_001045104
CATGTATTAGCTGGACAAAATCAGTCT	9	10	113681363	NM_001045104
CATGTCATTGGACTTGTGGGGGAAACC	6	1	113681363	NM_001045104
CATGAGGAGCTTCGACCCCTCGCAGGT	3	0	113681363	NM_001045104
CATGATATACATAGTGTTTCATTGAAA	2	1	113681363	NM_001045104
CATGTACAAGAGGCCATTCCTGCGAAT	2	3	113681363	NM_001045104
CATGTATGAGGAGCTCAAAGATCGCTC	2	2	113681363	NM_001045104
CATGTGGTACAGGTGACCTGGGTAAGC	2	1	113681363	NM_001045104
CATGTCCCTCAGTGTGTGCTTCTGGGT	2	1	113681363	NM_001045104
CATGTCTGGAGCGATGTTAAAGCGACT	1	0	113681363	NM_001045104
CATGAACACACACTTTTACATTACTAC	1	0	113681363	NM_001045104
CATGGGCAGAATGGCCGGATGGCACAC	1	0	113681363	NM_001045104
CATGGACAGCAGCAGTACAAACAGCAA	1	0	113681363	NM_001045104
CATGGAATAATCAATTATATTATAGTC	1	1	113681363	NM_001045104
CATGGTGTTCTTCCTTATTGTGGTGAT	0	1	113681363	NM_001045104
CATGCACAACAAGGAGAATCCACTGGT	0	1	113681363	NM_001045104
CATGTCAATGCAGGATCTCTGAGTGGA	2	4	113681365	NM_001045179
CATGACTGCGTACGCTTGTGGGAAAGT	0	1	113681365	NM_001045179
CATGAGGACCGCTTGGGTTCGTCTTGC	0	1	113681365	NM_001045179
CATGTATATGTGTTTTGTTGCAAAATG	8	9	113681375	NM_001045182
CATGCATATGTTGAATTTACAAAAGCT	3	0	113681375	NM_001045182
CATGCAGACAGAGGAGGTTCAGGGTCT	1	0	113681375	NM_001045182
CATGACGACCACTATGCCATCAGTTTG	1	1	113681375	NM_001045182
CATGAGCTTATTCACTTGGCTGTTGTT	1	0	113681375	NM_001045182
CATGATACATCAAAGTATGAAAGAAGA	1	1	113681375	NM_001045182
CATGATAATAAAAAATATTTAGAAATA	1	0	113681375	NM_001045182
CATGTTTCTTTGTGTAAATGAGGATTA	7	5	113681384	NM_001044748
CATGTGTTCCACAGTACCCTTCCAGCC	6	7	113681384	NM_001044748
CATGAAGCCCTATAAATATCAAGAGTC	2	1	113681384	NM_001044748
CATGCTGGAATAGTTGGTGGTTCATTG	1	2	113681384	NM_001044748
CATGTATAAGATCATCACAGAGAAGCC	1	0	113681384	NM_001044748
CATGTGTGTGTGTGTTTCACTGAAGCG	0	1	113681384	NM_001044748
CATGCAGAGTACGGCCAATTACCTGTG	0	1	113681384	NM_001044748
CATGCACACACACACACACACACACAC	1245	538	113681384	NM_001044748
CATGCTATGAATGAAACTTGTTTAACA	3	2	113681394	NM_001045177
CATGCGGAGGCGAAACTCTTCCTCCAG	1	0	113681394	NM_001045177
CATGAGAAAGAACAGAGTTCTGCAGAT	0	1	113681394	NM_001045177
CATGGTTTGTTTGTTTGTTTGTTTGCT	1	0	113681412	NM_001044746
CATGTTACGGATGTTGGACTTCTTGTC	1	0	113681466	NM_001045172
CATGGACAAGAAGTCCAACATCCGTAA	1	2	113681466	NM_001045172
CATGGCAGCCTCATCATCTCCAGGTCC	6	2	113681466	NM_001045172
CATGTTAATGCAAGGAGGCTGGAAGTC	151	131	113681513	NM_001045161
CATGAACGGCAATTTCGAGGAATTTTT	1	0	113681513	NM_001045161
CATGCCTGCATTCCCCTCAAGAAATCA	1	2	113681513	NM_001045161
CATGTACTGAGTATGAATTGATATTTT	0	1	113681513	NM_001045161
CATGAAGAGACGACTGTGCTTGTTTGG	0	1	113681513	NM_001045161
CATGAAAGAGTGGGAAACCCTGATAAT	0	1	113681513	NM_001045161
CATGCATATTCCAACAGTACCTTCTCC	0	1	113681513	NM_001045161
CATGAACTTCAAAAAGGAGGAAACTGT	0	1	113681513	NM_001045161
CATGTAATATTCTATTATTACTGTTTT	4	9	113681526	NM_001045163
CATGGAAAGACTGGAGATATGAAGTTG	3	2	113681526	NM_001045163
CATGTCGTCTGCAGATAGAAACACTAC	1	0	113681526	NM_001045163
CATGTGTGTACATTTGTATGGCCTGTC	1	0	113681526	NM_001045163
CATGACGGCAGCGGGTTTGGTCACCCT	0	2	113681526	NM_001045163
CATGATTGACAACACAACCTGGTTCAG	64	29	113681529	NM_001045158
CATGAAGTTCCAGCCTCTGGCCTCCGA	13	14	113681529	NM_001045158
CATGGAAATAATGACAAAATATATGCA	5	1	113681529	NM_001045158
CATGGAACCCCACAGTGGTTTAATCCT	2	3	113681529	NM_001045158
CATGTTTGCGTCAAAGCTTAGGGAGGA	2	0	113681529	NM_001045158
CATGGCAGAAAGCTACGACACCGAGAG	1	0	113681529	NM_001045158
CATGGGACAAGATTAAAACGACCCAGC	1	0	113681529	NM_001045158
CATGGCAGGCGTCCCCGGAATGACAGA	1	0	113681529	NM_001045158
CATGCCATATATTTTTTAGGATTAAAC	0	1	113681529	NM_001045158
CATGGAAACAGTGATCGGAAACCTCCT	0	2	113681529	NM_001045158
CATGTCTGTGGCAAGAGTTTCCCGTTC	1	0	113681542	NM_001045160
CATGACCACCACACTACCTGTTGGACT	1	0	113681542	NM_001045160
CATGAGCCCTCAAATAGTGGAGCACAG	0	1	113681542	NM_001045160
CATGAAGATCATTGTCCATAGGGTCGC	1	0	113681561	NM_001045150
CATGTCGCAGAAAGAAGGAGCTGAAAG	1	0	113681576	NM_001045154
CATGTTCCCTGTCTTTTCTCTGGTGCT	1	0	113681576	NM_001045154
CATGGTCGTAGCACAGCTCATCAGTCT	1	0	113681576	NM_001045154
CATGAAAGGGGCTGATGTTGCTATGGC	0	1	113681576	NM_001045154
CATGGAGGATTCGTCAATGCTAAAGTC	1	0	113681578	NM_001045149
CATGCTAAGTTTACATTAACTTTACAA	14	6	113681607	NM_001045148
CATGGGCAGAAGCAGCTTTACAGAAAA	5	0	113681607	NM_001045148
CATGAGAAGTCAAAATTCACACCTATA	2	0	113681607	NM_001045148
CATGGTCTTCCTGCGTGCCGTCTCTTT	2	0	113681607	NM_001045148
CATGAACGTCACATTTTGGGAATGCAC	1	0	113681607	NM_001045148
CATGTGTGTCTTCCTAATCTCGTGAAC	1	0	113681607	NM_001045148
CATGAAGTGAAAAAACAACATATTTAA	1	1	113681607	NM_001045148
CATGCTTTTGTGTTTTGAATAAGAAAA	1	1	113681626	NM_001045142
CATGGGATGAACGTGAAAAACCAAAAT	1	1	113681626	NM_001045142
CATGTTGTCAGGTGTCATACTGGGAGA	1	1	113681626	NM_001045142
CATGAAGCGTTTCCACATCTCCATTCA	0	1	113681626	NM_001045142
CATGTGGCGCAAAACGGCTCTTTGAAT	2	3	113681652	NM_001045138
CATGTCCAAACCAAAATCTGTGGAATT	2	1	113681652	NM_001045138
CATGCTGCCAATAAAAAGTTTGGGTTA	1	3	113681652	NM_001045138
CATGATTCTGCCTCCTCTAAGAAGCCC	0	3	113681652	NM_001045138
CATGGTACCAACAAAGGAGAATGTCTG	4	3	113681689	NM_001045132
CATGAAAAACGGAAGTGTTGGCAGGTG	2	0	113681689	NM_001045132
CATGTAACGCAAGCAGTAACTCGTTGG	1	0	113681689	NM_001045132
CATGTTAACAGATTAGAGCTTTCATAC	1	0	113681689	NM_001045132
CATGTGCAGCAGTTCTGGAGAATGTGA	0	1	113681760	NM_001045117
CATGTTGTATTGAGCAGCCATTTGCCG	1	0	113681777	NM_001045118
CATGAATGAAGAACACTACAAGACCTG	32	41	113681808	NM_001045105
CATGGCCGGTGGGAAAGAGTTGTGGTG	0	1	113681808	NM_001045105
CATGATGGCGCAGGGAGGGCCTCAGTT	0	1	113681808	NM_001045105
CATGAGCCGCAACACACAAAGACACAA	1	0	113681811	NM_001045108
CATGGTCGGGGTTTGGCTCCCGGAACC	1	0	113681826	NM_001045100
CATGTATTCCTCTAATCCTCTCCTGCG	1	0	113681826	NM_001045100
CATGTAGTTAAAATATGGAGTGAATAT	0	1	113681826	NM_001045100
CATGAACGCAAGAGACTCAGATACGTT	0	1	113681826	NM_001045100
CATGGGCACCAGCGTGGCTTCGTGCCG	2	0	113681843	NM_001045098
CATGCAAACAGCCCAAATCTTCAGCTC	0	2	113681843	NM_001045098
CATGTCGGGTGGGCCTCGTCCTACAGT	4	1	113681845	NM_001045097
CATGCGGTTATAATCCTTCAGGAGGTT	3	1	113681845	NM_001045097
CATGACCTTGCTCATCTTCCTCCTGCC	2	0	113681845	NM_001045097
CATGCCAAAATGGGTTCAGCTAGTCTT	1	3	113681845	NM_001045097
CATGATCATCGTGGGAATGTCGGTTAT	1	0	113681845	NM_001045097
CATGCTCTGCGTGTGCTAGTTCATTCT	11	2	113681882	NM_001044988
CATGCGTCTTGTGTAGTATGAGCTCTT	92	85	113681904	NM_001044993
CATGGAGTTCTCAGACGTGACCTTTGA	11	4	113681904	NM_001044993
CATGCCTATGGATGGGAGAGCGAGAGC	1	1	113681904	NM_001044993
CATGTCAGAGATTCCTGATGTTGTGAT	1	1	113681904	NM_001044993
CATGATCTTCTGCACAAGGCGATTTGC	1	0	113681904	NM_001044993
CATGGTTTAATATTCATAAGACAGGTT	4	5	113681914	NM_001045000
CATGGTGTCAGCCTGCGACTCGCTCTC	1	0	113681914	NM_001045000
CATGAGTTGGAGGGATTAACCATTGAG	1	0	113681914	NM_001045000
CATGTTTCTCGACACAACATTGTCTTT	1	1	113681914	NM_001045000
CATGCTAAGTCATTAGTAAATAAAGGA	1	1	113681914	NM_001045000
CATGAGCAATACTCTGTTTGATATTGT	0	2	113681914	NM_001045000
CATGATCAGACATACTGTGAAAATTTC	1	0	113681934	NM_001045001
CATGAATCAAAGCTCCAGAAGGCATCT	2	0	113681967	NM_001045009
CATGTGTCTCGCTACTTGGGCAACCTG	0	1	113681967	NM_001045009
CATGTCTCTAATATTTAATCAGGTCAA	3	6	113681967	NM_001045009
CATGATGAAAACAGGAAGATCCAGAAC	1	1	113681967	NM_001045009
CATGGCGTATGATGGATACCGAAACCA	1	0	113681970	NM_001045007
CATGCAGAAATACACTGTTTTATACTC	21	10	113681988	NM_001045006
CATGGCAAACATTTGTAAATACTTTTA	3	0	113681988	NM_001045006
CATGTGGAGGAAGAGAAACAGAGTCCT	3	0	113681988	NM_001045006
CATGATGCCATGCAGAAATACACTGTT	2	0	113681988	NM_001045006
CATGGCGAAGGCCTCAGATGAGGACAA	1	0	113681988	NM_001045006
CATGAGAGAGAGAGAGAGAGAGAGAGA	102	86	113682005	NM_001045011
CATGTCTCCTTAATCAAACACACCTGA	1	1	113682007	NM_001045014
CATGGAAAATGTGCAGAGCTGGTGGTC	41	12	113682007	NM_001045014
CATGTGTGCCTTTTGTTCATAAATAAA	7	11	113682015	NM_001045019
CATGTCAAATATAAACAAGGAGAAGGT	4	4	113682015	NM_001045019
CATGGGCGGCAGCGGCTCCTCGTCCTC	2	1	113682037	NM_001045015
CATGTGGACATAGTCACAGAGGAAATG	26	10	113682037	NM_001045015
CATGTCTGACCAGTACGTCAAGCTGGA	13	3	113682037	NM_001045015
CATGGCTCTGAAGATCGTGAAGGGAAG	2	1	113682037	NM_001045015
CATGGTGAGCAGGTGTGATGTCCTCCT	2	0	113682037	NM_001045015
CATGATGATTTCCCTCCTGTCCGACCG	1	0	113682037	NM_001045015
CATGCCGTAGAGCAGATCCAGAGCTCT	1	0	113682037	NM_001045015
CATGACCTCCTCCACCAACAACTGGGT	0	1	113682037	NM_001045015
CATGGGCATCCCTGGGACTTTGAGAGG	0	2	113682037	NM_001045015
CATGGAGTTCAATGTGCTGGATTCGCT	1	0	113682037	NM_001045015
CATGCAGTGGGTTGTGGGTCCGTCGTA	129	59	113682039	NM_001045024
CATGTGATCAGCAGAAGGAAATGGAAA	16	5	113682039	NM_001045024
CATGACATTGTGTTGCCAGAACATCTA	12	13	113682039	NM_001045024
CATGCTGGCCGCTGTTATATTGACGAG	3	0	113682039	NM_001045024
CATGTCTTTGACTGCTTTCTAGCAAAC	0	1	113682039	NM_001045024
CATGTCTGCTTTGATACTCTGTGTTTT	1	0	113682059	NM_001045023
CATGGAGCTGGTGTCCCTCAAACGACA	1	1	113682069	NM_001045029
CATGCCTTTAGGAGGACGGCACTTGGA	1	0	113682069	NM_001045029
CATGGCTGCGTTGTGTTCTTCAGTGAG	26	22	113682094	NM_001045031
CATGTTCCCACGGCAACAGAGCAGCGC	1	0	113682094	NM_001045031
CATGAGGCGATCAAAAGACCGGGGATT	1	0	113682094	NM_001045031
CATGCCACACTTTAACCGTTGTGTCTC	1	0	113682094	NM_001045031
CATGGTCCTCTGGTGTTCAGCGGCTCG	0	1	113682094	NM_001045031
CATGAGGATCCACACTGGAGAGAAACC	7	1	113682133	NM_001045035
CATGATGTTTCTCCTCGTCTTCACTCA	1	0	113682133	NM_001045035
CATGTGTATTTAAAATGAGCTCAGCTC	1	11	113682168	NM_001045047
CATGGTAACTGTTCATATTATAATGTT	0	2	113682168	NM_001045047
CATGCCAGAGGTTTTGGTGAAGGAGAC	0	1	113682185	NM_001045049
CATGGCAATCAGCTGGAAAGTCCTCTT	2	0	113682209	NM_001045050
CATGCAGTAACGGGGTCACTCCTCCAA	1	0	113682209	NM_001045050
CATGGTGACGACGGACACTCCTTTTGC	1	0	113682209	NM_001045050
CATGATCCAAGAGGACCAAACCTCAAT	0	1	113682209	NM_001045050
CATGATTTGCAACAGACATTGTTGTTA	3	0	113682223	NM_001045053
CATGTACACAGACAACTCCATTACATC	1	0	113682258	NM_001045068
CATGTTGTATAATAAACTATCTAATGA	4	2	113682291	NM_001045077
CATGGATGACATCGAAGTTGAAGTATT	1	0	113682291	NM_001045077
CATGGTCAAGGTGGTGTTACTTATTTT	0	6	113682293	NM_001045075
CATGGAGGGGTTGGGTGCGTGCGCGTC	3	1	113682329	NM_001045083
CATGCCCAGAGGCCCTCCATATGAATT	1	0	113682329	NM_001045083
CATGAACAGGCCGAGGAGTTGAATCCA	1	0	113682329	NM_001045083
CATGGCTGTGGGTGGGTGGGGATGAAG	1	0	113682329	NM_001045083
CATGGCACTCTCATTAAACACAGTGGG	0	1	113682329	NM_001045083
CATGTCTGTAGTATGACTCAGCCTGGC	0	1	113682329	NM_001045083
CATGACGCTTGTGCTTCGGTTATCAAT	1	0	113682340	NM_001045082
CATGTCTGATGGCTTTATCTCAAACCT	1	0	113682362	NM_001044998
CATGTTTGCTGGACCCTGGATAAAGCC	28	46	113682365	NM_001045085
CATGAACATTAGCACTGTTGGTTATTC	4	5	113682365	NM_001045085
CATGCTACTGGTGAGAGCCGTGTATTC	2	0	113682365	NM_001045085
CATGAAACTTTTAAGGAATAAATGGCC	1	0	113682365	NM_001045085
CATGAAGACTGTTGTTGGCTTTCATCC	0	1	113682365	NM_001045085
CATGATCGGTGTGTGTGAGGAGACGCC	10	6	113682429	NM_001045427
CATGTGTGAAAGGAAGCTGTAGTCTCT	1	0	113682429	NM_001045427
CATGGCGAGTTGAAATCGAGCGGATAC	1	0	113682429	NM_001045427
CATGCTGTTGCTGCTTCTAGAAACACT	0	1	113682429	NM_001045427
CATGAGCAGTTGTTGTGTGTATGATCC	0	1	113682429	NM_001045427
CATGTAGATGTTGCATTAGCTGAGGAT	26	24	113682522	NM_001045043
CATGTTACACTTCTGTAGCATCGAGCC	1	1	113682522	NM_001045043
CATGCTGCCACCTCAGTAAACCCACAG	461	183	113865948	NM_001045488
CATGATTGCGGGTTGAGCAAGAGTTGC	95	25	113865948	NM_001045488
CATGTCCTCAACGTGGGTCTGGACCAT	27	10	113865948	NM_001045488
CATGGGCTGAAACTGAGCTCTGCTCTG	25	8	113865948	NM_001045488
CATGGCTTTGGCCTGGTCAGCAACAAA	8	7	113865948	NM_001045488
CATGAAATTCTCCCTCATCGCCGTCAT	5	1	113865948	NM_001045488
CATGATCAAATTTGTTGCTGACCAGGC	3	2	113865948	NM_001045488
CATGGTTGAGAAGCTCCAGGAGCAGCT	16	7	113865948	NM_001045488
CATGCATAGCTGTGTGTGTGTGTGTGT	1	0	113930676	NM_001045560
CATGCCTGAGAAACCGATTCATACTGA	2	1	113930676	NM_001045560
CATGGACAGCCTCACCTCACAACTCTG	1	0	113930676	NM_001045560
CATGATTGTTTGAATAAGTTTGAATAA	104	89	113930676	NM_001045560
CATGAATAGTCACTAGACAAATGTAGC	1	0	113930676	NM_001045560
CATGAGAAACTCCTGGAGATCTTCTGC	1	0	113930676	NM_001045560
CATGGAAGTTGACAGGAATGAGACTCT	2	0	113930682	NM_001045562
CATGTGGACTTTAAGAGTAAATGATCA	1	0	113930682	NM_001045562
CATGAACCGGAAGCTGTGACCATTTTT	0	1	113930682	NM_001045562
CATGGTTGTGAAATTGACAGTCAGGGC	2	0	113930688	NM_001045563
CATGTGTTTGCGAAGAAGATTATCAGT	2	0	113930688	NM_001045563
CATGTGATGGATGAAAAGGAAAGTAAA	1	0	113930692	NM_001045565
CATGAGGCTCCAGAGTTTCCCATTCAC	1	0	113930692	NM_001045565
CATGCATACTTTGAAGAAAAAGATTTC	0	1	113930692	NM_001045565
CATGTTTCTCCTGTAAATGTACGAGCT	125	130	113930694	NM_001045561
CATGCTCAAACATCTGTCTGCTCGGCA	1	2	113930694	NM_001045561
CATGTCTGTTTTCCGCAGTTCTCCTCT	1	0	113930694	NM_001045561
CATGATGAAGAACTGAAACACACGTTA	1	2	113930694	NM_001045561
CATGATCCTCTCAGACAACTCTACGCT	1	0	113930696	NM_001013451
CATGTCCAAATCCATCAGTCAGGAAAA	1	0	113930768	NM_001045552
CATGTCAATGGCTTTGGTGTAGTTATT	0	1	113930768	NM_001045552
CATGTTTGATGGTGTTAAGAGGGCAAT	6	8	113931167	NM_001045244
CATGAACAAGCTGGATGAAGCACAGCC	2	1	113931167	NM_001045244
CATGGGTAGAGGAATCAGAGGGACCAG	1	3	113931167	NM_001045244
CATGGAACAAATCAACTGTACTCAAAC	1	0	113931167	NM_001045244
CATGCAGACTTCTCAGATATATTTCCT	0	1	113931167	NM_001045244
CATGTTTCATTTTTAATGTAAAGTGTG	30	31	113931639	NM_001044950
CATGAAATCCATAATGAAAGTTGCAAT	5	6	113931639	NM_001044950
CATGAACTTACTTTGGCTCAGGTCAAA	0	1	113931639	NM_001044950
CATGTAACATCATAATCTAATAAGAGA	0	1	113931639	NM_001044950
CATGCTAGTGGATAACTTTGATGCTGG	3	2	113931645	NM_001045194
CATGTTTCTGACTGGTCTCGCAGCACT	3	0	113931647	NM_001045038
CATGAGTTTTGCTGAACACAGTGAATG	18	7	113931650	NM_001044855
CATGTGTGTGTGTGTGTGCCGTGTGAG	7	6	113931650	NM_001044855
CATGTGTGTGCTAAGCAAACCGAGAGA	4	2	113931650	NM_001044855
CATGTGCAGAGAGGCAGCAAAGTCAAG	4	6	113931650	NM_001044855
CATGTACTGGGAGGAATGATTCCACAG	3	2	113931650	NM_001044855
CATGCGTACTTTTAGTCCATACGGATG	3	2	113931650	NM_001044855
CATGTAGAACAGCAAGGCTCACACTGA	2	1	113931650	NM_001044855
CATGTCAGTGCTCCTGCAAACACTCTG	1	1	113931650	NM_001044855
CATGGAGGTGTATAACAAGTCTCTCTG	1	0	113931650	NM_001044855
CATGGGATTACTTCTGTGATGTGGATT	1	0	113931650	NM_001044855
CATGAAGGAATATTTCACCAATAATTC	0	1	113931650	NM_001044855
CATGAACAATGAGCACAACGTGTGTGT	0	1	113931650	NM_001044855
CATGACTGAGAACCAAGACATTGAGAC	0	1	113951738	NM_001045846
CATGTCCCGAAGCAGGAGCCATCGGCC	8	6	113951740	NM_001045845
CATGTGTTTCCGGGGATTTTGGGAAAC	14	3	113951742	NM_001045844
CATGGATGGCATCTTCTGGAAACACTA	0	1	113951742	NM_001045844
CATGAATAAATTTGACTTTCAGACCCC	60	79	113951744	NM_001045848
CATGAAAAGCATCCATAAAAACTTGAC	7	2	113951744	NM_001045848
CATGTGGGGGTGAAGGTGGTGCAGGAC	4	0	113951744	NM_001045848
CATGCAGTGCAAAACAAGTGTGGTGTC	4	2	113951744	NM_001045848
CATGAGAAGCTCTTGCTGTGCAGGCTA	2	0	113951744	NM_001045848
CATGGCCGAATAAAGAGAAAAAAAGGA	1	0	113951744	NM_001045848
CATGAGCTGCTCTGTTGAAGAGCCTCT	1	0	113951744	NM_001045848
CATGGAGAAGAAACTTATTGGCTGTCC	1	0	113951746	NM_001045847
CATGGCAGTTCATTTGAAGCAAAAGCA	1	0	113951746	NM_001045847
CATGATGGAGCAAAAAAAAATGTAAAC	1	2	113951746	NM_001045847
CATGATAGGCAACAGCTTCTGCTTACT	0	1	113951746	NM_001045847
CATGTTGTTTTTACACACACATCCACA	2	0	113951748	NM_001045849
CATGTGTGCCAGCTCTCCAGAGAAGGT	90	62	113951750	NM_001045851
CATGAGACTGGAACAGAAGGCCGCGGA	17	11	113951750	NM_001045851
CATGGTCATGTGTGCCAGCTCTCCAGA	1	0	113951750	NM_001045851
CATGAGTGAGGGTGTGTGGCCTGACAT	1	3	113951750	NM_001045851
CATGGCCTGGGACAAAACTCCTCTCAT	0	2	113951750	NM_001045851
CATGAGCTCCACAAACGGAGAGCTGAA	9	7	113951752	NM_001045850
CATGGCAGGGGAGTAACCGTGGAGAGG	1	2	113951752	NM_001045850
CATGGTCGGCCCCAACTTCAGGGTTGG	1	1	113951752	NM_001045850
CATGCTCTCCAACACACAGTTCATCGA	0	1	113951754	NM_001045855
CATGTACATTGCAAGAACCAACATTAA	15	9	113951756	NM_001045852
CATGATACACTGGGTTAATTTGTAGCA	2	0	113951756	NM_001045852
CATGTGTTTTGAAATAAGCCTCTGCTT	1	1	113951756	NM_001045852
CATGGAAACCGCGGCAATCTCCTGACA	1	0	113951756	NM_001045852
CATGTCCACCCAGCGAAGAACGATAAG	1	1	113951756	NM_001045852
CATGCAGACCCAACCACTAAACCACAG	2	0	113951758	NM_001045853
CATGGTTTGATTGTAAATGCAGTGCTT	62	28	114145589	NM_001047190
CATGACATGGTTTGATTGTAAATGCAG	0	1	114145589	NM_001047190
CATGTCATGTTAGTGCGTGTGATTAAA	0	1	114145589	NM_001047190
CATGGCATTATGAAAAGATGAGATTCT	0	1	114145589	NM_001047190
CATGTTAGTGCGTGTGATTAAAGACTG	0	3	114145589	NM_001047190
CATGAAAAAGAGGATTCATTTGGAGCT	11	6	114158707	NM_212603
CATGTCCATTTCGCCCCTTAAAAGTTG	2	0	114158707	NM_212603
CATGCATTTGGGAATAAAATGTTTTTA	54	58	114158712	NM_212698
CATGTTTTCCCTGAATGTAACACAATG	13	10	114158712	NM_212698
CATGTATTAACATCTACACACGAAATA	2	2	114158712	NM_212698
CATGTAAATAGATGTTTGTGGAAGTGA	1	1	114158712	NM_212698
CATGGGTGAAGCCAGCCGAACCATCTT	1	1	114158712	NM_212698
CATGATACGTTGCCCTTTTTGCTCATT	1	0	114158712	NM_212698
CATGCAAATATGATGGAATATTGAACA	1	1	114158712	NM_212698
CATGTCAGATTAACCCAATGTTTGGTT	0	1	114158712	NM_212698
CATGGTGTCTTCTACTGTGTTTTACAC	160	146	114158714	NM_001048006
CATGTAAATAAACAAGAATGTTTTCTC	13	4	114158714	NM_001048006
CATGAAAAAGGTGTATAATGATGCCCT	13	17	114158714	NM_001048006
CATGATTTCCGAGCTAACAAAAACCTT	2	1	114158714	NM_001048006
CATGCCTCATAAATCAAAACCTTATTA	1	3	114158714	NM_001048006
CATGTATTCAATGGTGCCGTCCAACAC	0	2	114158714	NM_001048006
CATGTTCACGTTCAAATGTGTGACAAA	24	321	114205449	NM_001048055
CATGTGTTGATGCTCAAGTGAAATTCG	1	3	114205449	NM_001048055
CATGGGCAGAAGACTTCCGATCTTATC	1	2	114205449	NM_001048055
CATGTGTGTACGTCGCCCACGACTGGC	0	1	114205449	NM_001048055
CATGCATCTTGACATCCTGTTCAGTTT	0	1	114205449	NM_001048055
CATGGGAAGTGATGCCAGGATAAACTT	0	6	114205449	NM_001048055
CATGATCCTCCTGTGTTTGTTTCTGTT	0	2	114205449	NM_001048055
CATGGGTCTGGACATTGTGTGTACTGA	0	1	114205449	NM_001048055
CATGCAGAAAGTTTATCCTGGCATCAC	0	1	114205449	NM_001048055
CATGGAAATTAAGTGATGTTTAATGTC	1	0	114326245	NM_001048063
CATGTTTGTAGAATGTACTGATATGAA	13	9	114326268	NM_001001840
CATGTTAAGGTTACAGCTGTGCTAAAA	0	1	114326268	NM_001001840
CATGACGATGTACCTTGGAGGGAACTG	0	1	114326268	NM_001001840
CATGAGCAACAAAACCCATCTGACTTC	0	1	114326268	NM_001001840
CATGCTCTCACACCCTTCAAGTTTATT	9	8	114326402	NM_001048149
CATGAGGTAAACTTTCAACATCTTCTT	2	0	114326402	NM_001048149
CATGAAGACACCAACATCTTCTGAATG	1	1	114326402	NM_001048149
CATGTTGGTTTTGTCGGCGGCTGCTGC	1	1	114326402	NM_001048149
CATGTCAGGCTCTGGGTTTGCAGATGT	0	1	114326402	NM_001048149
CATGACTCACGCTGGAGATGATAGCTT	0	1	114326402	NM_001048149
CATGCGTAGATTTCTGTGGTTGGAGCT	0	1	114326402	NM_001048149
CATGATGGCGGATATCTACATTTTTGA	31	11	114703729	NM_212679
CATGGCATACAGCGCTCGGCTGTCTAG	3	5	114703729	NM_212679
CATGATGCTATGTACACAATCTCATGG	1	1	114703729	NM_212679
CATGAGATTGTGTACATAGCATCATGT	1	1	114703729	NM_212679
CATGAACAAAGATCTGTCCTAATTTGA	1	0	114703729	NM_212679
CATGGACTCTCCTGCACTCCTGCAGGC	1	1	114703729	NM_212679
CATGTGGACTTTGATAAGAGAATAACG	0	1	114703729	NM_212679
CATGCCCTGACAGAGACTCATCTTCTG	0	1	114703729	NM_212679
CATGAATGTACCAATGCTTACTTTGTA	22	15	115292420	NM_001045092
CATGAAGCTGTTTTTCCTGTTCGTCTT	3	4	115292420	NM_001045092
CATGTTGAATATGGCTTGGGCCAGAAT	6	5	115312272	NM_001030285
CATGAATGAAAGACTTTTAATATAGAA	4	5	115312272	NM_001030285
CATGATTCAAATAAGCAAATCTGAATG	3	0	115312272	NM_001030285
CATGATGAAAATGATCTCGATGATGGA	2	0	115312272	NM_001030285
CATGTAAGGTAGCCTTTGCTGTCCATA	0	2	115312272	NM_001030285
CATGAAGAAGAGTTTTTGAGTGATGTC	0	1	115312272	NM_001030285
CATGCAAACGTGTTTATTTGTCACGTT	4	2	115334666	NM_001048235
CATGAAGAAATAATGTGCTTTCTTGAC	1	1	115334666	NM_001048235
CATGGTATCTATGTATTAGTATGTGTG	1	1	115334666	NM_001048235
CATGTGAATAAAAGGGAAGATATAAAA	8	7	115430063	NM_001075102
CATGAACGCAGCCACCAGCACCGCAGT	1	0	115430063	NM_001075102
CATGAGGACAAAACTCTGGGGGTGAAA	0	1	115430068	NM_001075105
CATGTTTAAAAACTTTTGAGGGCTTCA	143	83	115430072	NM_001075108
CATGAAGTTTGTACAACACCTCAGAGA	58	17	115430072	NM_001075108
CATGAACTCGAATGGTCTGAGAGGGCA	23	9	115430072	NM_001075108
CATGTCTGATTAAGACCAAAGACTGGT	9	3	115430072	NM_001075108
CATGGACTACGTCAAGGCTCAAGTCTC	5	2	115430072	NM_001075108
CATGGGACAGATGGAAGATGTAATGTT	4	0	115430072	NM_001075108
CATGTTCAGTCTTGTCTTCAAGACGGT	2	1	115430072	NM_001075108
CATGAGGTCTGCGGGGTCTGTGATGAT	2	1	115430072	NM_001075108
CATGTCTCCTGTCTGTCTTTGCCTTTT	2	0	115430072	NM_001075108
CATGTAATTGGTTGTCCTGTGGGTCCT	1	0	115430072	NM_001075108
CATGGGCTTGAGGAGCTCAGGGACCCC	1	0	115430072	NM_001075108
CATGAAAATGATTTATTTGGAGAGGAA	0	1	115430072	NM_001075108
CATGATAACAGGATCGGGGAGAATCTG	0	1	115430072	NM_001075108
CATGTGTGTATCCAAATGCAAGACCTA	82	75	115430074	NM_001075103
CATGCCTTCATTTAAGAGAAAAGTACA	1	2	115430074	NM_001075103
CATGCAGTGTTCATTTCAATTGGCAGA	1	0	115430074	NM_001075103
CATGCCAGTCTTCCACCTGAAGAGATG	1	0	115430076	NM_001075104
CATGTGGAGTCCAACTCGCAGTCGCAA	0	1	115430076	NM_001075104
CATGAGCAGGGATCAAATAATGAAAAC	4	1	115430076	NM_001075104
CATGCAAAAGCTAAATTTGCACTGTAA	2	2	115430076	NM_001075104
CATGTAATTTATTTTGGGGAACAACCA	1	0	115430076	NM_001075104
CATGCATGATAATCGGTGGGAAGGAGA	2	1	115430078	NM_001075106
CATGATAATCGGTGGGAAGGAGAAAAT	2	0	115430078	NM_001075106
CATGGCGAGAGTCCCCCAAACAGAACC	1	0	115430078	NM_001075106
CATGAAAAAAAAAAAAAAAAAAAAAAA	7566	2056	115430084	NM_001075112
CATGACTGATATCATTATAGAATACAG	6	6	115430090	NM_001075110
CATGCAGGTCACACTGTCCTCCCTCTC	1	0	115430090	NM_001075110
CATGCACCTAAAGAAGTCCGATGATGG	1	0	115430090	NM_001075110
CATGTCTTTGGACTGTGGGTGAAACTG	7	2	115430092	NM_001075115
CATGCCATAGAAATGACAGAAATGATG	7	1	115430092	NM_001075115
CATGCCACCCTTTTTTGTTTATTTTTC	1	3	115430092	NM_001075115
CATGGTGGCTCAGTGGTTAGCACTGTT	7	2	115430092	NM_001075115
CATGAATTGAAAAGTGATTGTTTCGTT	30	19	115430094	NM_001075111
CATGCCAAACAGACCCTCTCCGGAGCC	4	1	115430094	NM_001075111
CATGTCTACTCTTGCAGGTTTAATCGT	1	0	115430094	NM_001075111
CATGCTGGCGAGCATCTTCTGCTTGGT	1	0	115430094	NM_001075111
CATGGTCTGTGGAGGCAGCAGGAGAGC	1	0	115430094	NM_001075111
CATGATGGTCCACTTTGACAGTAAATT	0	2	115430094	NM_001075111
CATGCAGCACTCACACTACCTCTCAAG	4	4	115430102	NM_001075116
CATGATCTGATAATCGTAATTACTGAC	1	0	115430102	NM_001075116
CATGATGTGGTCCAGGTCGTTGAGGTC	1	0	115430102	NM_001075116
CATGCGTGTACATTCAAGAGAGAAACC	2	3	115432016	NM_131483
CATGATGATGACATCGCACAGGAAACC	1	0	115432016	NM_131483
CATGGGACTTAAGACTCTCAGAAGAGG	1	0	115432016	NM_131483
CATGGGTTTCCTCTGGGTGCTCCGGTT	2	0	115432022	NM_001039634
CATGCAGCCTGGCAAATAAGGCCCATT	0	1	115432022	NM_001039634
CATGCAAACTCCACACAGAAATGCCAA	405	153	115432022	NM_001039634
CATGTGTTTGGACTGTGGGGGAAACCG	34	17	115432022	NM_001039634
CATGACGGCCTCTCCGGTGTGCTGTGC	4	3	115432026	NM_001040249
CATGATGAGGAGCTGAAACGCTGAGCA	1	0	115432026	NM_001040249
CATGAAGTATATACCACTGTTTGAAGC	38	27	115432029	NM_001039639
CATGTCACAGGTAGCTTGAGAGGTAAT	2	0	115432029	NM_001039639
CATGAGAACTCCAGTGGTTTCTACCGC	1	0	115432029	NM_001039639
CATGTTGATGACCAGGAAAAAGAAAGC	1	0	115432029	NM_001039639
CATGTTTGTGTGTCTGATTCTGGCGTA	1	0	115432029	NM_001039639
CATGAATAAAGGAGAAATCATCTACGC	1	0	115432029	NM_001039639
CATGGCTAAAGTGGGCCAGTATATTTC	1	1	115432029	NM_001039639
CATGATGCCTTCCTCTGCCGAACACTT	1	0	115432029	NM_001039639
CATGAGAGCCCACTCAGCATTGAATTC	0	1	115432029	NM_001039639
CATGTTAAACTACTGCACAGTTTCTTT	18	5	115432031	NM_001005778
CATGGGGAGTCGACAATAAGTTTAAAA	11	3	115432031	NM_001005778
CATGTTCTGTAAAGTTATGATATTTAG	5	3	115432031	NM_001005778
CATGGAAACTGGCTGTGTTTCTGGATA	4	0	115432031	NM_001005778
CATGTTGGGGATACATCTGGAACTGGT	2	0	115432031	NM_001005778
CATGCATAAAATTAGAAACATAGATGG	1	0	115432031	NM_001005778
CATGTGGAGCCTAAGGATGCCCCAGCA	1	0	115432031	NM_001005778
CATGAAAAAAAGAGAGGAAAGACTGTA	0	3	115432031	NM_001005778
CATGTATCATTGTATACACACTTATCA	98	47	115432033	NM_001044830
CATGGCCAACTTTGAATGTGACGTCTT	26	3	115432033	NM_001044830
CATGGTGATGCCATACTACGTCTGGTT	8	3	115432033	NM_001044830
CATGATACTCACATAAGCCCATTTCCA	8	0	115432033	NM_001044830
CATGTTAAATACACAAAACACACACAC	5	2	115432033	NM_001044830
CATGAGGAGGACTCAGACAGTGGTGCC	5	2	115432033	NM_001044830
CATGTTTGACTCTCTTGTGTTCTTGCA	4	3	115432033	NM_001044830
CATGATGCAGGATTTGATCAAGGTTTT	2	1	115432033	NM_001044830
CATGCGGAGGCACTGAAATCATCTTTC	2	0	115432033	NM_001044830
CATGATGTCGGTCAGATAGATGAGATC	1	1	115432033	NM_001044830
CATGCCCACTATCTGTGTAAGGACTTT	1	0	115432033	NM_001044830
CATGTTGAAAGCTGCATTCTCTAGTCA	1	1	115432033	NM_001044830
CATGTTCATTTGCTTGCTATCGCTCAG	11	2	115432034	NM_001044982
CATGGAATAAAGACGAGACTACTGTCT	3	11	115432034	NM_001044982
CATGGAACAAGGTAAGAATGTGTACAG	0	1	115432034	NM_001044982
CATGCTCGTATGTTTACATATTACTCT	48	28	115432036	NM_001048067
CATGGATTTCCAGAAAGCTGTGAAGCA	4	0	115432036	NM_001048067
CATGATAAATGTAGCACGGAAATTGTG	2	0	115432036	NM_001048067
CATGTGGTATTTGTAAGGAATTGGAAG	1	0	115432036	NM_001048067
CATGTAAGTTGGCCTTTATGACAAGAT	1	1	115432036	NM_001048067
CATGTTGACTCTGTCTGTTAAAACTGT	8	0	115494915	NM_001076617
CATGCTGTTAAAGCACGACAGGTTAAA	7	4	115494915	NM_001076617
CATGACTTCAGTTTCTGAAAAAAAAAA	3	0	115494915	NM_001076617
CATGATTTTAACCGTCGTGTCATGCTG	2	0	115494915	NM_001076617
CATGACCCAACTGTCAGGTTGGGGTTG	1	1	115494915	NM_001076617
CATGACACGACGGTTAAAATCATGACT	1	0	115494915	NM_001076617
CATGTCCGCGTTATCAACTCGAGCAGT	0	1	115494915	NM_001076617
CATGTAGTCAGGGTGGCTGCTGTCCCG	0	1	115494915	NM_001076617
CATGAGAGACTTGCTGACCGTCAAAGA	0	2	115494915	NM_001076617
CATGAAGAAGCAGTGTTAACCACTTGA	0	1	115494915	NM_001076617
CATGCTGGGTTACTATATCTAACAGAA	1	0	115494929	NM_001076657
CATGAATAAAAAGGATATAATGAGAAA	31	9	115494939	NM_001076658
CATGATCACTCAGTTGGGCTTCCCAAG	1	0	115494959	NM_001076561
CATGTTTACAGAGGAGCAGAGTGGTCT	1	0	115494967	NM_001076656
CATGTAATTTACAATGAAATGTAAACA	0	1	115494967	NM_001076656
CATGTCTCCACTTCTCTGGAAGATCGG	1	0	115494997	NM_001076560
CATGGCACCCAAAGTACTTAGACAGAC	0	2	115494997	NM_001076560
CATGAACTCGCCCGGGAGGTTTGGAAG	3	6	115495004	NM_001076579
CATGCATTGCACCTAGTCATATTTGAA	2	2	115495050	NM_001076557
CATGTAAACAACATTGATAACATTTTA	1	0	115495050	NM_001076557
CATGACAATATATCACTGTGTGAACAA	0	4	115495050	NM_001076557
CATGATAATATGACTGGTATGTCTTAC	0	1	115495050	NM_001076557
CATGACTGACACGGAGCTGCTGGACCT	3	2	115495066	NM_001076615
CATGAGGTCTTTTCAGCACATAAACCT	1	0	115495066	NM_001076615
CATGTTGAAAAAAAAAAAAAAAAAAAA	1793	377	115495068	NM_001076616
CATGAACTCGATCTGATTGCTAATAAT	24	16	115495068	NM_001076616
CATGTGTGTGTTTTCAGCACTCAGGGA	2	1	115495068	NM_001076616
CATGGAGGAAGCGGCTCTGGAAGTGGC	1	0	115495068	NM_001076616
CATGAGCAGGCCGAATAAATCACTGGA	1	0	115495068	NM_001076616
CATGTTTACAGGCCGTCTGCGAGCTGA	1	0	115495068	NM_001076616
CATGGCAGATAAACTGGGCTCTCTGAG	1	0	115495068	NM_001076616
CATGAAAGCGTTGAGGACGGTGATGTG	1	0	115495068	NM_001076616
CATGTGCTCACATGAACTCGATCTGAT	0	1	115495068	NM_001076616
CATGCAAGTTATTCAGTGGTTGTGGAT	3	0	115495148	NM_001076651
CATGATGACCGATAATCTCTGCTCTGC	0	1	115495148	NM_001076651
CATGAATCTGGAGGTGAGACTGTGATT	153	115	115495184	NM_001076620
CATGGCCGCAAAATACCTGAAGCTGTA	5	1	115495184	NM_001076620
CATGTCAGAGAAACTGTTAGGCTACAG	5	0	115495184	NM_001076620
CATGGCAAGAATTGGGGCTCCAGTTGG	1	0	115495184	NM_001076620
CATGTTTTCACTGAGCAGGATCTACTG	0	3	115495214	NM_001076621
CATGTTCCAGCAAGTGTATTTCTTCTT	18	11	115495218	NM_001076622
CATGCATGTTCCAGCAAGTGTATTTCT	5	8	115495218	NM_001076622
CATGTGTCTTATTTTCACAATAATCTT	0	1	115495226	NM_001076659
CATGTAAACCTAGTCTCTAAAGTGTTT	0	1	115495226	NM_001076659
CATGTAGGCCAGTGTATTTCGCCAGTA	0	1	115495226	NM_001076659
CATGGCCGCTCTCATATTTCCAGTTGG	1	1	115495236	NM_001076661
CATGTTTAGGACAGGGCTGTTAACCAA	0	2	115495236	NM_001076661
CATGTTGTATTTTTAATTAAGATTACT	1	0	115495296	NM_001076581
CATGGGCTGAGGGACTTGTTAATAATC	4	1	115495408	NM_001076624
CATGCATCTACGATGGCCGGCGGAGCA	4	1	115495408	NM_001076624
CATGTATAAATGTTCATAAATGTAATG	1	2	115495498	NM_001076626
CATGTTTACATTGTAATCCCTGTATCA	1	2	115495498	NM_001076626
CATGAGATTCTGCAGGACGCCTACAGT	0	2	115495498	NM_001076626
CATGGTAAACCAAACGACACATACAAA	0	1	115495498	NM_001076626
CATGAAGCTCTACAATGTAGAGTACAT	2	0	115495502	NM_001076556
CATGTCAGTATCTGGCAAAGGACGTGG	1	0	115495502	NM_001076556
CATGTTATATTGTTAAGATATTATTGG	0	8	115495502	NM_001076556
CATGGAAGAGACAGCAAGAACTTCGAG	1	0	115495542	NM_001076627
CATGCCAGACAACCAGATCAAACAGGA	0	2	115495542	NM_001076627
CATGTGGAGCTTCAGTGTAAGGCCAAG	0	1	115495542	NM_001076627
CATGATTAAGTATTTAAGAAGAGGAAT	10	6	115495544	NM_001076628
CATGTCATCATTGGTCCTTCACACTGA	2	1	115495642	NM_001076593
CATGTGGTGATGTATATGTATTATGGC	1	0	115495642	NM_001076593
CATGAATATGGTGGTGCTCGGATACGC	0	1	115495642	NM_001076593
CATGGGATCAATGGCACCAGTGGGAAT	1	0	115495644	NM_001076594
CATGGAGCAAGACAGATTGAATGAGGC	0	1	115495644	NM_001076594
CATGTGTACTGTCATTACTTTTGGCCT	22	20	115495654	NM_001076662
CATGCTAACAGAAATGCAACTGCAACT	1	0	115495654	NM_001076662
CATGCTCCCAATTGGAGCGATTAACCT	0	1	115495654	NM_001076662
CATGAATCAATTCCTGTTTTATGAGGA	12	11	115495712	NM_001076631
CATGTGCACGTTGGGAAAACTACTAAA	1	0	115495712	NM_001076631
CATGAAGTGATGTTGAACTGTGTTAGA	93	72	115495714	NM_001076591
CATGACGTCATATTGATGTTGTACCCC	0	1	115495716	NM_001076592
CATGCACCTCCAGCCTTTAGTTTGAGT	3	0	115495718	NM_001076639
CATGTAATTTTGGGTGTTTCATTCTAA	3	0	115495718	NM_001076639
CATGTAAACGTAATCATTGTTAATCTT	3	1	115495718	NM_001076639
CATGGCTAAGCATATTCCACCTACTCG	2	0	115495718	NM_001076639
CATGTCTGCACTGCACTTCAATAATGT	0	1	115495718	NM_001076639
CATGCATGACATGTTCCTGAATGAAAG	0	2	115495718	NM_001076639
CATGTTCCTGAATGAAAGTAAAAGTAC	0	2	115495718	NM_001076639
CATGCCTGCATATGCAATAGGAACCGC	0	1	115495786	NM_001076632
CATGTGGACAGGTGACTCTTGAATGTC	0	1	115495786	NM_001076632
CATGTTTACAATAAATAAAAAGGTTTT	50	41	115495794	NM_001076588
CATGAGGTTTCCAGAAGCGTTTGTGCG	0	1	115495794	NM_001076588
CATGGACTGCGTCGGCTGCAGCAAATG	34	16	115495796	NM_001076638
CATGATGACGCTCAGGACCATTTCTGC	11	1	115495796	NM_001076638
CATGGGGAATGCTTTGGTCTCGTTGAG	1	0	115495796	NM_001076638
CATGATGAGCCCAGTCTGCAAACGCTT	0	2	115495796	NM_001076638
CATGTATAATCTTTAAAAACCTTCATT	72	33	115495914	NM_001076665
CATGCCCTCCGGATCTACACCTTCAGA	33	30	115495914	NM_001076665
CATGTTAACATTGTAAAAGTTGCATTT	7	2	115495914	NM_001076665
CATGCGTTTACACAGGTCCAGAAACAG	4	0	115495914	NM_001076665
CATGGCGGCGGCTGGAGGGAAGACGTA	1	1	115495914	NM_001076665
CATGGCCAAACTCTCGCCCGACGGAAG	0	1	115495914	NM_001076665
CATGTTTCAGTCGAGGAAGCAGAGGGA	0	1	115495914	NM_001076665
CATGATCAGTATGTAAGGGTTGTAATA	7	3	115496038	NM_001076613
CATGCAACACAGCACAACAGGCCATTT	7	2	115496038	NM_001076613
CATGTGGCAGCCAGAACAGGAATCAGT	2	0	115496038	NM_001076613
CATGAAATACATTAATATACTGTATCT	1	0	115496038	NM_001076613
CATGTGGGATGATTTTCTACAGAGTCT	1	0	115496038	NM_001076613
CATGGCTGGCCAGGACCCCTCTCTGCA	1	0	115496038	NM_001076613
CATGTTCACCAGTCCAGCTGGGAAATA	0	1	115496038	NM_001076613
CATGCAATATCTGGCATCAGATTAATA	3	1	115496040	NM_001076614
CATGAGTTCATTTTCAGTTGCTGTCAG	2	0	115496040	NM_001076614
CATGGCTTCTCAGTCACTTTTAGCTTG	1	0	115496040	NM_001076614
CATGGGAAGGAAGAGAGGAATGTAGAT	0	1	115496040	NM_001076614
CATGAATTCTTTCTTCTATTTATTCTT	26	26	115496056	NM_001076555
CATGGCAACCAAAATCCTCTACGACTT	4	3	115496056	NM_001076555
CATGGCTTTGAGAGTGGCTGAATCGAT	1	0	115496056	NM_001076555
CATGGAGTGCTTTGAGAGCCTGTTCAC	1	1	115496056	NM_001076555
CATGTCAGAGTTTCAGATTAATAAAGC	95	90	115496162	NM_001076664
CATGCTCACAATCAGCTGTGATGGGGA	2	0	115496162	NM_001076664
CATGTCATACATCAGTCATCATCTTCA	2	0	115496162	NM_001076664
CATGCGCGTCCTCTTCAGGTGCGCTGC	0	1	115496162	NM_001076664
CATGAAGAGGATTATTGGACTTCAGAG	3	1	115496182	NM_001076663
CATGTGGAAAAGAGCAGCAGGAACATT	2	1	115496182	NM_001076663
CATGGAGATTCATACGTTACAAGAAAC	1	1	115496182	NM_001076663
CATGAGTCTGTGTGCATTCAGGTTTAA	0	1	115496182	NM_001076663
CATGCCAGTAAAGAAACTGTTTAATCT	51	38	115496182	NM_001076663
CATGCAGTGAGGCCTTTATACAGAGCT	4	1	115496182	NM_001076663
CATGGTCTTCATCAGCTGGTGTCCGGC	1	0	115496201	NM_001076575
CATGGTGATTGAAAAAAAAAAAAAAAA	1	0	115496211	NM_001076577
CATGCCACCCTTTACTGACAATCTCTT	30	3	115496227	NM_001076608
CATGAAAAGGCGCAGTGTCGTTTTACA	0	1	115496227	NM_001076608
CATGGGTTTAAGGTGATAGTTTGCATA	1	0	115496281	NM_001076653
CATGTGTTTTATGAATCACAAATACCA	0	1	115496281	NM_001076653
CATGAAAGCAGCACTGTAGCCTTCTTT	0	2	115496359	NM_001076576
CATGTCTTCAAGGATTATGGACCTGGT	0	2	115496359	NM_001076576
CATGCAACGGCTATAAATGCACATTGA	1	0	115496387	NM_001076573
CATGATCTGACAGGCGGGAGAGGCGGG	1	0	115496387	NM_001076573
CATGATTTCCGCTTCTGAAGCCTTTCC	11	3	115496535	NM_001076607
CATGTAGACATTAACAGATTTGACTCA	3	1	115496535	NM_001076607
CATGAAACTTTAGTTGTTGCAAAAATG	3	0	115496535	NM_001076607
CATGGCTTCAGGAAGTGAAACCTGTGA	0	1	115496535	NM_001076607
CATGAGTTTTGTGTTGTTCCTGCAGAT	6	9	115496565	NM_001076571
CATGTGTCAAAGCAAAGCAGCAGATGA	0	2	115496565	NM_001076571
CATGCTAGACCGCTTGCGCGTCTATGT	0	1	115496571	NM_001076572
CATGAAATTATTCATTCACCCCTGACA	2	0	115496583	NM_001076605
CATGAGACTGAAAACAAGTAAAATCTC	1	0	115496585	NM_001076606
CATGTGAAAACAAAAGTGAGAAGACGT	6	2	115496695	NM_001076673
CATGGAAGGACTTTCATTTGTCAGCTT	1	0	115496695	NM_001076673
CATGACTGAGCTGGGGTCTCCTCAGGG	1	0	115496719	NM_001076559
CATGAACCAGGAGGCCAAGGACACCAA	0	1	115496719	NM_001076559
CATGCTATAACTCATTCGTGTACCTCT	12	6	115496781	NM_001076569
CATGCATTCCAATAAAACTAATTCCAA	1	0	115496781	NM_001076569
CATGAGGCGGTGCTGCGTAGAGGGGCT	1	0	115496781	NM_001076569
CATGCCTGTAGCTACAAATACCCTAAT	0	1	115496781	NM_001076569
CATGATGTAAAGAACCATTTTGATTAA	349	521	115496811	NM_001076652
CATGAAAAAATCTGAACTGGAGGAAAA	61	66	115496811	NM_001076652
CATGCAACAGTTTCTTTTCCCATTTCT	21	24	115496811	NM_001076652
CATGGTGAAGCTCGCTAAGGCAGCTAA	4	4	115496811	NM_001076652
CATGGCTTCTTTAGCTGCCTTGCAGTC	4	2	115496811	NM_001076652
CATGGATGACGGAGAGATCGACGGAAA	2	3	115496811	NM_001076652
CATGGTTTTTAAACTAAAAAAAAAAAA	2	0	115496811	NM_001076652
CATGTACCTAAACCAGCAGAGCATTAT	1	4	115496811	NM_001076652
CATGTTTAATCAAAATGGTTCTTTACA	1	0	115496811	NM_001076652
CATGACTGAGGGCTGTTTTTACAGTAA	1	0	115496811	NM_001076652
CATGTACAACATGTACCTAAACCAGCA	0	1	115496811	NM_001076652
CATGGCATCTTCTCTGGACCAGCCATT	1	1	115496855	NM_001076568
CATGATTTGGTTTTTGAAAACTGTACA	1	1	115496855	NM_001076568
CATGAGTAAGAATGGCATACACTTTGG	0	1	115496855	NM_001076568
CATGTGGCTTTTCAAACGCATCTCACA	4	1	115496859	NM_001076671
CATGACCTCTAAAGTTTATGACCTTTT	5	4	115496863	NM_001076672
CATGTACACTAGGATTGTGTCTATTTG	0	1	115496863	NM_001076672
CATGGGAAGGAAAAGGCGTTTGAGAAT	1993	1314	115496885	NM_001076558
CATGATGTTAATTTGCCTCATTCTTTG	18	17	115496885	NM_001076558
CATGTTCACAAACCAAGGCACGGTGAT	15	5	115496885	NM_001076558
CATGTTCACCTCCTCAATGCCAGAGAT	7	6	115496885	NM_001076558
CATGACTATGCAGCCATCAGGAGTGAC	4	1	115497011	NM_001076604
CATGCTTGCAGTCGATGAAACCATTTA	4	0	115497061	NM_001076567
CATGAAGTGTCTGACCACAGTACAGAA	2	1	115497061	NM_001076567
CATGATCAAGGTTGTTGAAGCAATTAA	1	4	115497061	NM_001076567
CATGGATACAGAGGCAATGGATGAAGA	1	0	115497061	NM_001076567
CATGGCAGAACGACTCATTCTGGAGGA	0	1	115497061	NM_001076567
CATGAGGCACTCCTCCTGTCTGGACTG	0	1	115497061	NM_001076567
CATGCTGTTATACGATTAAAATGTTTG	52	31	115497135	NM_001076645
CATGTGCAAAACAATAGCACATCATCA	10	2	115497135	NM_001076645
CATGTGTCATTCCAGACCTTTATGACT	9	2	115497135	NM_001076645
CATGCAACCAGTCGTCGACCAAGAGCT	8	10	115497135	NM_001076645
CATGACGTAGGGACTCGCTCCAACACC	7	5	115497135	NM_001076645
CATGCATGCTGTTATACGATTAAAATG	4	0	115497135	NM_001076645
CATGGGTGAGTAAATGATGAGGATGCT	4	0	115497135	NM_001076645
CATGCATGGTTTCTGTTATTTTAAAGT	3	0	115497135	NM_001076645
CATGAACACTCTCCACATTGCAGGCGA	2	0	115497135	NM_001076645
CATGCCTTTTAAACATCTCTGAAGCCC	1	0	115497135	NM_001076645
CATGATCAGAGTGTTAAAAGTTTATTT	0	1	115497135	NM_001076645
CATGAAGCTCCACGGTTTGCACACCAG	5	1	115497215	NM_001076634
CATGCGGGACACCAAATGGCTGACGCT	1	0	115497215	NM_001076634
CATGCCTATGTTTTCGGTCTCGCCAAG	1	0	115497215	NM_001076634
[truncated: 55,921 more rows]
