# Supplementary material for: Evolutionarily novel genes are expressed in transgenic fish tumors and their orthologs are involved in development of progressive traits in humans
Source: Infect Agent Cancer. 2019 Dec 5;14:46. doi: 10.1186/s13027-019-0262-5 (PMC6896781; doi:10.1186/s13027-019-0262-5)
Supplement: Supplementary file 3 — Additional file 3. The List of tumor after regression transcripts. [file 13027_2019_262_MOESM3_ESM.xls]

## Sheet: Лист1
The List of tumor after regression transcripts
Tag_Sequence	File1	File2	GI	RefSeq
CATGGTACCTCAGCCTGCCAGTCCTGG	1	0	104294883	NM_001008582
CATGGACTATAATGTAAGATAGAGAGC	16	3	109254762	NM_130935
CATGGAATTTTAAAAAGATAAAGTCTG	2	2	109254762	NM_130935
CATGTGTGGGGAGAAGGGAGGTCTAAG	1	1	109254762	NM_130935
CATGCCGATATATCTTAGCCCTTCACT	1	1	109254762	NM_130935
CATGTATTATGAGGGGATCAATTTTCA	25	6	109254765	NM_131015
CATGTTAGGCAATAATACACAAACCCC	11	5	109254765	NM_131015
CATGTTATTGTTCTGTTCTTGGTTTGT	6	2	109254765	NM_131015
CATGTGAGTGCGTGTATGCAGTACAGT	4	1	109254765	NM_131015
CATGTCTTCTCTAAAGGCGGCTTCTGC	4	3	109254765	NM_131015
CATGTGACTGATGGCAGAGGCTGCGG	3	4	100150233	NM_001128576
CATGACCGGAGAGCCAGTCTCATATCC	2	0	109254765	NM_131015
CATGATGAAACGTCCAACAAGGGTAGA	4	0	109254768	NM_001030110
CATGGTTGTGGTAACATTGCCAAATAA	1	0	109254768	NM_001030110
CATGTCTCTGTGTATTAAGTGGTTGTC	1	1	109254768	NM_001030110
CATGTATGGCACTTGAATACCTCGCTC	0	1	109254768	NM_001030110
CATGTGTCTGCTACAAAAGTATTACTT	1	1	109254768	NM_001030110
CATGGCTGAACAGTTAACAGAGGACAT	1	0	109254768	NM_001030110
CATGGTTTTTGTAAAATCTTGTGCCTT	69	54	109254775	NM_001007120
CATGGCTTTTGTTGTCTTTTCCCTGGA	0	1	109254775	NM_001007120
CATGGCTAATCACTGGACTAATGAAGT	47	13	109639156	NM_182864
CATGCACAATCAAGTTTGAAGGGAATT	1	0	109639156	NM_182864
CATGCCTCTACGCATCACAACAGCGTC	1	0	109639156	NM_182864
CATGGTCACAGCTACACCCATTCCACT	0	1	109639156	NM_182864
CATGGTTTAAATCTGTGTCAAAGATGT	3	2	109639158	NM_001030181
CATGTTTGAGTGTCCGTTATAAACATC	1	0	109639158	NM_001030181
CATGAGCACATACTAAACTGGTGATGT	1	0	109639158	NM_001030181
CATGAATACATGGGCCTACGGCACAAT	0	1	110626134	NM_001024073
CATGCAGGTGATTCTGTCTTTCAGCTT	2	1	110626144	NM_001005777
CATGGAAATTACAGGTATGTTGTACAT	23	13	110626148	NM_131220
CATGTTTGGGAGGCTCAGATGACAGAT	5	4	110626148	NM_131220
CATGGAATGGAATCAGACAAAGAAAGA	5	5	110626148	NM_131220
CATGTACTGGATGTATTCTGTGGCTTT	2	0	110626148	NM_131220
CATGTCGTGACTTTTAAAGGTAAATGT	1	0	110626148	NM_131220
CATGAGGCCACTCACACACATACAGAT	1	0	110626152	NM_131399
CATGTGTGGTTTATGAGGTCTCCGATT	0	1	110626152	NM_131399
CATGACAACCTGAAGATCACCCTGGAG	2	0	110626158	NM_131431
CATGAGATTCCTCATCACACACAACCC	2	1	110626180	NM_001024098
CATGGCTCCACGAAAGAAAAGAACGAA	1	0	110626180	NM_001024098
CATGATTGGAAATTTGGGAAATCAGGG	0	1	110626180	NM_001024098
CATGTTGGATGAAGATGAGGAGGAGGA	1	0	110626182	NM_001007175
CATGCTCAAGTTCCAGACAGAGGATGA	1	0	110626182	NM_001007175
CATGGATGAGTCCTCCAGTAACGCAGT	1	0	110626182	NM_001007175
CATGAGGCTGATGTTAAAACTGAAGGA	0	1	111548670	NM_001042686
CATGTGTGTGTGTGTGTGTGTGTGTGT	95	49	111548681	NM_001042691	Danio	rerio	zgc:158416	(zgc:158416),	mRNA::>gi|153945744|ref|NM_001100147.1|	Danio	rerio	zgc:158376	(zgc:158376),	mRNA::>gi|164698451|ref|NM_001113480.1|	Danio	rerio	solute	carrier	family	9	(sodium/hydrogen	exchanger),	member	1	(slc9a1),	mRNA::>gi|18858734|ref|NM_131236.1|	Danio	rerio	GATA-binding	protein	4	(gata4),	mRNA::>gi|189515431|ref|XM_001331548.2|	PREDICTED:	Danio	rerio	hypothetical	LOC791464	(LOC791464),	mRNA::>gi|189517745|ref|XM_001918637.1|	PREDICTED:	Danio	rerio	hypothetical	LOC572167	(LOC572167),	mRNA::>gi|189518274|ref|XM_001923392.1|	PREDICTED:	Danio
CATGACCTGTGGCTCCTGTGTACAGTC	1	0	111955340	NM_001042720
CATGTGAGTGATATGATACTTGAAATT	690	285	111955356	NM_001042721
CATGGCAAATATAAAATAAATCAGTTA	5	6	111955356	NM_001042721
CATGTGGCATATATTGCTGGGTCTTTC	3	2	111955356	NM_001042721
CATGTTGTCCTCCTTTCTAGTGAGCTT	2	2	111955356	NM_001042721
CATGAAATCATTGGTCTAAAAGCACGA	2	0	111955356	NM_001042721
CATGATGCATTTCTCTCAGCAGTTCTC	1	0	111955356	NM_001042721
CATGCCTTTGATCCTTCCACGGAAGTC	1	0	111955356	NM_001042721
CATGGAGGAGTTCCCCCTTCCAAACCT	0	1	111955356	NM_001042721
CATGATTGTTCGGTAAACGTGTGTTGA	35	22	112363123	NM_001042744	(LOC100149589),	mRNA	N
CATGGATGTTCTTCAGCTCTTTAGCGC	2	0	112363125	NM_001042745
CATGTTGGAGAACAGACGGGAGTGTGA	2	0	112363125	NM_001042745
CATGGTGACGCTGCCGGTGTATCTGAA	1	0	112363125	NM_001042745
CATGTCTCAGGAGCGCTTCACCCAGGA	1	1	112363125	NM_001042745
CATGCAGAAATATCTGATCTACGCCGT	1	0	112363125	NM_001042745
CATGTTCTTCAGTGCACAAGACAGATC	1	0	112363131	NM_001042748
CATGAAAGTTAGCAGGTGAATTGTGGT	200	120	112363131	NM_001042748
CATGCCTTACACATGAAAGTTAGCAGG	1	0	112363131	NM_001042748
CATGCATTTAGACGTTGAGCTATGCTT	1	0	112363131	NM_001042748
CATGCCAAAGATGATTCTGAATCTGGG	2	1	112807177	NM_200463
CATGTGAACAGTAAGAGACTGAGTAGC	1	0	112807177	NM_200463
CATGGAACAGCCAATGGCAGCGTCCCG	1	0	112807177	NM_200463
CATGGCTTTGGCGAGCTCCTGCGTGGC	3	0	112807235	NM_001043321
CATGTCAACAAAGTTTATATAGATCCT	2	2	112807235	NM_001043321
CATGGGTTTACTCAACAAACACCTCGG	1	0	112807235	NM_001043321
CATGACTGCGACAGAGATGAACAAAAC	1	0	112807235	NM_001043321
CATGGCTGGTGGTTCGGGTCTTCAGGT	3	1	112807243	NM_001043323
CATGGCCGTGTCGGAGCTACAGCTGCG	1	0	112807243	NM_001043323
CATGATAACGTCTAAGAAAAGCTCTTG	0	1	112807245	NM_001043333
CATGTCGTTGGTGTTGAAGCAAGGGTC	0	1	112982793	NM_131262
CATGTTTAAAATGTGATTGGATCCTTT	0	1	113195545	NM_001044316
CATGATCACGAGCACCAAGGACTTCAT	1	0	113195547	NM_001044309	protein	(LOC100151204),	mRNA::>gi|189521689|ref|XM_001923286.1|	PREDICTED:	Danio	rerio	similar	to	cytochrome	P450	like	(LOC100148115),	mRNA::>gi|189546475|ref|XM_001918596.1|	PREDICTED:	Danio	rerio	hypothetical	protein	LOC100150100	(LOC100150100),	mRNA::>gi|189546477|ref|XR_045257.1|	PREDICTED:	Danio	rerio	misc_RNA	(LOC561454),	miscRNA
CATGGCAGATTATGGAGAAAGTTGGCG	1	0	113195547	NM_001044309	protein	(LOC100151204),	mRNA::>gi|189521689|ref|XM_001923286.1|	PREDICTED:	Danio	rerio	similar	to	cytochrome	P450	like	(LOC100148115),	mRNA::>gi|189546475|ref|XM_001918596.1|	PREDICTED:	Danio	rerio	hypothetical	protein	LOC100150100	(LOC100150100),	mRNA::>gi|189546477|ref|XR_045257.1|	PREDICTED:	Danio	rerio	misc_RNA	(LOC561454),	miscRNA::>gi|189546486|ref|XM_001923969.1|	PREDICTED:	Danio	rerio	similar	to	cytochrome	P450	CYP2X12	(LOC100148089),	mRNA
CATGAAATAGTAGGCAGCATATGTTCA	10	2	113195547	NM_001044309
CATGCATTCGCGGCTCTACAATTACAC	2	0	113195547	NM_001044309
CATGGCTAAACATCATATTATTTGATC	0	1	113195547	NM_001044309
CATGCAGTTATTATTGATATCACCACA	1	0	113195549	NM_001044318
CATGGATGCACTTGTTCTGCGGTTCTT	0	1	113195555	NM_001044317
CATGTTGCGCTGTGTCTGTTAGATCAG	2	0	113195563	NM_001044326
CATGTAATCTTGTAGGTTTTATCAGGT	1	0	113195565	NM_001044324
CATGACATTCAGGTCTCCTCTGGACAC	0	1	113195565	NM_001044324
CATGGTGTCATTCGTAGACCCCTGAAA	1	3	113195567	NM_001044343
CATGTCTGGATGAAGACGACTGATGTT	0	1	113195567	NM_001044343
CATGGTAATATTGGAATATTTTGGTTT	5	0	113195569	NM_001044325
CATGTACATAAAAAGACAAACAAAACA	52	26	113195569	NM_001044325
CATGTTAGATGCAGTGAAATATTAAAG	4	0	113195569	NM_001044325
CATGAGCTTTCAGCATTTCTTCAGCCA	3	0	113195569	NM_001044325
CATGTGTGTCTGTGTTTTCATGTACAT	2	3	113195569	NM_001044325
CATGGCATCAATTCTGTGACAGCTCTT	1	2	113195569	NM_001044325
CATGATCCACAACCTCACACAGACGAC	1	0	113195571	NM_001044353
CATGTCACCTGGAGCTGGATAAGGCTA	2	0	113195573	NM_001044333
CATGATTGTCAACTACTAAGAACCAAT	0	1	113195573	NM_001044333
CATGAAAAATAATAAATCGCAATGATT	6	10	113195585	NM_001044310
CATGGATGACCTGGATCGTGCCAGCAA	2	0	113195585	NM_001044310
CATGGTTTTCCAATACATTTGTGGATT	2	2	113195585	NM_001044310
CATGAGGAGGATTTTAGCTATCAGAAC	1	0	113195585	NM_001044310
CATGTCACGTCAAATGTATCAATAGTT	1	2	113195585	NM_001044310
CATGGGGTGGGACGGGTCAATGGTGTT	2	1	113195585	NM_001044310
CATGAATTGTTGGGAATGTTTTGAGCT	17	18	113195587	NM_001044329
CATGCAAGTCTGGAGGGAAATTACAAA	2	0	113195587	NM_001044329
CATGTTATCCCGCATCCTCACAGTCCG	13	4	113195589	NM_001044320
CATGACACTAAAGGAGGACGTGTTGAA	1	0	113195589	NM_001044320
CATGATGGCGGAGATGGTGGCGGAGGA	0	1	113195589	NM_001044320
CATGTTTGGGTGAACTAGTCCTTTAGC	27	6	113195601	NM_001044331
CATGTTTTCCAAAAAATAAAGTTTCCT	2	1	113195609	NM_001044336
CATGCATTGTTGTCAGAAATGTGTTTC	1	1	113195609	NM_001044336
CATGTTCATCTACACAGCCAGACGACA	19	17	113195613	NM_001044339
CATGCCAAAGAGGTGTTAAAAAAAGCC	1	0	113195613	NM_001044339
CATGGATGTCCCAGATGATGTTAGATT	1	0	113195613	NM_001044339
CATGAATGTGGAGGATAGACAAGTTCA	0	2	113195613	NM_001044339
CATGTTCCCCGATCTTGTGTCGAAAGT	1	0	113195619	NM_001044347
CATGTGAAGTAAAAATCATTGTTTAAG	1	3	113195629	NM_001044323
CATGTGTAGTGCAGCAGGTCATAAGGC	2	0	113205046	NM_001044395
CATGGAGGCAAAGGTGATCCTGTAAAT	1	0	113205046	NM_001044395
CATGTGGAATCCATCCTCACCCCCCGT	1	0	113205048	NM_001044396
CATGTTTGCACACAAAGTGGATGCCAG	1	0	113205489	NM_131033
CATGGTACATTCACCTCTGCAGTAAAA	0	1	113205489	NM_131033
CATGGGTTACTGTTGACCTGTTCAGCT	23	29	113205956	NM_001039826
CATGTGGCAAAGACGTTGTGCAGTGAA	8	10	113205960	NM_001039497
CATGTCTGTGCATATAAAGGCAATACA	1	0	113205960	NM_001039497
CATGTTGGTGGATTCAGACTTAAACCT	1	1	113205960	NM_001039497
CATGTGCATTGAGCGGTCTTTCTAGGG	2	1	113374130	NM_001044710
CATGGAGTATAAGAAAGAGCATTCTCG	0	1	113462014	NM_001030112
CATGTCTACCCGAAAACGATAATAAAA	3	0	113462020	NM_001030136
CATGCTTAACCCTTCATTTCTGACTGA	1	0	113462020	NM_001030136
CATGTAGCAGATATTAACTATCATCAA	12	13	113671063	NM_001045302
CATGGGTTTTCAGGCAAGACGTGTGGG	2	1	113671063	NM_001045302
CATGATGCCGTTTGGTTTTGAGGTGAC	11	6	113671066	NM_001044838
CATGTTAGATCTCGTGTATCAGGAAAT	1	1	113671066	NM_001044838
CATGGATCATCAGGATTGATTATTCAC	0	1	113671066	NM_001044838
CATGGAGAACTTCCTCAGAGAGTGCGC	2	0	113671160	NM_001044840
CATGCGCAACACTGGGTAAGATAGGTT	2	0	113671247	NM_001045305
CATGCATGAACGGAAGCGGCAGCGGGA	2	1	113671295	NM_001045306
CATGGTGAGCCAGAAGAAAAAGCAGCT	1	0	113671295	NM_001045306
CATGTCCTTGGCCTCCCGCTCTTTCCT	0	1	113671295	NM_001045306
CATGGTAAAGATTTTGATCTCTGGAAG	0	1	113671350	NM_001045304
CATGTGAATTTGTCAACGGCTTTAACT	56	42	113671350	NM_001045304
CATGTCTAGTTGAGCTATGTTTCAGTC	1	0	113671350	NM_001045304
CATGTATGCCAGGTTAGGAGAGATCAC	1	0	113671416	NM_001045307
CATGTTGAGTCAGCTTCAAAGATATTC	6	5	113671416	NM_001045307
CATGTTTTGGCTCCACTGTTGAAGGTT	1	0	113671416	NM_001045307
CATGGAGAAAACTTTAAGAAAAGATGA	2	3	113671558	NM_001045311
CATGTACAATGGCACCAGCGCCAACCT	1	0	113671558	NM_001045311
CATGTGGCCCGTAATTGGAACAAAGCC	1	0	113671558	NM_001045311
CATGAATGTTACGATTAATCCAGGCTA	1	0	113671560	NM_001045315
CATGCAAACTCCACACAGAAACACCAA	21	6	113671628	NM_001045314	Protein	bassoon	(LOC100004063),	mRNA::>gi|189524687|ref|XM_690152.3|	PREDICTED:	Danio	rerio	hypothetical	LOC566865	(LOC566865),	mRNA::>gi|189532638|ref|XM_001921460.1|	PREDICTED:	Danio	rerio	hypothetical	protein	LOC100148952	(LOC100148952),	mRNA::>gi|66392141|ref|NM_001018124.1|	Danio	rerio	zgc:92166	(zgc:92166),	mRNA	MULT
CATGGCTAAGTTTGGACATTGTGCCTT	2	0	113671700	NM_001045322
CATGAAATTGTGAATCAAATATTGTTA	1	0	113671789	NM_001045456
CATGATTAGCTGACGTAAATCCACTTC	1	1	113671789	NM_001045456
CATGTGGGAACATTCTATTCTTCCCCT	3	2	113672963	NM_001045443
CATGTCAAACATTGTGTTTATTAGCCG	17	6	113673054	NM_001045325
CATGTGACATCATAAAAATTGGGACTC	0	1	113673054	NM_001045325
CATGCAGATGGTGTTGGCCGGCGGCTC	1	0	113673057	NM_001045442
CATGTGAAAGTGTCTGAGGTCAGACTA	1	0	113673091	NM_001045327
CATGTTCTGTAGGTGAGTAAGTAAACA	15	5	113673242	NM_001045334
CATGCAGGAAGGAAAGAGTTACAAAGG	0	1	113673242	NM_001045334
CATGCAGTGCCTAGGTGGCACTAAGCT	1	0	113673321	NM_001045337
CATGAAACCAGCAGGACACAAAACGAG	1	0	113673369	NM_001045333
CATGTGAGCCCAGATTGTGTGTAAGAT	12	5	113673371	NM_001044756
CATGGAGCAGTCCAGCAGTCAAATCAG	1	0	113673371	NM_001044756
CATGAAGGATACTAATGAAGTGAGTTC	10	3	113673504	NM_001044762
CATGATCTTGAGATGGATAAAAGTGCG	2	0	113673504	NM_001044762
CATGTACAGAAATCAAAAGTGTGCGTC	2	0	113673504	NM_001044762
CATGTTAATCCTGTAAAGATATAGACG	3	2	113673507	NM_001045439
CATGTTTCCACACTCTAGACACGGCTC	9	4	113673892	NM_001045440
CATGTACAGTCCAAACATCTTCACGGT	1	0	113673892	NM_001045440
CATGACGAAAACACATTCGTATTCTGT	1	0	113673894	NM_001044759
CATGTTATTATGCGGAGATTCACTTTC	1	0	113673894	NM_001044759
CATGGAGGGGTTAATTACAATTATTAA	0	1	113673894	NM_001044759
CATGGCCTGGCATCCTCACATCATCGT	0	2	113673939	NM_001045437
CATGAATGTGTGTTGTTTGATTGATGT	2	0	113673985	NM_001044774
CATGAGTTTAAGTGTTGATATTTCATT	0	2	113673985	NM_001044774
CATGAAACACCGAAAGATACTCAGAAG	1	0	113674053	NM_001044767
CATGACACAACATAAGGGATGGGGCAT	1	0	113674053	NM_001044767
CATGGAGAGTCCCATTGTCCGCTCGCT	0	1	113674065	NM_001044777
CATGTGATGAAGCAAGTTGCTCGATTT	6	3	113674177	NM_001044780
CATGAGAAGCCTGTGAGGCCTGAGGTT	1	0	113674177	NM_001044780
CATGTGATTGAAAGACGAGAGATCAAG	3	2	113674180	NM_001045301
CATGACTGCTTGCCTGTGTATGACCCT	2	0	113674216	NM_001045298
CATGCTAGCTCGGCATATTCCCTATCA	1	0	113674257	NM_001045300
CATGTTGATGGTTCTGGGGTTGATCTG	1	0	113674257	NM_001045300
CATGTCCTCGTTAATTATTAAAAAGGC	1	1	113674257	NM_001045300
CATGGCGTAAAGGTGAATGCTCAGAAT	1	0	113674322	NM_001045297
CATGACGTAGTGTAGCTGGACTGGTGT	1	0	113674322	NM_001045297
CATGGTTGAGAAACACTGATCTAGTGG	1	0	113674443	NM_001045292
CATGATCTCCTGACCGAGCACGCCAAG	0	1	113674443	NM_001045292
CATGCAGCGAGCGTCTCGTACTCTGGA	2	1	113674507	NM_001045289
CATGACTGACTTCCAAAGCAAAAGTGA	0	1	113674507	NM_001045289
CATGTGTTTATTACTGCCGTTCAGACT	1	0	113674510	NM_001045288
CATGGAGACACATTGTGATCATTGTTT	2	0	113674548	NM_001045281
CATGTGTGTGTGTGAATGCTACTTTGA	0	1	113674576	NM_001045285
CATGTGCGTGAGTGTCATAGATTTATG	24	5	113674586	NM_001045280
CATGTAGATAACACACACACAAGACTT	1	1	113674586	NM_001045280
CATGCTCAAACTCTAGTGTAACCGCGG	1	0	113674586	NM_001045280
CATGAGCAGGAGGAACTTCAAGCCCAC	0	1	113674616	NM_001045284
CATGTTCATTGTTTGGTGTGAAAGCTC	1	3	113674618	NM_001045277
CATGTGTTGCATTTATTCTCGTGAGGA	1	0	113674618	NM_001045277
CATGCTTCAACACATCTGACAGGAAGT	2	3	113674673	NM_001045276
CATGTCCCTTTGCTTGTTTGGTGTCTA	23	19	113674788	NM_001045275
CATGGAAACCAGACAGCGCGAACTGCC	22	8	113674788	NM_001045275
CATGACAGTAAATCCCACCAATTATAT	5	0	113674788	NM_001045275
CATGGTAGATTGCATCACTTGTTCGGC	5	3	113674909	NM_001045268
CATGGACCAGGCACAGCTGGAGGCTTT	1	0	113674990	NM_001045265
CATGTACACACAGTTCCATAGGGCCTT	14	9	113675124	NM_001045260
CATGTCAAACCCTTGAGCCCTCTTGGC	2	0	113675259	NM_001045249
CATGACTGAGCTACTCCAGAGGTCAGA	1	0	113675259	NM_001045249
CATGCAATAGTAAATACACTGTACTGA	1	0	113675332	NM_001045247
CATGTATATAAAGAGAAGTGTGAGGAT	0	1	113675335	NM_001045250
CATGTCTGATGATTTTAGTTTGTAGTT	0	1	113675335	NM_001045250
CATGAGGCAAAGGGATCAGACGATGCT	4	0	113675397	NM_001045246
CATGGAGCAGATTGCCAAAGAAGAACA	1	0	113675399	NM_001045248
CATGACTTGTGACAATAAATGTGAAAT	5	3	113675441	NM_001045243
CATGACACATTTCACCAATGCAGTGTT	3	2	113675441	NM_001045243
CATGGACATTTAAAAACAAAAATCATA	1	0	113675577	NM_001045235
CATGTGGTCTTTGGTGTAATATGAACA	0	1	113675577	NM_001045235
CATGGGTCCGTGTTGATGTCGCGCATT	0	2	113675577	NM_001045235
CATGTTGTTGGTCACATTAAAGATCAC	0	1	113675577	NM_001045235
CATGTCAGAATAGTTCGGCTCATATCG	0	1	113675577	NM_001045235
CATGGAGTGAGACTAGTGAAAGACAGC	1	0	113675608	NM_001045238
CATGAAACCAAACCAGACATCTTGGTT	6	4	113675782	NM_001045166
CATGACGTGTCAGTGAGATCTCCAATG	2	0	113675782	NM_001045166
CATGAAGTGCATAAACCTAACCGTTAG	2	1	113675782	NM_001045166
CATGCCGTTGACCTTGCAGTTCAGTGT	1	0	113675782	NM_001045166
CATGTCCTCATAAAAACAACAGTCAGA	2	1	113675819	NM_001045447
CATGCCAGGATACAGAACTAGTCTGCA	2	2	113675886	NM_001045109
CATGGAGACCTGAATGTGAAGGAGGCT	2	0	113675886	NM_001045109
CATGGATAAGAAAAGACGGAATTTGAA	2	3	113675931	NM_001045448
CATGAACTGAACTGTGTCTGATAAGAG	1	0	113676189	NM_001044911
CATGGCTGAGGTGAAAGCAGGCAAAGA	1	0	113676189	NM_001044911
CATGTTTGGGTTTATTGCTTGTTTTCT	1	0	113676265	NM_001045466
CATGAACCCCTGAACACACACTCACAT	4	1	113676342	NM_001045467
CATGCAGTGTTAAACCAAAAATGCATC	1	0	113676356	NM_001044904
CATGGGTCAGAGAGCAGTGAAGAGTTA	2	2	113676378	NM_001044848
CATGATTTGTTGCATATAGTTATGGTT	4	0	113676532	NM_001045119
CATGCAAGGAGCAACAGGGCCATTCAG	0	1	113676532	NM_001045119
CATGATGCACCACTTCCTATGATCAAA	0	1	113676532	NM_001045119
CATGTTAATGTAGAGGATCAATAAATT	16	12	113676561	NM_001045452
CATGTTCCTCTACTTCTGAGTCGTTTC	1	0	113676561	NM_001045452
CATGGTGCCCAAGACTGTGCTGTACGT	0	1	113676565	NM_001045453
CATGCACCGTCACTGGCCAATGGTCCT	1	0	113676579	NM_001044755
CATGTTCATTGTACATTCTGGAGTTTC	1	1	113676581	NM_001044766
CATGAAGACCTTTGTTAGATTGTTTCC	4	7	113676612	NM_001045232
CATGGAGGGCTCTGGAAAAATCGTGGT	39	25	113676646	NM_001044757
CATGGCTAACAACTCATACAGCGGGGT	3	2	113676646	NM_001044757
CATGTTATTTTATTTCCAAACGTTAAG	1	0	113676646	NM_001044757
CATGTGGTCGATGCTGGGCTTGTCAAA	0	1	113676657	NM_001044753
CATGTTTCCTTGTAAAGAATGGAAGAT	26	12	113676720	NM_001045463
CATGTCAGAACTCGACTGGACGAGCTA	5	1	113676720	NM_001045463
CATGATGACCCACCAAATCCAACTCCT	2	0	113676720	NM_001045463
CATGTTCTTCATCAGACACAACCCCAC	3	0	113676840	NM_001045171
CATGTCTTCTGGTTTTACAAACTTACT	0	1	113676840	NM_001045171
CATGATGTCAATGTGTAAATTCTGATT	19	4	113676894	NM_001045144
CATGTTGTAATTATGTAAGAATGTGTT	11	1	113676947	NM_001045454
CATGCAGTTTTGTACCTTTTGCAGTTT	6	2	113676969	NM_001045101
CATGCTCTGTAGGAACTGCTACCCATC	2	0	113676969	NM_001045101
CATGTTTTAACGTAGATGTTTCCCACA	14	6	113676997	NM_001045125
CATGCAGGTGGAGGCCTTTGAGAAGAG	1	0	113676997	NM_001045125
CATGGCTCTGGTCGAGGAGCCGGCACT	1	0	113676997	NM_001045125
CATGAAGAAGGAGATGGAGGAGAGCCG	0	1	113676997	NM_001045125
CATGTGAGCAACGTGATTGAAGTTGGT	0	1	113676997	NM_001045125
CATGGCGTCGATTTTCTGCATCACCAC	0	1	113676997	NM_001045125
CATGAACAGCAGTACTCAGAATGTTTA	2	1	113677015	NM_001045462
CATGCACAAGATTGTTGGAGTGATGTA	52	30	113677074	NM_001045076
CATGTTCGTGTAAAACAACAGCTCACA	2	0	113677074	NM_001045076
CATGTTCTGTTGTTTGTGATCTTTTGG	2	0	113677074	NM_001045076
CATGTGAGTAAATATCGGCAGTATTTG	1	0	113677074	NM_001045076
CATGTAACGTGCACAGAGCAAAGCAGC	1	0	113677074	NM_001045076
CATGCCAGAAACTCAGGACATAACAGA	1	0	113677078	NM_001045091
CATGATTGGGAAAAGGAACTGGGCATC	1	0	113677100	NM_001045067
CATGATGTGTGATGCCAGTGAAATGTT	1	0	113677100	NM_001045067
CATGAAACTGAACGCTACAGAAGAGTT	0	1	113677100	NM_001045067
CATGTTGGTCATCTCCTGATTGCCTTT	108	53	113677126	NM_001045064
CATGGAAGAAAGAACATTACCAGCAGA	69	35	113677126	NM_001045064
CATGAACTCAAACTTCACTCAGAAGTC	68	28	113677126	NM_001045064
CATGTAAAAACGTTGTACAGGTAAATA	4	5	113677126	NM_001045064
CATGTTTAATATGTGAGATGAGTGATA	2	0	113677126	NM_001045064
CATGAATACAACAAACTTCTTCGAAAG	1	1	113677203	NM_001045054
CATGACTCTGTTTCTTGTTTTGCTTTC	3	3	113677305	NM_001045010
CATGAGTAGGATCTGGGAGGCAGGGAA	1	0	113677421	NM_001044995
CATGAAATCATATTGGTGGATGACTTC	1	0	113677421	NM_001044995
CATGTCTGTACAGTCTCCTAAGCCTTT	10	4	113677433	NM_001044991
CATGTATCTGCAGGCTTCGGTGTTCTC	1	0	113677433	NM_001044991
CATGAACTGTCTCTGGTATTCGGAGTT	1	0	113677478	NM_001044820
CATGATGGATTAACAAGACTATATGAA	5	0	113677489	NM_001044818
CATGTATGCACTCAATAAAGCTTACAA	24	20	113677496	NM_001044956
CATGTCAAGGTCAAACTAGATCAATGA	6	7	113677496	NM_001044956
CATGCTCTTGCATCAGTGCCTGGTACT	2	0	113677496	NM_001044956
CATGACAGACGACCTTGTGGACTCAGT	1	1	113677496	NM_001044956
CATGAAATCTTCATTAAAGTGTGCTGC	0	1	113677496	NM_001044956
CATGTAGTGTTTACGGTTTTGTTCGGC	2	1	113677593	NM_001044942
CATGTGTTACAAGTAACCTGAATCCAG	0	1	113677593	NM_001044942
CATGTGGGAGTCACTGGGTTTCGTCAT	1	0	113677667	NM_001044916
CATGTCGCTGTCTCCTCCGACAGATCT	2	0	113677836	NM_001044785
CATGTTTGAGGATGTTCTCAGTTTGAG	15	3	113677915	NM_001044787
CATGTTCTGGAATATACTGTAGTTATA	4	0	113677915	NM_001044787
CATGGGTCGGTTGCGCCGTAGGTTCCA	1	0	113677915	NM_001044787
CATGAAGGCTTTGTATTAAAACACTCC	1	0	113677985	NM_001044799
CATGAAGAAGATGATGAAAGACCTTGA	1	0	113677985	NM_001044799
CATGCGGAAGAGGAAGAGGACGGTCAG	0	2	113677987	NM_001044823
CATGTTATAATACAGATATGGTTATAT	5	6	113678120	NM_001044859
CATGGAGCAGTGATTTAGCATAACGGT	1	0	113678123	NM_001044854
CATGCAAACAAACAAGACTACACAAGC	1	0	113678123	NM_001044854
CATGGCATTGATCGGCATCTCTTTTGC	1	0	113678123	NM_001044854
CATGAACAGCAATCATACGAGAGAACA	1	0	113678123	NM_001044854
CATGCGAGAGGCTGTCCGGCGACATTT	0	1	113678136	NM_001044861
CATGATCTTCTCGTCTTAGCTTGAATC	96	53	113678139	NM_001044858
CATGTGCAATCAGGAATGTAGACGTGG	4	1	113678139	NM_001044858
CATGTGAACGGTCAGTGGTCGATGCCC	2	0	113678139	NM_001044858
CATGAACCGTGTTTTGGCTTTCTTCCT	1	0	113678139	NM_001044858
CATGTGATGGTCGTCTTCTTCGGCCTC	1	0	113678139	NM_001044858
CATGTTCAACATTGCAGATGGAGGATT	1	0	113678139	NM_001044858
CATGATCTACTAGAAGTTCGAGTAGAA	8	3	113678159	NM_001044865
CATGATGTGAAGTGAAAACTGGGACCG	8	11	113678159	NM_001044865
CATGAATTTGCACATTACAAAACGATT	8	2	113678159	NM_001044865
CATGCTGCTTTGCATATGATTGTGAAT	5	1	113678159	NM_001044865
CATGCAGGGTGGCTGAATCACTACAGA	1	0	113678159	NM_001044865
CATGAGCAGGTTCTACTACAATTGTGA	9	3	113678174	NM_001044870
CATGGGATATGAGGCCTGTCCACCATC	7	2	113678174	NM_001044870
CATGGAGATGCTTGAATACAAACGTTT	3	2	113678174	NM_001044870
CATGCAAAGATTTCCAGAATATGCCTT	1	0	113678174	NM_001044870
CATGAGCATTTACTGTTTCAATTCAAT	1	1	113678206	NM_001044874
CATGACAGGTCTCAGTCGGAAAGACAG	1	1	113678208	NM_001044871
CATGACTGATTGGACAATGGGGAATGG	3	1	113678272	NM_001044879
CATGTCGCTCTGAAGATCATCAAAAAT	1	0	113678272	NM_001044879
CATGTGCTCCACCCCTGCGATGATCAA	1	0	113678272	NM_001044879
CATGATGATGCTCCACTGAAGTTTGTT	1	0	113678457	NM_001044913
CATGATGCAGGATACAATCAGCACCTT	1	1	113678457	NM_001044913
CATGTTGAGATTAGAGGCAGTGGACAT	0	1	113678457	NM_001044913
CATGTGAGCTCTGTCTCTGATTGGCTC	1	0	113678489	NM_001044819
CATGTGGAAAAGAGTTTATGAGCACTC	60	48	113678491	NM_001044914
CATGCGCGACTGGATTGACGCATCTCA	1	0	113678491	NM_001044914
CATGCACTCAGTAACAAACAGGAAGCC	0	1	113678491	NM_001044914
CATGGGGGATGATGGGAGCCTTTTTCT	0	1	113678558	NM_001044925
CATGTGGTTTCTTTTGCTCTTGTAATT	18	8	113678578	NM_001044927
CATGGTTCCTTGTAACGTCAAGTTTTG	5	1	113678578	NM_001044927
CATGTCCTTCAGAAAGGGACCTCATTT	1	0	113678578	NM_001044927
CATGTATACTTTAGTTTCTCATGTGGT	1	0	113678578	NM_001044927
CATGCCAGGTCAAACACAGCAACAATC	1	0	113678603	NM_001044928
CATGGATCTTGATTTTCTCCACAGCGC	2	0	113678643	NM_001044932
CATGAATGGTGGAGGTTCAAAAGCGGA	2	2	113678645	NM_001044949
CATGGCTAGATAAAAGAAAGTTAGTTA	1	0	113678662	NM_001044951
CATGTATCATATCGATCTCGCCAAATC	22	13	113678675	NM_001044945
CATGAGCAGTGATTGACGGACGACACC	5	5	113678675	NM_001044945
CATGTGTTTTAAGAGAAATAGAGCTGA	35	28	113678711	NM_001044953
CATGTGAAGTGCAGCACCGCTGGCTTT	2	0	113678711	NM_001044953
CATGAAGGTCAGTACACGAGAGATTGA	1	0	113678711	NM_001044953
CATGTTTAGAGGCTCAGGTACTCAGCC	1	0	113678711	NM_001044953
CATGTTACGGCAGCTGTAAAAGGCCTA	0	1	113678711	NM_001044953
CATGAGTGTTTGTCCTATTATGACATA	0	1	113678711	NM_001044953
CATGAATCGATTGATGTAGCTCAGTGC	0	1	113678731	NM_001044955
CATGTTGTGACTTCAGATGAGGAGAAG	5	1	113678744	NM_001044957
CATGGTAGCGCTCAACTTCCAGACGGC	1	0	113678763	NM_001044968
CATGTAAGTCCAGTATCTATTAAAACA	26	7	113678797	NM_001044967
CATGTGGTCCTTAAATCCTCAAACTTG	1	0	113678797	NM_001044967
CATGTTTGTACTTTGTTGACGTTTACT	25	13	113678819	NM_001044970
CATGTTTAAGAATGCACCTGGATCCAA	1	0	113678819	NM_001044970
CATGGAGAGGGAGCTGTCGCTGTTACT	0	1	113678819	NM_001044970
CATGAGGCAGTGGGCTCGTCGGGAAGC	17	13	113678903	NM_001044981
CATGCCGTGATCTGGTAAATAGTGAAT	10	3	113678903	NM_001044981
CATGGACACGCAGAGGTCAGCCCGTTT	1	1	113678903	NM_001044981
CATGAAGGTATTTGTAGATTCTATCAT	17	11	113678932	NM_001044984
CATGACTGTACGTCTGTTCATTCTTGG	1	0	113678932	NM_001044984
CATGTCTAATAAAATGAACCTACCAAT	56	36	113678982	NM_001045419
CATGATTGTGAATCAATCGTATGCAAT	14	5	113678982	NM_001045419
CATGTGGGATTGTATCCGCAAATTCTC	6	0	113678982	NM_001045419
CATGCATAGAGTAACTAATTTCTATGA	2	0	113678982	NM_001045419
CATGATTTGTAAAGAGAGAGAGGTAAA	1	0	113678982	NM_001045419
CATGCCAGTGAAATAAGCATTGTTCAC	0	1	113678982	NM_001045419
CATGAATGGCACAGCTCTGTTGGGAAG	0	1	113678982	NM_001045419
CATGTTTGTCCTGTCGAAAACTGGTCA	1	0	113679020	NM_001045410
CATGAGAGTCACTACAGTCTGATGCTT	1	0	113679027	NM_001045411
CATGTACTAATGCACCAGATATTCCTT	15	3	113679051	NM_001045405
CATGTCGATTTCCACCTAATATTCACC	5	0	113679051	NM_001045405
CATGGCACCTCAATGGCAGGATATGCT	9	5	113679067	NM_001045403
CATGGCATTAAACCTTCAGAAGGAATT	2	0	113679067	NM_001045403
CATGGAGTCTTTAGCAGATACATTATG	1	0	113679067	NM_001045403
CATGGCCTTTGCCAGCAAGTAAGAACT	21	8	113679069	NM_001045404
CATGCCATAGCTGTGCCCACCATTCCC	1	0	113679069	NM_001045404
CATGACAGTAGTCAACCAATGAACGTA	89	54	113679085	NM_001045402
CATGCACATAGTTTCCAGACAAATCTT	6	1	113679085	NM_001045402
CATGGGTAAGAAGCAGGCAGGCAAGTC	3	0	113679085	NM_001045402
CATGAAGTGGAAGGACTCTGATGAAGC	1	0	113679085	NM_001045402
CATGAGGCTGGAAAACACACACACACA	1	0	113679087	NM_001045401
CATGTTTCTCTTCTGATCTGAATAATA	1	0	113679087	NM_001045401
CATGAGCGCACACACACACACAGAGAT	0	1	113679087	NM_001045401
CATGCAAAGTTACCCTATAAGAATTTA	1	1	113679115	NM_001045397
CATGGCACAGTTTGGCTTAAACTCCTC	1	1	113679115	NM_001045397
CATGTGAAGCTGACGACCGTGTCGAGC	1	0	113679115	NM_001045397
CATGAACACTATGGAAATGAGGTTAGG	1	1	113679117	NM_001045399
CATGGTGCTCGTACACACTTCCAGCGC	1	0	113679131	NM_001045395
CATGTGTATATTAACGCTGGTTTGAAA	16	7	113679133	NM_001045396
CATGAACACACAGAATGATGGTTTACT	2	2	113679133	NM_001045396
CATGTGGAAGGGGCTTTGCTGGAGGGC	2	1	113679199	NM_001045386
CATGGAGTCATCGTTATGTCTTTAGGG	2	1	113679199	NM_001045386
CATGCAGTGTGTTTTCACCTAGATCTG	0	1	113679199	NM_001045386
CATGCAGCAATACAGGAAGTAATCAAT	5	1	113679199	NM_001045386
CATGGCGGCAAAATTAAACAATGAGGC	1	2	113679252	NM_001045380
CATGGCCGCCGTACTTGGTGAGTCGGT	1	0	113679254	NM_001045381
CATGTTAAGACTTCTTGTGAGTTCAAT	1	0	113679290	NM_001045379
CATGATGGTGCAGCTCTTGGCTCTGTC	1	3	113679394	NM_001045364
CATGTTCAGCTCAATGCGGTGCTTGTC	0	1	113679394	NM_001045364
CATGCACACGACAATCTCTGGGAAGAT	3	2	113679412	NM_001045362
CATGCCTGATCTTCTCTGTCTTCGCAC	3	0	113679412	NM_001045362
CATGGTGCAGTGAAGCTGGAAAATGCG	1	0	113679415	NM_001045366
CATGATGGACCAGTTTATAGTGGGATC	5	1	113679438	NM_001045357
CATGGCAGAAGCATCAGTGTTTCTGCA	1	1	113679438	NM_001045357
CATGAGCTTCCACACTGAACACACACA	1	2	113679438	NM_001045357
CATGAAGACCCCTCAGCGGGCGATGGC	1	0	113679438	NM_001045357
CATGAAGCCAGAACCAGACGATAGCAG	1	1	113679438	NM_001045357
CATGTTGAGTCAATGTCAGAAAAGGGT	372	262	113679448	NM_001045360
CATGTTCCACAAGACATAAACCAGCTT	5	2	113679448	NM_001045360
CATGGCTGCGTTAACAAACCCTTCACT	2	0	113679448	NM_001045360
CATGACCACCAGCACATCACTGTCTGC	0	1	113679448	NM_001045360
CATGATCGAGAAAGCCTGCCTGCCCAA	0	2	113679448	NM_001045360
CATGAAAAGACGGAGCAGGAAATTCAT	19	9	113679464	NM_001045358
CATGACATTGTGTTTGTTCTACATCGT	1	0	113679464	NM_001045358
CATGTTATCAGGCTTCTCTGTGATGCT	1	0	113679467	NM_001045354
CATGGCAACCTCTGTAGTTTTGTCTTT	0	2	113679467	NM_001045354
CATGGCATTGTCTTGATAACTGATTTT	0	1	113679478	NM_001045355
CATGAGCCGCCTTTTCTGTAGTGTGAC	1	1	113679481	NM_001045352
CATGGAGTGCTCTGCCAAATCCAAGGA	258	107	113679494	NM_001045350
CATGCAGTTATAGTCCAACTTTCTGCA	10	4	113679507	NM_001045349
CATGTCATAGAGCAGGATAAATATCTT	2	1	113679507	NM_001045349
CATGCTTTGGAAGCACTGATCTACCAA	1	0	113679507	NM_001045349
CATGTGTAACACTCACTATCCCCGACA	1	2	113679507	NM_001045349
CATGAAGCGCTCGCTGTGAAGATCATC	0	1	113679507	NM_001045349
CATGCAAAAAAAAAAAAAAAAAAAAAA	1	2	113679513	NM_001045351	cotransporter	family),	member	2	(slc10a2),	mRNA::>gi|41055769|ref|NM_200972.1|	Danio	rerio	cAMP-regulated	phosphoprotein	19b	(arpp19b),	mRNA::>gi|47086498|ref|NM_212775.1|	Danio	rerio	tubulin	folding	cofactor	B	(tbcb),	mRNA::>gi|57525707|ref|NM_001003604.1|	Danio	rerio	zgc:100998	(zgc:100998),	mRNA::>gi|57526517|ref|NM_001002744.1|	Danio	rerio	zgc:100937	(zgc:100937),	mRNA::>gi|61651755|ref|NM_001013305.1|	Danio	rerio	coiled-coil	domain	containing	106	(ccdc106),	mRNA::>gi|62955752|ref|NM_001017889.1|	Danio	rerio	zgc:110626	(zgc:110626),	mRNA::>gi|66472377|ref|NM_001020683.1|	Danio
CATGCCTTGGTGATGGACTACAGAGGT	4	0	113679532	NM_001045343
CATGAGACGGTGTAAGAAGAGGATGAT	2	0	113679532	NM_001045343
CATGTTTAGGCCTAGGTGATGGGCTTG	1	0	113679532	NM_001045343
CATGGGCACTATATGGTCATCTTCGGA	0	2	113679532	NM_001045343
CATGGTGAAGTCCACGCCGATGGTGTT	1	0	113679534	NM_001045347
CATGGACCTGCGTCTGGACTTACAGGC	20	20	113679617	NM_001045471
CATGCTGTTTAGTCCAGTTATCAGGCT	1	0	113679669	NM_001044742	(illr1),	mRNA	677740	677756	illr3,	illr3	immune-related,	lectin-like	receptor	3	1	Y	Missed
CATGTTAGCTGATTAAAGAAAGAAACT	3	0	113679793	NM_001044939
CATGTGTGTTTGCTGTGGATGTGCTTC	2	0	113679793	NM_001044939
CATGACAGAGCTGTGCAGCAAGTGCTT	1	1	113679793	NM_001044939
CATGTAGTCGGGACTCTTCTCTTCTTC	0	2	113679793	NM_001044939
CATGTCAGACGGATGGAAGTTTGAACA	0	1	113679916	NM_001045434
CATGCAGTCTAGATTTGAGTGCAGATT	104	54	113679933	NM_001044793
CATGGTTTGAGCCCTTGTTGTTCTTGG	23	13	113679943	NM_001045341
CATGCCCAGGCCCTCAGACATCACCAG	0	1	113679943	NM_001045341
CATGTGAGATCAACCACGAATGAGAAA	2	1	113679989	NM_001045339
CATGGCCGGTCTCAGGTGGATGGAATC	1	0	113680039	NM_001045033
CATGAGTTAATGAAGTATCGCAGGCTT	1	3	113680042	NM_001045048
CATGTTTGCCATTGCACTGGTTCTTTC	0	1	113680042	NM_001045048
CATGTGTGTGTGTATGTGTGTGTGTGT	1	0	113680390	NM_001045459
CATGTACTACAATGGCATTGGAGTGAA	1	0	113680602	NM_001045164
CATGTTGTCCTCAATTTGTCCTCAACG	0	1	113680602	NM_001045164
CATGGATGTGTAGCAGCCTTGGTTTTC	2	1	113680606	NM_001044941
CATGTTCCTCACAACCCTGAGCCCTCA	5	1	113680762	NM_001045212
CATGATCTCTGCAACTTGGTTGGTGGA	0	1	113680845	NM_001045208
CATGTCTGGAGTCTCAATCTCAATCTC	1	0	113680967	NM_001045210
CATGTACAAGTGGAAAGGATTGAAACA	9	4	113681094	NM_001045115
CATGGCGATAAGTGTGGCGACAAGAAG	5	0	113681111	NM_001045073
CATGAAGGACATCCTGGAGAAGAAAGT	1	0	113681111	NM_001045073
CATGATCTTGCAGAGGTTTTCAAACTT	0	1	113681111	NM_001045073
CATGGAGGCTCTGCAGGCCGGAGCGGA	2	2	113681111	NM_001045073
CATGATGATGAAGTTGATGATGATGAC	2	1	113681125	NM_001045191
CATGTCATCGTCATCATCATTATCAGA	0	1	113681125	NM_001045191
CATGTTATAATCGCCCGAATCAAAGTA	6	4	113681278	NM_001045184
CATGTGACTGTGTATGGCAGTGCCAGT	2	0	113681285	NM_001030123
CATGTTCACTCGCTTCAGATACAGCAG	1	1	113681285	NM_001030123
CATGCAGAAATCAGTTTCCAGTCTCTC	0	1	113681285	NM_001030123
CATGTAATTAATGTCTATTAAAGGTTC	94	53	113681363	NM_001045104
CATGGACTGGATCCACAATGCGTTATC	11	5	113681363	NM_001045104
CATGTTGAGCAAAATTGAGAAGGAATA	9	1	113681363	NM_001045104
CATGGGGAGTAATGACACATATGTACA	5	2	113681363	NM_001045104
CATGCAAACTCCACACGGAAATGCCAA	2	0	113681363	NM_001045104
CATGTCTGGAGCGATGTTAAAGCGACT	2	0	113681363	NM_001045104
CATGATATACATAGTGTTTCATTGAAA	2	2	113681363	NM_001045104
CATGTATTAGCTGGACAAAATCAGTCT	2	1	113681363	NM_001045104
CATGTACAAGAGGCCATTCCTGCGAAT	2	1	113681363	NM_001045104
CATGAACACACACTTTTACATTACTAC	1	0	113681363	NM_001045104
CATGTCATTGGACTTGTGGGGGAAACC	1	0	113681363	NM_001045104
CATGAGGAGCTTCGACCCCTCGCAGGT	1	0	113681363	NM_001045104
CATGTCCCTCAGTGTGTGCTTCTGGGT	1	0	113681363	NM_001045104
CATGTCAATGCAGGATCTCTGAGTGGA	2	3	113681365	NM_001045179
CATGTATATGTGTTTTGTTGCAAAATG	4	0	113681375	NM_001045182
CATGATACATCAAAGTATGAAAGAAGA	1	0	113681375	NM_001045182
CATGAAGCCCTATAAATATCAAGAGTC	3	0	113681384	NM_001044748
CATGTGTTCCACAGTACCCTTCCAGCC	2	1	113681384	NM_001044748
CATGTATAAGATCATCACAGAGAAGCC	1	1	113681384	NM_001044748
CATGCACACACACACACACACACACAC	3	0	113681384	NM_001044748	hypothetical	LOC792160	(LOC792160),	mRNA::>gi|189536311|ref|XM_001335911.2|	PREDICTED:	Danio	rerio	similar	to	Asialoglycoprotein	receptor	1	(ASGPR	1)	(ASGP-R	1)	(Hepatic	lectin	1)	(MHL-1)	(LOC795698),	mRNA::>gi|41053819|ref|NM_200246.1|	Danio	rerio	DnaJ	(Hsp40)	homolog,	subfamily	C,	member	17	(dnajc17),	mRNA::>gi|41054096|ref|NM_199863.1|	Danio	rerio	ubiquitin-conjugating	enzyme	E2G	2	(ube2g2),	mRNA::>gi|45387642|ref|NM_205608.1|	Danio	rerio	dynein,	light
CATGTCCCGAATACTGAAAGTCTCGCA	1	0	113681394	NM_001045177
CATGCTATGAATGAAACTTGTTTAACA	1	0	113681394	NM_001045177
CATGTTACGGATGTTGGACTTCTTGTC	3	0	113681466	NM_001045172
CATGTTAATGCAAGGAGGCTGGAAGTC	143	109	113681513	NM_001045161
CATGGAAAGACTGGAGATATGAAGTTG	0	1	113681526	NM_001045163
CATGAAGTTCCAGCCTCTGGCCTCCGA	15	7	113681529	NM_001045158
CATGATTGACAACACAACCTGGTTCAG	8	8	113681529	NM_001045158
CATGGAACCCCACAGTGGTTTAATCCT	3	1	113681529	NM_001045158
CATGTCTGTGGCAAGAGTTTCCCGTTC	4	1	113681542	NM_001045160
CATGGTCGTAGCACAGCTCATCAGTCT	4	1	113681576	NM_001045154
CATGGTCTTCCTGCGTGCCGTCTCTTT	1	0	113681607	NM_001045148
CATGAATGAAGAACACTACAAGACCTG	28	5	113681808	NM_001045105
CATGTCAGCGCGGTGTTACCCGGCGGA	0	1	113681826	NM_001045100
CATGCACTGGTATGATCATTATCTGCA	1	0	113681845	NM_001045097
CATGGAGAGGCCTGTAGCCAACGACTC	1	0	113681845	NM_001045097
CATGAGCACCTGTAACGTGGACGTGCG	1	0	113681845	NM_001045097
CATGCTCTGCGTGTGCTAGTTCATTCT	5	2	113681882	NM_001044988
CATGTAGAGACTCACACACAGATCATT	0	1	113681882	NM_001044988
CATGCGTCTTGTGTAGTATGAGCTCTT	31	24	113681904	NM_001044993
CATGTCAGAGATTCCTGATGTTGTGAT	1	0	113681904	NM_001044993
CATGCCTATGGATGGGAGAGCGAGAGC	1	0	113681904	NM_001044993
CATGGTTTAATATTCATAAGACAGGTT	5	0	113681914	NM_001045000
CATGAGTTGGAGGGATTAACCATTGAG	1	0	113681914	NM_001045000
CATGCTAAGTCATTAGTAAATAAAGGA	1	2	113681914	NM_001045000
CATGAGCAGAAGAAAGAGGAGGCTAGG	0	1	113681932	NM_001044996
CATGAATCAAAGCTCCAGAAGGCATCT	1	0	113681967	NM_001045009	similar	to	Tripartite	motif-containing	protein	35	(Hemopoietic	lineage	switch	protein	5)	(LOC100002639),	mRNA::>gi|130496619|ref|NM_001082886.1|	Danio	rerio	novel	zinc	finger	protein	(LOC792189),	mRNA::>gi|189535565|ref|XM_001342291.2|	PREDICTED:	Danio	rerio	similar	to	novel	zinc	finger	protein	(LOC100002570),	mRNA::>gi|189535655|ref|XM_001923528.1|	PREDICTED:	Danio	rerio	similar	to	novel	zinc	finger	protein	(LOC100148376),	mRNA::>gi|189535659|ref|XR_045197.1|	PREDICTED:	Danio
CATGATGAAAACAGGAAGATCCAGAAC	1	0	113681967	NM_001045009	PREDICTED:	Danio	rerio	similar	to	Tripartite	motif-containing	protein	35	(Hemopoietic	lineage	switch	protein	5)	(LOC100150063),	mRNA::>gi|51011012|ref|NM_001003462.1|	Danio	rerio	zgc:91888	(zgc:91888),	mRNA
CATGCAGAAATACACTGTTTTATACTC	9	3	113681988	NM_001045006
CATGTGGAGGAAGAGAAACAGAGTCCT	2	0	113681988	NM_001045006
CATGAGAGAGAGAGAGAGAGAGAGAGA	1	1	113682005	NM_001045011
CATGGAAAATGTGCAGAGCTGGTGGTC	2	3	113682007	NM_001045014	Danio	rerio	similar	to	Si:ch211-227d19.2	protein	(LOC100002467),	mRNA::>gi|189531451|ref|XM_690486.3|	PREDICTED:	Danio	rerio	si:ch211-227d19.2	(si:ch211-227d19.2),	mRNA::>gi|189535828|ref|XM_694076.3|	PREDICTED:	Danio	rerio	wu:fj78b06	(wu:fj78b06),	mRNA::>gi|189535830|ref|XM_001922818.1|	PREDICTED:	Danio	rerio	similar	to	glucose-6-phosphate	dehydrogenase	(LOC100148915),	mRNA::>gi|189546411|ref|XM_001334376.2|	PREDICTED:	Danio	rerio	similar	to	myoneurin	(LOC794448),	mRNA
CATGTCAAATATAAACAAGGAGAAGGT	2	1	113682015	NM_001045019
CATGGGCGGCAGCGGCTCCTCGTCCTC	1	0	113682037	NM_001045015
CATGTGGACATAGTCACAGAGGAAATG	4	5	113682037	NM_001045015
CATGTCTGACCAGTACGTCAAGCTGGA	3	3	113682037	NM_001045015
CATGATGATTTCCCTCCTGTCCGACCG	0	1	113682037	NM_001045015
CATGCAGTGGGTTGTGGGTCCGTCGTA	21	6	113682039	NM_001045024
CATGTGATCAGCAGAAGGAAATGGAAA	1	2	113682039	NM_001045024
CATGACATTGTGTTGCCAGAACATCTA	1	0	113682039	NM_001045024
CATGTCTGCTTTGATACTCTGTGTTTT	1	0	113682059	NM_001045023
CATGGCTGCGTTGTGTTCTTCAGTGAG	14	6	113682094	NM_001045031
CATGCAGGCAATGATCCGCGCCACCGA	1	0	113682157	NM_001045036	class)	(LOC100148995),	mRNA
CATGGCAGATGACCTAGAAGACCTGCA	2	0	113682168	NM_001045047
CATGTGTATTTAAAATGAGCTCAGCTC	0	2	113682168	NM_001045047
CATGCCGGCCATCTAGTCCCTCTGCCT	1	0	113682237	NM_001045055
CATGAAGTTCAGCCAGTGCAAAGACGG	1	0	113682291	NM_001045077
CATGTTGTATAATAAACTATCTAATGA	1	0	113682291	NM_001045077
CATGGTCAAGGTGGTGTTACTTATTTT	2	0	113682293	NM_001045075
CATGGAGGGGTTGGGTGCGTGCGCGTC	3	1	113682329	NM_001045083
CATGTCTGATGGCTTTATCTCAAACCT	0	1	113682362	NM_001044998
CATGTTTGCTGGACCCTGGATAAAGCC	27	9	113682365	NM_001045085
CATGAACATTAGCACTGTTGGTTATTC	6	1	113682365	NM_001045085
CATGTTAATGTGATGAGGAAGTGCCGG	1	0	113682365	NM_001045085
CATGATCGGTGTGTGTGAGGAGACGCC	9	5	113682429	NM_001045427
CATGAGCAGTTGTTGTGTGTATGATCC	2	3	113682429	NM_001045427
CATGTAGATGTTGCATTAGCTGAGGAT	3	3	113682522	NM_001045043
CATGTCCTCAACGTGGGTCTGGACCAT	1	0	113865948	NM_001045488
CATGATTGTTTGAATAAGTTTGAATAA	4	4	113930676	NM_001045560
CATGGAAGTTGACAGGAATGAGACTCT	2	1	113930682	NM_001045562
CATGTTTCTCCTGTAAATGTACGAGCT	154	72	113930694	NM_001045561
CATGATGAAGAACTGAAACACACGTTA	1	0	113930694	NM_001045561
CATGTCTGTTTTCCGCAGTTCTCCTCT	0	1	113930694	NM_001045561
CATGATCCTCTCAGACAACTCTACGCT	1	0	113930696	NM_001013451
CATGGAGCGAAAGAGGAAGCTAAAAGA	0	1	113930696	NM_001013451
CATGTCAATGGCTTTGGTGTAGTTATT	2	0	113930768	NM_001045552
CATGTCCAAATCCATCAGTCAGGAAAA	2	0	113930768	NM_001045552
CATGTGGGCCGCTGGGTGCATCTTTGC	1	0	113930768	NM_001045552
CATGTTTGATGGTGTTAAGAGGGCAAT	4	5	113931167	NM_001045244
CATGAACAAGCTGGATGAAGCACAGCC	3	2	113931167	NM_001045244
CATGCAGACTTCTCAGATATATTTCCT	2	0	113931167	NM_001045244
CATGGGTAGAGGAATCAGAGGGACCAG	1	0	113931167	NM_001045244
CATGAGCATCATATGTGAGTCTCTATC	0	1	113931641	NM_001045392
CATGTACTGGGAGGAATGATTCCACAG	3	0	113931650	NM_001044855
CATGTAGAACAGCAAGGCTCACACTGA	0	1	113931650	NM_001044855
CATGAACAATGAGCACAACGTGTGTGT	0	1	113931650	NM_001044855
CATGAATGGCACTACGTCATATGTGCT	0	1	113931650	NM_001044855
CATGACTGAGAACCAAGACATTGAGAC	1	1	113951738	NM_001045846
CATGTCCCGAAGCAGGAGCCATCGGCC	2	1	113951740	NM_001045845
CATGAATAAATTTGACTTTCAGACCCC	15	4	113951744	NM_001045848
CATGCAGTGCAAAACAAGTGTGGTGTC	1	0	113951744	NM_001045848
CATGAAAAGCATCCATAAAAACTTGAC	1	0	113951744	NM_001045848
CATGAGTACATACGAGAGCTTCAGGAT	1	0	113951744	NM_001045848
CATGGCAGTTCATTTGAAGCAAAAGCA	2	0	113951746	NM_001045847
CATGATAGGCAACAGCTTCTGCTTACT	1	0	113951746	NM_001045847
CATGTGTGCCAGCTCTCCAGAGAAGGT	85	38	113951750	NM_001045851
CATGAGTGAGGGTGTGTGGCCTGACAT	4	0	113951750	NM_001045851
CATGGCCTGGGACAAAACTCCTCTCAT	1	1	113951750	NM_001045851
CATGGTCATGTGTGCCAGCTCTCCAGA	1	0	113951750	NM_001045851
CATGAGCTCCACAAACGGAGAGCTGAA	3	0	113951752	NM_001045850
CATGCTCTCCAACACACAGTTCATCGA	1	0	113951754	NM_001045855
CATGATACACTGGGTTAATTTGTAGCA	6	0	113951756	NM_001045852
CATGGTTTGATTGTAAATGCAGTGCTT	10	2	114145589	NM_001047190
CATGTTAGTGCGTGTGATTAAAGACTG	1	0	114145589	NM_001047190
CATGAAAAAGAGGATTCATTTGGAGCT	1	0	114158707	NM_212603
CATGCATTTGGGAATAAAATGTTTTTA	3	0	114158712	NM_212698
CATGTTTTCCCTGAATGTAACACAATG	2	0	114158712	NM_212698
CATGTCAGATTAACCCAATGTTTGGTT	1	0	114158712	NM_212698
CATGAAAAAGGTGTATAATGATGCCCT	12	8	114158714	NM_001048006
CATGGTGTCTTCTACTGTGTTTTACAC	9	8	114158714	NM_001048006
CATGTATTCAATGGTGCCGTCCAACAC	0	1	114158714	NM_001048006
CATGTTCACGTTCAAATGTGTGACAAA	109	51	114205449	NM_001048055
CATGTGTTGATGCTCAAGTGAAATTCG	7	1	114205449	NM_001048055
CATGGGAAGTGATGCCAGGATAAACTT	6	0	114205449	NM_001048055
CATGCAGAAAGTTTATCCTGGCATCAC	2	1	114205449	NM_001048055
CATGGGTCTGGACATTGTGTGTACTGA	1	1	114205449	NM_001048055
CATGTTTGTAGAATGTACTGATATGAA	2	0	114326268	NM_001001840
CATGCGTAGATTTCTGTGGTTGGAGCT	1	1	114326402	NM_001048149
CATGTCAGGCTCTGGGTTTGCAGATGT	1	1	114326402	NM_001048149
CATGCTCTCACACCCTTCAAGTTTATT	1	0	114326402	NM_001048149
CATGTCATCGTAATCGTCTTCATCATC	0	2	114326402	NM_001048149
CATGATGGCGGATATCTACATTTTTGA	10	7	114703729	NM_212679
CATGAACAAAGATCTGTCCTAATTTGA	1	0	114703729	NM_212679
CATGAATGTACCAATGCTTACTTTGTA	0	1	115292420	NM_001045092
CATGATGAAAATGATCTCGATGATGGA	1	0	115312272	NM_001030285
CATGTAAGGTAGCCTTTGCTGTCCATA	1	1	115312272	NM_001030285
CATGAAGTTTGTACAACACCTCAGAGA	8	0	115430072	NM_001075108
CATGAACTCGAATGGTCTGAGAGGGCA	5	5	115430072	NM_001075108
CATGGACTACGTCAAGGCTCAAGTCTC	2	0	115430072	NM_001075108
CATGTCTGATTAAGACCAAAGACTGGT	2	3	115430072	NM_001075108
CATGTTTAAAAACTTTTGAGGGCTTCA	2	0	115430072	NM_001075108
CATGTGTGTATCCAAATGCAAGACCTA	159	68	115430074	NM_001075103
CATGATAATCGGTGGGAAGGAGAAAAT	0	1	115430078	NM_001075106
CATGTTAGAAAAATGCATCGAAGTGGA	0	1	115430088	NM_001075113
CATGATGATGGAGAGAATGTGATTGGT	1	0	115430090	NM_001075110
CATGAATTGAAAAGTGATTGTTTCGTT	12	5	115430094	NM_001075111
CATGATGGTCCACTTTGACAGTAAATT	0	1	115430094	NM_001075111
CATGCCAAACAGACCCTCTCCGGAGCC	0	1	115430094	NM_001075111
CATGCAGCACTCACACTACCTCTCAAG	2	0	115430102	NM_001075116
CATGACAACCTTATCCACCTTGACCCT	0	1	115432016	NM_131483
CATGCTGTGATGTCTGACCAGCTCATC	1	0	115432022	NM_001039634
CATGCAAACTCCACACAGAAATGCCAA	73	15	115432022	NM_001039634	hypothetical	LOC791648	(LOC791648),	mRNA::>gi|125826212|ref|XM_700803.2|	PREDICTED:	Danio	rerio	hypothetical	LOC561174	(LOC561174),	mRNA::>gi|148236473|ref|NM_001089494.1|	Danio	rerio	aminocarboxymuconate	semialdehyde	decarboxylase	(acmsd),	mRNA::>gi|189518734|ref|XM_001918401.1|	PREDICTED:	Danio	rerio	hypothetical	protein	LOC100149842	(LOC100149842),	mRNA::>gi|189518800|ref|XM_001343120.2|	PREDICTED:	Danio	rerio	hypothetical	protein	LOC553442	(LOC553442),	mRNA::>gi|189521691|ref|XM_001331869.2|	PREDICTED:	Danio	rerio	similar	to	cathepsin	A	(LOC792966),	mRNA::>gi|189524846|ref|XM_001922269.1|	PREDICTED:	Danio
CATGTGTTTGGACTGTGGGGGAAACCG	10	5	115432022	NM_001039634	PREDICTED:	Danio	rerio	hypothetical	LOC792124	(LOC792124),	mRNA::>gi|52219051|ref|NM_001004603.1|	Danio	rerio	argininosuccinate	synthetase	1	(ass1),	mRNA::>gi|83415141|ref|NM_001037699.1|	Danio	rerio	zgc:123347	(zgc:123347),	mRNA
CATGGCTAACATCCTCATTGCACTGCC	0	1	115432029	NM_001039639
CATGGAAACTGGCTGTGTTTCTGGATA	2	1	115432031	NM_001005778
CATGTTGGGGATACATCTGGAACTGGT	1	1	115432031	NM_001005778
CATGGCGACACTCAATGTTACTGAACC	1	0	115432031	NM_001005778
CATGTATCATTGTATACACACTTATCA	1	0	115432033	NM_001044830
CATGGAACAAGGTAAGAATGTGTACAG	0	1	115432034	NM_001044982
CATGGAATAAAGACGAGACTACTGTCT	0	2	115432034	NM_001044982
CATGCTCGTATGTTTACATATTACTCT	2	1	115432036	NM_001048067
CATGACACGACGGTTAAAATCATGACT	1	0	115494915	NM_001076617
CATGTTTGAATCATCTCCGTCTTGCTC	1	0	115494997	NM_001076560
CATGAACTCGCCCGGGAGGTTTGGAAG	1	0	115495004	NM_001076579
CATGACAATATATCACTGTGTGAACAA	1	1	115495050	NM_001076557
CATGAATCTGGAGGTGAGACTGTGATT	137	56	115495184	NM_001076620
CATGTCAGAGAAACTGTTAGGCTACAG	2	1	115495184	NM_001076620
CATGGCCGCAAAATACCTGAAGCTGTA	0	1	115495184	NM_001076620
CATGTAAACCTAGTCTCTAAAGTGTTT	2	0	115495226	NM_001076659
CATGCATCTACGATGGCCGGCGGAGCA	1	0	115495408	NM_001076624
CATGTTTACATTGTAATCCCTGTATCA	3	0	115495498	NM_001076626
CATGTATAAATGTTCATAAATGTAATG	2	0	115495498	NM_001076626
CATGTTTTTGTGCCTATGAATGGGTTA	0	1	115495500	NM_001076625
CATGGAAGAGACAGCAAGAACTTCGAG	2	0	115495542	NM_001076627
CATGTGTACTGTCATTACTTTTGGCCT	5	1	115495654	NM_001076662
CATGAACGGTACCAAAGACTCAACACA	2	0	115495664	NM_001076660
CATGAAATGTATGTACAGTATGTCACA	1	0	115495664	NM_001076660
CATGTGATCTCGCACTGTGCTGTTGGA	1	0	115495712	NM_001076631
CATGACCCGACCTGGGGTCTGAGCCTA	0	1	115495712	NM_001076631
CATGAAGTGATGTTGAACTGTGTTAGA	88	54	115495714	NM_001076591
CATGCCTTGACTGTTATCCCAGGCCCC	1	0	115495790	NM_001076589
CATGTTTACAATAAATAAAAAGGTTTT	10	6	115495794	NM_001076588
CATGAGGTTTCCAGAAGCGTTTGTGCG	0	1	115495794	NM_001076588
CATGGACTGCGTCGGCTGCAGCAAATG	2	0	115495796	NM_001076638
CATGATGACGCTCAGGACCATTTCTGC	1	0	115495796	NM_001076638
CATGCCCTCCGGATCTACACCTTCAGA	56	27	115495914	NM_001076665
CATGTATAATCTTTAAAAACCTTCATT	12	1	115495914	NM_001076665
CATGCGTTTACACAGGTCCAGAAACAG	0	1	115495914	NM_001076665
CATGTTTCAGTCGAGGAAGCAGAGGGA	0	1	115495914	NM_001076665
CATGATCAGTATGTAAGGGTTGTAATA	10	3	115496038	NM_001076613
CATGGGAAGGAAGAGAGGAATGTAGAT	2	0	115496040	NM_001076614
CATGGCAACCAAAATCCTCTACGACTT	0	1	115496056	NM_001076555
CATGTCAGAGTTTCAGATTAATAAAGC	41	18	115496162	NM_001076664
CATGTGGAAAAGAGCAGCAGGAACATT	4	1	115496182	NM_001076663
CATGCCAGTAAAGAAACTGTTTAATCT	4	1	115496182	NM_001076663
CATGCTACAGTGTCTGGAGGTGCTGGA	1	0	115496182	NM_001076663
CATGCAGTGAGGCCTTTATACAGAGCT	0	3	115496182	NM_001076663
CATGCCACCCTTTACTGACAATCTCTT	2	1	115496227	NM_001076608
CATGTAGACATTAACAGATTTGACTCA	1	2	115496535	NM_001076607
CATGCAGCCCGTCAGGAAGGTGCAGTC	1	0	115496537	NM_001076609
CATGGGTGCGATTGTGATGGAGAAGCC	0	1	115496537	NM_001076609
CATGGCAGAGGATGGTGGAAAGAGGCC	1	0	115496719	NM_001076559
CATGAAGAAAGTGCGAGAGGCTTATGA	0	1	115496719	NM_001076559
CATGCTATAACTCATTCGTGTACCTCT	6	1	115496781	NM_001076569
CATGTAGAGTGATGAAACTTATCAACT	0	1	115496781	NM_001076569
CATGATGTAAAGAACCATTTTGATTAA	135	71	115496811	NM_001076652
CATGAAAAAATCTGAACTGGAGGAAAA	12	9	115496811	NM_001076652
CATGGATGACGGAGAGATCGACGGAAA	1	1	115496811	NM_001076652
CATGGGAAGGAAAAGGCGTTTGAGAAT	241	345	115496885	NM_001076558
CATGACTATGCAGCCATCAGGAGTGAC	1	0	115497011	NM_001076604
CATGACGTAGGGACTCGCTCCAACACC	5	0	115497135	NM_001076645
CATGTGAAGCAAAAAATAAATAAACTT	2	0	115497135	NM_001076645
CATGGTTCAGGATTGGTAGAGCTACGC	2535	1548	115497215	NM_001076634	(LOC100004974),	mRNA::>gi|189519075|ref|XM_001339876.2|	PREDICTED:	Danio	rerio	similar	to	ORF1-encoded	protein	(LOC100004717),	mRNA::>gi|189520728|ref|XM_001918995.1|	PREDICTED:	Danio	rerio	hypothetical	LOC100000491,	transcript	variant	2	(LOC100000491),	mRNA::>gi|189521381|ref|XM_001923861.1|	PREDICTED:	Danio	rerio	hypothetical	protein	LOC100148545,	transcript	variant	1	(LOC100148545),	mRNA::>gi|189522374|ref|XM_001922807.1|	PREDICTED:	Danio	rerio	similar	to	ORF1-encoded	protein	(LOC100004391),	mRNA::>gi|189523381|ref|XM_001337328.2|	PREDICTED:	Danio	rerio	similar
CATGCGAGGCAGTGGCGACAGCGGAGA	895	320	115497215	NM_001076634	(LOC100004974),	mRNA::>gi|189517280|ref|XM_001920341.1|	PREDICTED:	Danio	rerio	similar	to	ORF1-encoded	protein	(LOC798437),	mRNA::>gi|189519075|ref|XM_001339876.2|	PREDICTED:	Danio	rerio	similar	to	ORF1-encoded	protein	(LOC100004717),	mRNA::>gi|189520728|ref|XM_001918995.1|	PREDICTED:	Danio	rerio	hypothetical	LOC100000491,	transcript	variant	2	(LOC100000491),	mRNA::>gi|189520998|ref|XM_001332145.2|	PREDICTED:	Danio	rerio	hypothetical	LOC793373,	transcript	variant	1	(LOC793373),	mRNA::>gi|189521381|ref|XM_001923861.1|	PREDICTED:	Danio	rerio	hypothetical	protein
CATGTATAGCCACCTCAATTCACACTT	2	3	115497355	NM_001076600
CATGATCAAAAACCTGACATCAGAAAG	1	0	115497457	NM_001076643
CATGATGCTCTCCTTGTACGATGGGTT	5	2	115497457	NM_001076643
CATGAGTGATGAAAGCCTTCGTTTTTG	0	1	115497457	NM_001076643
CATGTAGAAATCTCCACCTCCAATCCC	7	6	115497491	NM_001076637
CATGGATGAAGCCGGGTGGGAAGCTGC	3	1	115497491	NM_001076637
CATGACTCTCTGAAGAACAGGAATCCA	3	0	115497491	NM_001076637
CATGCTGCATAATAACAGTATGTTGTT	1	0	115497491	NM_001076637
CATGTTCGACACACTTTGCCTAGTTTG	63	13	115497503	NM_001076629
CATGACTCGCACTTCCACAAACACACA	9	4	115497503	NM_001076629
CATGTGCCAGTGGAAAAGATCTGCGAA	5	2	115497503	NM_001076629
CATGGTAAAGTGACAACACAATGCAAG	2	0	115497503	NM_001076629
CATGGTAACTCATTGGTTTGGAAACTT	2	0	115497503	NM_001076629
CATGATGTATGGAGTGGCGTTGACGTT	1	0	115497541	NM_001076640
CATGGTAAAAGGTATAGAAACGCAACA	1	4	115497563	NM_001076596
CATGACTTACAAAAGTAAGAGCACCAA	1	0	115497563	NM_001076596
CATGATTTCAGTAATAAGTTTAGCCTT	15	6	115497577	NM_001076598
CATGGATGCACAGGAAATCACGTAGAA	1	0	115497591	NM_001076595
CATGTGTACAACCAACTGCGCAACACT	3	1	115497613	NM_001076565
CATGGAAATGCGCGCAGGACTGTAAGC	2	0	115497613	NM_001076565
CATGCAAATGTTAAGGCTTCTGGTCTG	0	1	115497851	NM_001076667
CATGATCACTGGATTTACCTTGAGCTT	783	436	115497959	NM_001076562
CATGGGCCAAACGCAGGGAATTATGAG	1	0	115497959	NM_001076562
CATGAAATCAAACAGAACTTGATAAAA	1	0	115497959	NM_001076562
CATGAAGTGTCACGGCTCTGGTGGATC	0	1	115497959	NM_001076562
CATGTGTGAGCACAGGGTGTTGTTAAA	1	0	115497973	NM_001076564
CATGGTGAAAAAAGCTAAGAGTCCCGT	1	0	115497973	NM_001076564
CATGCAGAATATACTGACACTGAGGAA	7	1	115497987	NM_001076635
CATGCAGGGAATCAGCTTCAGCAAGGG	1	0	115497987	NM_001076635
CATGAAATAGCTCTAATAGACAAGATT	6	4	115529286	NM_001076705
CATGACTGAACGCTTTAGATGCAAAAG	2	4	115529286	NM_001076705
CATGGAGATGCTTAGTTGAATATGAAG	3	2	115529298	NM_001076713
CATGAACGACCTGGTGTCTGAGTATCA	1	0	115529300	NM_001076715
CATGAACACCTTCAGCGTGGTGCCCTC	2	4	115529300	NM_001076715
CATGTTCCCTCAGACGCTTCCTCCGGG	1	0	115529332	NM_001076725
CATGTGATTGGCTGACCATCAAACGTC	1	1	115529336	NM_001076730
CATGAAGGAAAAAATCTGAAATGTTGA	1	0	115529338	NM_001076728
CATGGAAGGAAAACAACTGGATATCTT	1	0	115529342	NM_001076733
CATGCCGGCTAAAGGTCCCCTACAGTC	284	188	115529346	NM_001076732
CATGTATTCTAGTCATCTGGGTGGCCT	2	0	115529352	NM_001076736
CATGTCACAGTTGATTTGATGGTTTGT	4	4	115529360	NM_001076739
CATGGTGAATTATTGCTTTTAACGCCT	2	1	115529360	NM_001076739
CATGATATATGTAATGCAGTGTTTTTA	920	389	115529362	NM_001076741
CATGGCGTCAAGTGCGGACCGGGACTC	53	20	115529362	NM_001076741
CATGCATTCAAACACACACTGTAAACA	30	13	115529362	NM_001076741
CATGCGTGTGTTTGCCATCCTGATGTT	12	3	115529362	NM_001076741
CATGGGTTTAATTAAAATCTCTTACAG	4	0	115529362	NM_001076741
CATGTAGCATAATAAATTAAAGGACCA	3	6	115529362	NM_001076741
CATGCAGTCTTTACAGATGCCATATTC	3	0	115529362	NM_001076741
CATGCATCCCGGAGACGGTGCGGTAGC	3	0	115529362	NM_001076741
CATGCGACTGTAAAGCTGGTGGACTTT	3	0	115529362	NM_001076741
CATGTACACTGAGTAAACTAAAGATAT	1	0	115529362	NM_001076741
CATGAAGAAGAAACTATCATCTCAGAC	2	0	115529370	NM_001076745
CATGAACCACAAAGTGTAAAGTGACCA	1	0	115529374	NM_001076747
CATGTTCATTTCTGAATCATCAAAGCA	5	2	115529376	NM_001076748
CATGTGAACAGTGTGGATATATACACA	1	2	115529376	NM_001076748
CATGGTTACGTTCTGGTGTACTCTGTC	1	0	115529376	NM_001076748
CATGAAGGTGATGACTGAGACGTTCTA	1	1	115529388	NM_001076755
CATGAAGAGTAAGGAAAGGATGAAGCA	3	1	115529390	NM_001076756
CATGAAATGAAGAATAAAATGGAGCAA	127	72	115529392	NM_001076754
CATGCAAACACACAGGGAAAGAAACAC	4	0	115529392	NM_001076754
CATGATTTCGCTGCATCTCTGGTACTA	3	7	115529392	NM_001076754
CATGCTGGATATTGCTTTAAGTTCATC	1	0	115529392	NM_001076754
CATGAAGACCGATGTAAAGGCATTGAA	0	1	115529392	NM_001076754
CATGGTCTCTACAAACGTAGTGTTCTC	2	1	115529394	NM_001076757
CATGTTCTTGTGAATCACTTCAGCATT	1	0	115529402	NM_001076760
CATGGCGTGAGCGGTCGTGCGCGTGCT	1	0	115529404	NM_001076762
CATGGACTGTACTGATTGTCTGGTTTG	2	1	115529406	NM_001076763
CATGGTGAAAAAGATGACTTCAGTAAA	0	1	115529412	NM_001076767
CATGTGTGTTTATCTATGGCTGGCGGT	2	0	115529412	NM_001076767
CATGTCTGATCCATCAATTCCAGGCTC	214	131	115529412	NM_001076767
CATGCATTACAGTGCAACCACACGATT	0	1	115529412	NM_001076767
CATGAATCGCTTGTCGCACAGGGGGCA	1	0	115529422	NM_001076772
CATGTTGAGGAAATGTATAAAAATTTC	5	2	115529428	NM_001076774
CATGGGGATCGAGCCAGACTGAAATGA	3	3	115749601	NM_001076712
CATGGAAGGACAGCTTTTGGTGATCTC	1	0	115749601	NM_001076712
CATGACGACAGGGTTAATCTACAAAAC	1	0	116004500	NM_001077143
CATGGCTACAACAGTGTGTAGTCCTGA	1	1	116004506	NM_001077144
CATGGAAAAGGCGATCACTGGTGACTT	11	7	116004512	NM_001077150
CATGATATCGTCTTATGTTGGGGAAAA	2	2	116004512	NM_001077150
CATGACATAATGCCTGCCATTAAACTC	0	1	116004512	NM_001077150
CATGCTGGGAGCAATGCAGGTTTCCAA	1	0	116004512	NM_001077150
CATGCAGTGGAAAGGGGGACGGGGTCT	3	0	116004516	NM_001077153
CATGGGCAAACTGGCACTTGTCACCGT	1	0	116004516	NM_001077153
CATGATGTGGCCCGGAAAACAGAAGGG	0	2	116004516	NM_001077153
CATGGATCCGCCTCACCCGCCTGTCTC	0	1	116004522	NM_001077151
CATGTCGTTTTAATGGATGTTAACTTT	2	0	116004524	NM_001077156
CATGGATTGACTATGAGCGCTTTCAGG	1	0	116004524	NM_001077156
CATGGCTACAACCAAAAACAAAAGTTA	1	1	116004524	NM_001077156
CATGAAATGCATCCCTAAGGCCAGTCT	0	1	116004524	NM_001077156
CATGTCTACACTATTGCCAATTACATC	205	112	116004534	NM_001077159
CATGTGGAAGATTGAGGAAGTGCATCT	2	1	116004534	NM_001077159
CATGGTCATGTGCACGATGCTGAAGGC	2	0	116004534	NM_001077159
CATGTCTGAAGAGCTCTGTCCCAGTTC	1	0	116004534	NM_001077159
CATGACCATGTCTACACTATTGCCAAT	1	1	116004534	NM_001077159
CATGTGTAAGGAGTTCTCCACATCCAC	1	0	116004534	NM_001077159
CATGGACGTTTGAATGTGACGAGGACC	0	2	116004534	NM_001077159
CATGTCTGTGTCAATGGCCACACAGTT	0	1	116004534	NM_001077159
CATGGGAGGAGTGATTGCAACTGATTT	0	1	116004534	NM_001077159
CATGCCTGCTCAAAAGTAGAACACTTC	91	28	116004536	NM_001077163
CATGAGGTCATCTACAGACTGGCCCTT	4	2	116004536	NM_001077163
CATGTCAAACTGCCCAATCTCAGCAAA	2	1	116004536	NM_001077163
CATGGAGATGACACGTAGATGGTCTTC	0	1	116004536	NM_001077163
CATGTTCTCTCCTGGAGGAATTCACTA	0	1	116004544	NM_001077162
CATGATTAGTGTGTATGTTTTATGTCT	6	4	116004548	NM_001077166
CATGTAGTCCTGCAGGGCCTGAAGTCG	1	0	116004548	NM_001077166
CATGAGCTCCCAGATATCCCAGAGAGG	1	1	116004556	NM_001077168
CATGATATTCACCTAGATTACTCCAGG	1	3	116004566	NM_001077174
CATGAAGGGCCGGGTGACGGTGTACTC	0	1	116004568	NM_001077176
CATGCAGGAGGGAGAGTACGACTCGGA	1	1	116174727	NM_001077212
CATGTAGCGGTCTTTAGCCTCCAGAGC	0	1	116174727	NM_001077212
CATGTCGAGGAATGGTGGACGAGAAGT	1	0	116175239	NM_001025487	Acyl-coenzyme	A	thioesterase	3	(Acyl-CoA	thioesterase	3)	(Peroxisomal	acyl-coenzyme	A	thioester	hydrolase	2a)	(Peroxisomal	long-chain	acyl-CoA	thioesterase	2)	(PTE-Ia)	(LOC100148770),	partial	mRNA
CATGTGTAAATTAGTTTCAAGTTGTTG	1	0	116175241	NM_001025504
CATGAAGCCATACAGATCCTTTGAAGA	0	1	116175241	NM_001025504
CATGTCTTTGGACTGTGGGGGAAACCG	18	11	116175241	NM_001025504	(il23r),	mRNA::>gi|167963489|ref|NM_001114718.1|	Danio	rerio	zgc:174311	(zgc:174311),	mRNA::>gi|189519365|ref|XM_692669.3|	PREDICTED:	Danio	rerio	similar	to	alkB,	alkylation	repair	homolog	2	(LOC569291),	mRNA::>gi|189539692|ref|XM_001331098.2|	PREDICTED:	Danio	rerio	hypothetical	LOC791797	(LOC791797),	mRNA::>gi|50726887|ref|NM_213342.1|	Danio	rerio	dopa	decarboxylase	(ddc),	mRNA::>gi|52218985|ref|NM_001004566.1|	Danio	rerio	mannosidase,	endo-alpha	(manea),	mRNA::>gi|66392141|ref|NM_001018124.1|	Danio	rerio	zgc:92166	(zgc:92166),	mRNA
CATGGAAGCAGGGGAGCTGTGAACCTT	0	1	116175242	NM_001034977
CATGACTATACAGACCAAGTAGAATAA	0	2	116175244	NM_001044834
CATGATGTGACAACAAAAGCACTTCCA	19	10	116235415	NM_001077247
CATGAAAAAAGGAGTGCGTTAAGTCAT	2	0	116235415	NM_001077247
CATGTTTATTGAATGTTTTGGTTAGAA	9	3	116235417	NM_001077248
CATGAAGATGGCCACCACATCACCCGA	1	0	116235417	NM_001077248
CATGTTACACAGAATAAAAAAAGTAAT	1	0	116235417	NM_001077248
CATGCAGGGAAAAGTATCTCTATAAGA	0	2	116235417	NM_001077248
CATGCACTCTTCTTCACTGCCATAGCG	1	0	116235419	NM_001077250
CATGTTGCCGAACCAAACCCAATACAG	1	1	116235423	NM_001077254
CATGTATACTTTCCAAAGCGATATGGC	0	1	116235425	NM_001077251
CATGGCAACTGATGGGATCAATTCGCT	1	0	116235439	NM_001077259
CATGGAGGTGAAGGTGGAGGAGACGGC	0	1	116267932	NM_001077270
CATGTGTGTGAGAGGATGTTGTCTTCT	78	41	116267934	NM_001077271
CATGGGTTTCTTCAAAATCATCGTCGT	1	0	116267934	NM_001077271
CATGCAGTAAAATAATCGTTTGAGCAC	1	0	116267934	NM_001077271
CATGTCTGGTCAAGAAGAATGTGCCGT	441	183	116267936	NM_001077272
CATGAGATCATCGCAATGCTTGATGTT	0	1	116267936	NM_001077272
CATGCAGAGTTGCTTCTCATCTGGCTC	3	1	116267936	NM_001077272	1	mRNA
CATGAAGCATTTCAGTCAGCAGTGAGT	0	3	116267936	NM_001077272	1	mRNA
CATGTGGTGTTGGAACGGGTGACTCGT	8	8	116267950	NM_001077279
CATGCAAAGCAGTGACGGTGGCTTTGG	2	0	116267950	NM_001077279
CATGGGAGATGGAGTGGTCAAAAACCC	1	0	116267950	NM_001077279
CATGGTTAGGGAATACCCAGCAGGTGT	0	1	116267950	NM_001077279
CATGATTATAAGTTTGAAAAGATGGAC	0	1	116267950	NM_001077279
CATGTCTATAAGAAGTCTATTCTGCTC	0	1	116267954	NM_001077280
CATGCTGTCTCTGATCACACCGAGGAG	1	0	116267976	NM_001077292
CATGTTGGGGTCTGTTGGGCATCAGGG	11	6	116267980	NM_001077294
CATGTCCGACAATGAAAAACACGACTA	0	1	116267984	NM_001077296
CATGCACTCCCTTGAAATGCTCCCGTC	3	3	116267986	NM_001077297
CATGGAGGATGGATATTAGCTCTGTCT	3	1	116267990	NM_001077299
CATGTACTGTACAGTAAGTTATGAGTT	1	0	116267990	NM_001077299
CATGCTAATAAATCAGACAAATGGGCA	11	2	116267994	NM_001077301
CATGTGATTTGAACATTTGAAAAATTA	3	0	116267994	NM_001077301
CATGATGTCAAAACCCAGAAGACTCGT	3	0	116267994	NM_001077301
CATGATTACCGTTAAATAAACCTTCAC	3	0	116267994	NM_001077301
CATGGCTCGAATGCTGAGCAAGGAGCT	0	1	116268008	NM_001077308
CATGACTAAACATCCTTCCCACACACA	5	1	116268018	NM_001077314
CATGTGAATACGTTTCTCAACTACACC	5	1	116268018	NM_001077314
CATGTGATGTGGCTGTGACACGAGGCA	3	2	116268018	NM_001077314
CATGGCATCTTCTTCGGGGAACGACGA	1	0	116268018	NM_001077314
CATGCGGCTCTCACGTAAGGACACCTC	212	84	116268020	NM_001077313
CATGGATCGCAACTCGACTCAAATCTA	1	0	116268020	NM_001077313
CATGTTGGACTGAAACACGACTGCATT	1	0	116268020	NM_001077313
CATGCTCCTCCCACTGCGGATCATCCA	1	0	116268020	NM_001077313
CATGTAGCGTTCTGTGTAGCCAGTATC	1	0	116268020	NM_001077313
CATGACGGTTTAACACCACTAGAGGGA	1	0	116268028	NM_001077319
CATGTTTACAGTGTTGATCAGCGGCTT	5	0	116268030	NM_001077318
CATGTTCAACTAATCCCGTGCACCCTT	1	0	116268030	NM_001077318
CATGTTTTAATAAACACCTTGATTTCA	28	23	116268032	NM_001077320
CATGACATCCCTTACAAATATGAACCA	18	2	116268032	NM_001077320
CATGTGTCCGTTTAAAGAGGAATGGTA	12	7	116268032	NM_001077320
CATGGAACAAATAGAAGAGTTTCATTC	2	0	116268032	NM_001077320
CATGTGCATTGAAGCTTTGAATGAAAC	2	0	116268032	NM_001077320
CATGGTCATTAAGGCAGAAGATTTGAG	2	1	116268032	NM_001077320
CATGGTGTTCCCGATGCCGTCCATCTC	1	0	116268032	NM_001077320
CATGATTAATGTGTGTTTGATTCATGT	1	0	116268032	NM_001077320
CATGACTAATTTTCATTATGTAACGTC	1	0	116268032	NM_001077320
CATGAACACTTTGGCTTCACTGTCCAG	1	0	116268032	NM_001077320
CATGATCTTGATGGCAGTATCTCTGTC	1	0	116268032	NM_001077320
CATGCACTCTGATGTAATTATTCAACG	0	2	116268032	NM_001077320
CATGAGCAGGAAGTGACATCACTGGAG	7	1	116268038	NM_001077323
CATGTTGTAAGTGTATCCCAGCTGACA	1	0	116268038	NM_001077323
CATGGGACTCTGAGGTCTAAAAACCCA	6	4	116268046	NM_001077325
CATGGCAGGTTCAAAGACTATTGTGTT	1	0	116268046	NM_001077325
CATGTTGGCCCCGTCTAACCGGAGCGT	1	1	116268048	NM_001077329
CATGAAAGAGGGAGGTGTTGTGCTCAA	21	13	116268050	NM_001077330
CATGGCCCTCCAGAAAGACTGATTCGC	1	0	116268050	NM_001077330
CATGTCAGAGGCCTTCTATGTGAAGCT	7	6	116268052	NM_001077328
CATGACAGACCTGTTGTCCCATTTCTA	3	1	116268052	NM_001077328
CATGCCTAATCCCACGGTGGATCACGT	1	0	116268052	NM_001077328
CATGGGATTCTCCAGCAGGGATTTGAG	1	0	116268062	NM_001077334
CATGAAATGTAAGCTAAGATTCGTCTG	1	0	116268062	NM_001077334
CATGTCATTTCAGGAGGATAAATGAGC	1	0	116268064	NM_001077336
CATGGCAATGGAGAAAGAGGGTCTTCC	1	0	116268070	NM_001077338
CATGATTATATGCAAACAGTACTGTAA	0	1	116268070	NM_001077338
CATGCATTTGCAGTATGTAGGTTCTGG	1	0	116268076	NM_001077342
CATGAAGAAACAGTCCTGGTTGACATA	1	0	116268078	NM_001077343
CATGGACACGGTTTTGAAAGGCACCTT	1	0	116268082	NM_001077347
CATGGCCATTGAGGAGCAGGTGGCTGT	95	50	116325974	NM_001077355
CATGGGGGAATACTTCAGAGACAACGG	2	3	116325974	NM_001077355
CATGGGCTCCCTCACAGAGATACGAGG	2	0	116325974	NM_001077355
CATGCAGACTGGCATCAAAGCTGTGGA	2	1	116325974	NM_001077355
CATGCGTTGGAGCCAAGAACCTGCACA	1	0	116325974	NM_001077355
CATGAAGCTGGAGTTGGCTCAGTATCG	1	0	116325974	NM_001077355
CATGGCCCTGGTCTGAGCAGCAGAACC	1	0	116325974	NM_001077355
CATGAAATACACCATCGTGGTGTCGGC	0	1	116325974	NM_001077355
CATGTCAAAGGTTTAGGAACACTCACT	18	8	116487348	NM_001077252
CATGAATCCAAATCATTACTGGAAGTT	3	1	116487348	NM_001077252
CATGTTTAAGGAATTGTGCTTGTATGA	2	1	116487348	NM_001077252
CATGGTTTGTTGTTCCAATAAGTATTG	2	2	116487348	NM_001077252
CATGTGTTGAAGGGTCTTTGACAAAGT	0	1	116487348	NM_001077252
CATGGTGATACCCTCCATCACAGTTGC	0	1	116487348	NM_001077252
CATGGTCGGCCTTCACAAAACTGGGTC	28	7	116487348	NM_001077252
CATGACAGTTCTGCATAATTGGTTTTC	19	10	116487348	NM_001077252
CATGACCAAGGGTCTGTTTCAGCGGGC	3	3	116487348	NM_001077252
CATGATAAAAGACGTTTTGCTTTGCTT	1	0	116487348	NM_001077252
CATGGTCACTTGCAGTCACAACAAAGA	180	74	116517233	NM_001077370
CATGTACAACACTCCACGTGCTGCAAC	2	1	116517233	NM_001077370
CATGAAGAGGAACATCGCCCACTACGA	1	0	116517233	NM_001077370
CATGAGTATTGAGATTCCAGTCGGGCT	1	0	116517233	NM_001077370
CATGGCAGAGTTTCCTGCACGGCTGTC	7	1	116517235	NM_001077372
CATGTTAGTGAAGACCTAATAAAGACT	2	2	116517239	NM_001077373
CATGTTGAGTGTAATCTGCCTTCTCTC	109	51	116517245	NM_001077376
CATGCACATTTAACACATCTCGCACTA	1	0	116517245	NM_001077376
CATGGAACTTATGCATTATTTGATCCA	0	1	116517247	NM_001077377
CATGTCACAGTCTACATTGATCCAGCC	1	0	116517249	NM_001077378
CATGAGTCATAATAAACTTCACTGTTA	66	24	116517251	NM_001077379
CATGAAGGTTTCTCTTTTCACAGCGTA	2	1	116517251	NM_001077379
CATGGTGGCCAATCAGATCAAAGCAGA	0	1	116517251	NM_001077379
CATGGACGCAGCCCTACAGGGGGCTCA	1	0	116517257	NM_001077383
CATGATTAATTATGCCAGTAAAATGCG	1	0	116517259	NM_001077382
CATGCCACTCTTTTGTAAATGTAATAA	4	4	116517265	NM_001077386
CATGAAGGTTTGAAAACTGTGAAGATG	5	0	116517271	NM_001077389
CATGATGGAGATCGGAAGAGAAGATCT	1	0	116517271	NM_001077389
CATGTTGTTTGTATGTCTTTACTTACA	1	2	116517271	NM_001077389
CATGTGCTCCTCCCACGATTTGATTTC	0	1	116517271	NM_001077389
CATGGCGTCCTCTTTTAAAGCAAACTC	0	2	116517271	NM_001077389
CATGTAAATTATGTTTAGAAAGCTATT	10	6	116517273	NM_001077391
CATGAGGTCCATTTGGTTACTCTCTCT	5	1	116517273	NM_001077391
CATGACGAGGCTTACGTGTGAATGATA	1	0	116517273	NM_001077391
CATGGGGAGAGTTTCATACCGAACTTA	44	18	116517279	NM_001077393
CATGCAGGGTAGTTTGGCGATGTTGGT	1	0	116517279	NM_001077393
CATGCGGTAAAGAACGTGTGCCGGAAT	0	1	116517279	NM_001077393
CATGTCTGTCGTCTCTGTCCCGGTCCC	1	0	116812568	NM_001077430
CATGTTCAGTCTTGCTCTCGCTTGATT	1	1	116812568	NM_001077430
CATGGACAAGGAGGTCAACATTGTCTT	256	141	116812884	NM_194395
CATGTGCGCTCCTCTTGAAGTCTTCTC	3	2	116812884	NM_194395
CATGTTCAGGTAACCCACTTGCTCCTC	1	0	116812884	NM_194395
CATGTCACCGGTTCTGTGATGAAACCC	1	0	116812884	NM_194395
CATGGGATTCACCAACCTGGCTCCCTC	0	1	116812884	NM_194395
CATGTAGATGTTAATGATGAACTATGC	0	1	116812884	NM_194395
CATGACCTCAGTATTGACTGCCATCAG	105	36	116812885	NM_207100
CATGAAAGCTCACTATAGTAGGCAAAG	3	2	116812885	NM_207100
CATGAGCTTTCACGTTGTACACTCACA	1	0	116812885	NM_207100
CATGGCAGAGCACCTAAAGGATGTCAT	0	2	116812885	NM_207100
CATGTACACAAATATAAATTCTTTCCA	0	1	116812885	NM_207100
CATGTAAGGAAAGTCATTTTTGTTTTC	35	12	116812887	NM_198146
CATGACATTCAGATCCTCAATTACTTT	5	3	116812887	NM_198146
CATGTTATTTAACTGCGTCCGACTGGT	2	0	116812887	NM_198146
CATGAGTGACTTTGACTACTTAAAGCT	1	0	116812887	NM_198146
CATGAAGCATCTTTAAAAAGGCAAAAG	1	0	116812887	NM_198146
CATGTTAGGGTAATTTGGCAAGTTATT	1	0	116812891	NM_001040096
CATGTCCACAATTTAAGAACAAGGGTT	7	6	116812899	NM_001040394
CATGGACAAATGTTTCTAGTCAGATAT	5	0	116812899	NM_001040394
CATGGCCTCGGTTGAATCCGGCTTGGA	1	0	116812899	NM_001040394
CATGCTGCGAACCAGAGGTTGAGTAGA	1	0	116812899	NM_001040394
CATGACCAGCTTGTTGTCCACAAAGTA	1	1	116812899	NM_001040394
CATGGGTCATAGGCCTCTCCTGTTCTT	4	2	116875772	NM_001077449
CATGTTCAAGAGGTTCAGGAGCGGCTT	3	1	116875772	NM_001077449
CATGGTGGCTCTCTTCAGCAACTGCTC	2	0	116875772	NM_001077449
CATGAAAACAGACCTTGAATAAAAGCT	1204	662	116875784	NM_001077453
CATGGTCACTCTGTTGCGCCGTTTCCA	3	0	116875784	NM_001077453
CATGGTTTTGATCCGAAGTACAGACTG	2	0	116875784	NM_001077453
CATGCAAAACCTGAATGATCGTCTGGC	1	3	116875788	NM_001077454
CATGATGACACGCGTGCGGTCCGCGGT	0	1	116875790	NM_001077455
CATGCCATCTGTAATTAAACTTCCATA	1	0	116875792	NM_001077456
CATGTATATGTGTATTATATATAGGTA	1	0	116875792	NM_001077456
CATGTGCACCATCGGCCAGGATTGGGT	4	1	116875814	NM_001077468
CATGATTGTATTTAATTGTATTGTACG	1	0	116875814	NM_001077468
CATGTCTCCTGCGGTGGACACTCACCT	1	0	117553634	NM_001077519	Y
CATGGAAGAGACGCTGGTTCATCCTGA	1	0	117553634	NM_001077519	Y
CATGAGGTTTCGTCTGCAAGCGGGAAA	1	0	117553634	NM_001077519	Y
CATGGTCATTCAAAGCTTGTGTGGTGT	1	0	117553634	NM_001077519	Y
CATGTGACTCTGATGAGGATTATGAAG	1	0	117553634	NM_001077519	Y
CATGTATGTTTTATAGAAATGCATCGG	6	3	117606120	NM_001077560
CATGAGACAGACAAACACACATACAGA	4	3	117606120	NM_001077560
CATGACATTTTATACCAGAGCCTTATC	1	0	117606120	NM_001077560
CATGGAGAGCAAAATCTAGGAAGTAGG	9	2	117606124	NM_001077558
CATGACAAAGATAAAATAAATCAGTTT	7	1	117606124	NM_001077558
CATGTGTTTCGTAATGTAATCTGAAGC	1	0	117606124	NM_001077558
CATGGACAGTATCTCATCGAATTCAGG	0	1	117606124	NM_001077558
CATGCTATTGTGATTTTTACTGTGTTT	5	2	117606134	NM_001077568
CATGTGGAGGTGGGCTGCCATCTAACG	1	1	117606134	NM_001077568
CATGGTTGAGAAACACTGCGAAAGGTA	24	8	117606136	NM_001077563
CATGTTTCCTGAGAGGATCCTGAGCTT	6	3	117606136	NM_001077563
CATGCAGTGTTGGTGGTCCTCCAGGGA	4	1	117606136	NM_001077563
CATGCCATCTTTCAACAAAAGAGAATA	0	1	117606136	NM_001077563
CATGGTAGTCGAAAGTTCGAGTAACGT	1	0	117606140	NM_001077567
CATGAGCAATTATAGTATGAAGCTAAC	0	1	117606142	NM_001077573
CATGCATACACACTCTGATGGTGGTGT	24	15	117606144	NM_001077569
CATGTATACTCTGCAGTGGTGGCCATC	1	0	117606144	NM_001077569
CATGAACTTGAGGGTTTATCTGAACCT	1	0	117606146	NM_001077572
CATGCTGGTCAAACTATTAAAGCATCA	1	0	117606146	NM_001077572
CATGGGTAATCGGCGACTGAGCTACAG	2	1	117606148	NM_001077574
CATGGCCAAGACCCCGCAGGTGTTCCA	1	0	117606148	NM_001077574
CATGTAACCAGTGAGTTCAGATGTCAC	3	1	117606156	NM_001077576
CATGGGTCTGTGGGAGATTTCAGAGGA	1	1	117606158	NM_001077580
CATGTTGAAGTCAATACAACTGTGATA	1	0	117606160	NM_001077575
CATGTCGAAGCTCTCGGAGTTCTTCCT	1	0	117606160	NM_001077575
CATGAAAGGGAAACACAAGATTTGGAA	1	1	117606160	NM_001077575
CATGAACAGTGATGAGCTGTCGGTGGA	1	0	117606164	NM_001077584
CATGGCGTTGTCAGTTGGGCAATGCTA	2	1	117606166	NM_001077579
CATGAAAGATTTTTATCTTTTGTACTC	1	0	117606168	NM_001077581
CATGTCATCAGAGCTACATATATGTTA	1	0	117606168	NM_001077581
CATGTGTTTACTGCGATTCGAGCGAGT	0	1	117606168	NM_001077581
CATGAACTTGATATAGCAAATCCGTGT	1	3	117606172	NM_205616
CATGGCGACATCTTGTGGACTGAACTT	1	0	117606172	NM_205616
CATGTACTGGATCAATCGCTTGCTGGT	1	0	117606176	NM_001012369
CATGTATGAAATAGCTGAGAACTTTGA	9	6	117606179	NM_199516
CATGTGATTCGCATTGATTTGACTGCT	2	0	117606187	NM_001044908
CATGATTAAATATAAAGCTCCAATCGC	3	1	117606194	NM_001077597
CATGTTAGTGTGTTTGTGCTGTATATA	2	0	117606196	NM_001077598
CATGTGTGGAAAGATGAGATGCAAAAA	11	8	117606199	NM_001077599
CATGGAATATAAACACATTTCAAATGA	2	0	117606199	NM_001077599
CATGAACAGGACAGTTCGAGACATCCT	1	0	117606205	NM_001077603
CATGATCGTCAGGTTTCTCCTGTGTTT	0	1	117606207	NM_001077600
CATGTACCTTATGGTGGACTGTGACCA	109	51	117606211	NM_001077602
CATGCCAATAAAGATTAGAACCAATGA	72	34	117606211	NM_001077602
CATGTCAAAAGAGGGAAGAACTTCGCC	11	1	117606211	NM_001077602
CATGTTTGAGTAATTTATGTGTGTTGA	5	5	117606211	NM_001077602
CATGGCAGTTTCACAGATGATGTCAAG	1	0	117606211	NM_001077602
CATGGAGGAGAAGGTTATTCTGGCTTA	1	1	117606211	NM_001077602
CATGATACGCAGTGACTCCTGTCCATC	1	0	117606215	NM_001077555
CATGGTAACTATTTGGGCAAAAGGTGT	12	5	117606217	NM_001077557
CATGAACATAACACAGCAATACAACTC	9	2	117606217	NM_001077557
CATGTATGAGGATGTGAAGGAACGCTA	1	1	117606217	NM_001077557
CATGCAGGTTATACACAAATTGGCCTT	20	2	117606223	NM_001077554
CATGGCTCCTGACGGCATCACTGGATT	2	0	117606223	NM_001077554
CATGATCGCAACAACATATTTGGATCC	1	0	117606223	NM_001077554
CATGTCTCCATAGATCTCATCAGCAAG	1	0	117606223	NM_001077554
CATGTATAGCACCTATATGCTATCTAA	1	1	117606223	NM_001077554
CATGGATTAGATGGGTTGTTGACAATC	0	2	117606223	NM_001077554
CATGGTCACAAATCACTATTAACGTTT	14	9	117606227	NM_001077551
CATGAAATATTCCAGGTAAATACACAG	1	0	117606227	NM_001077551
CATGATGTAGTCTGTATCTATAACTGA	3	3	117606233	NM_001077548
CATGTCTTTTGATTCATTACAAAAACT	2	0	117606233	NM_001077548
CATGTAAATAACACATAATACATTTGT	0	1	117606233	NM_001077548
CATGTCAGTCCTTAAAACTTGGGGAGT	3	1	117606235	NM_001077544
CATGGATAAATGATAGGAAGCGGTCAG	1	1	117606235	NM_001077544
CATGCAGGCGAAATCGCTCTCTGATGT	0	1	117606235	NM_001077544
CATGTCTGGCCTGCTCTTCTTCGTCAT	1	0	117606239	NM_001077546
CATGAACTCTCAGGACCAGAACATACT	4	0	117606241	NM_001077545
CATGGGCTCATAGCTGGACAGCTCCAA	1	0	117606241	NM_001077545
CATGGTGACTAACTAACCTGTGACTGT	1	0	117606243	NM_001077543
CATGTTTGCAAACTGTTCATTGCTCTT	2	0	117606249	NM_001077541
CATGAACTATAAAACGAAACAAAAAGC	2	0	117606249	NM_001077541
CATGTGTTCAGCCTTACGAGGAAAGCC	1	0	117606249	NM_001077541
CATGCCAAACGACCCGATGTTGATCTG	1	0	117606249	NM_001077541
CATGACCAAAATGATTCCAGCACAACT	43	22	117606251	NM_001077535
CATGAAACATCAGCATTAATCATCGAA	6	0	117606251	NM_001077535
CATGTTACATAAAGGATTTGCATACAA	2	0	117606251	NM_001077535
CATGCACTCCTCCTTGGTTTTTCCAGG	2	0	117606251	NM_001077535
CATGCCAGTGTGGCCTGTCAGATCTCT	2	0	117606251	NM_001077535
CATGTCTGATTTTGTAGGCTATATTCG	0	1	117606251	NM_001077535
CATGTCTTTGGACTGTGGGGGAAACCA	4	4	117606253	NM_001077538	mRNA::>gi|50539727|ref|NM_001002334.1|	Danio	rerio	zgc:91858	(zgc:91858),	mRNA
CATGAGACAAATAGAATTGATGCCTTT	1	0	117606257	NM_001077537
CATGTGTGCTCTGTTAGCGAATAAGCG	1	1	117606261	NM_001077532
CATGATTAGATAGTGTCCTTTTAAACA	1	0	117606280	NM_131371
CATGTTCGTAAACTGGCGTGTTGACAT	1	0	117606288	NM_001077604
CATGTTCCAGTGGCCTCAGGAGCGCTC	0	1	117606292	NM_001077608
CATGTACCAATGTTTTGCACCAGGATC	2	5	117606300	NM_001077612
CATGTGCTCGTTTAGGTTCATTGAAGA	4	4	117606300	NM_001077612
CATGTCACTCCGCTGCTAGTCCGTTTG	3	0	117606300	NM_001077612
CATGGAAATGATAAATCACATCGTCTT	0	1	117606304	NM_001077614
CATGACGTCGCAGAATGATTTTGGAAA	1	0	117606306	NM_001077615
CATGGCAAAGATAAAATAAATCAGTTA	125	59	117606400	NM_001077626	protein	1	(LOC562215),	mRNA::>gi|189521183|ref|XM_001342036.2|	PREDICTED:	Danio	rerio	similar	to	Jun	dimerization	protein	1	(LOC100007087),	mRNA::>gi|189523765|ref|XM_001922932.1|	PREDICTED:	Danio	rerio	similar	to	kelch	repeat	and	BTB	(POZ)	domain	containing	10	(LOC100148315),	mRNA::>gi|189532128|ref|XM_686474.3|	PREDICTED:	Danio	rerio	similar	to	zinc	finger	CCCH	type	containing	12A	(LOC563108),	mRNA::>gi|189537225|ref|XM_694156.3|	PREDICTED:	Danio
CATGCTGTTTCAGAATTAAAACCAACA	1	0	117606404	NM_001077627
CATGAATCCACTATGGCAACCAAATGA	1	0	117606404	NM_001077627
CATGAGCAACAGCTTCACCATTTACCT	0	1	117935042	NM_214731
CATGGCATTGTCGAAGATCTCATTGTC	1	0	118150407	NM_001077715
CATGGCCGGAGTCTGGATAAAGACTGA	1	1	118150407	NM_001077715
CATGTACATACAGTATATGTTGAAATA	1	0	118150415	NM_001077719
CATGTGTCTTTGGCGATTAAGAGCTTG	0	1	118150415	NM_001077719
CATGTCTGAGGACCTGGATCATCAGGA	1	0	118150421	NM_001077723
CATGAGCAGCTCGTGTGTTTGGGGACA	1	0	118150421	NM_001077723
CATGTAGTAACAGAAACACCATCAATG	0	1	118150421	NM_001077723
CATGTCTCTTCTGGCTAAAGAATCAAA	0	1	118150421	NM_001077723
CATGGTGAATAAGCAGATGTGCAATGC	1	0	118150423	NM_001077722
CATGATTTCTCAAACAATCCACAGATC	3	2	118150423	NM_001077722
CATGTTTGCTTTGGGCTGGCTTGAACT	1	0	118150427	NM_001077725
CATGACATTACCTGTGCAGCGTTAACA	1	0	118150431	NM_001077727
CATGCTATTTTGCAAAGGCCTGTAGTC	1	0	118150433	NM_001077728
CATGGACTCCAATCTCCACCAGACACT	1	0	118150435	NM_001077730
CATGTTCAGAAGAACAGAGCATATGAA	2	0	118150437	NM_001077729
CATGCAAACACATCTCTCCCACAATGG	1	0	118150437	NM_001077729
CATGCCTGGCAAGATACTGAAGAAAAT	0	1	118150437	NM_001077729
CATGAAGATGAATCTTTGTTAGGGTGA	10	7	118150439	NM_001077731
CATGCTGCGTATCTGTGTGTGTGTGTA	5	0	118150441	NM_001077732
CATGTCGAACGCACAAATCCACGATGT	2	1	118150441	NM_001077732
CATGGCACAGGAAGAAGCAACACTCGA	1	1	118150441	NM_001077732
CATGTTCACAGATTGTGGCTAATAAGA	0	2	118150441	NM_001077732
CATGTGTTTTCAGTCAGGAGGGCAAAA	0	1	118150441	NM_001077732
CATGCAAAGTCAAGACACGGAGAGGGA	20	8	118150443	NM_001077733
CATGTCATTATAATATGTGTTTGCCTT	1	0	118150447	NM_001077735
CATGATGGACATCTCTGTGTATTTCTG	9	3	118150459	NM_001077741
CATGTCTCCATATCTGGGATCTGCAGC	1	0	118150459	NM_001077741
CATGTCAGCTGATCAGGAGAAGAAGAA	0	1	118150459	NM_001077741
CATGTCAGGGAAGGGAAGAGGTTTCTT	1	1	118150463	NM_001077742
CATGCAGAACAAAGAGTCGGGACTGGT	0	1	118150465	NM_001077744
CATGGTTATATGGATACACGACGGCAA	0	1	118150465	NM_001077744
CATGCAGACGGACTGAAGCGCTGCTCT	22	13	118150467	NM_001077745
CATGGTGAACCTGCAGTGCAGCTCCGG	1	0	118150467	NM_001077745
CATGGTGCGTCCCCGTGTGTACACCTT	1	1	118150467	NM_001077745
CATGTTTTGGATGTCTCCTTTGTCTGT	2	2	118150469	NM_001077746	mRNA::>gi|189521746|ref|XM_690072.3|	PREDICTED:	Danio	rerio	wu:fi38h09	(wu:fi38h09),	mRNA::>gi|189522100|ref|XM_001918427.1|	PREDICTED:	Danio	rerio	hypothetical	protein	LOC100149713	(LOC100149713),	mRNA::>gi|189527196|ref|XM_001918831.1|	PREDICTED:	Danio	rerio	hypothetical	protein	LOC100150050	(LOC100150050),	mRNA::>gi|189527333|ref|XM_697214.3|	PREDICTED:	Danio	rerio	similar	to	CDGSH	iron	sulfur	domain	1	(LOC555129),	mRNA::>gi|189529144|ref|XM_693099.3|	PREDICTED:	Danio	rerio	si:ch211-238e22.5	(si:ch211-238e22.5),	mRNA::>gi|189540332|ref|XM_686346.3|	PREDICTED:	Danio	rerio	similar
CATGTGAAGACTCGACCAGATGCCTCT	3	1	118150527	NM_001077759
CATGTTTTGTGATGAGGTTTCTCAATG	2	0	118150527	NM_001077759
CATGTGTTTGGACTGTGGGGGAAACCA	1	0	118150529	NM_001077757
CATGTTCTCCCTGTGTTGGTGTGGGTT	8	6	118150529	NM_001077757
CATGGCAAAGAGAAAATAAATCAGTTA	3	2	118150529	NM_001077757
CATGAGAGAGAAGCAGAATAACACACA	1	1	118150531	NM_001077756
CATGACTGTAGTTTGGTTGACAGGATC	19	11	118150533	NM_001077758
CATGACTGCTTGATGGAGAACCTGAGA	17	3	118150533	NM_001077758
CATGATGATAGTTCTTCCTGATGATGG	6	8	118150533	NM_001077758
CATGGGAATGACTGACGCATTTAATGA	4	2	118150533	NM_001077758
CATGCCAGTTCTTAAGATGGTGTCTGC	1	0	118150533	NM_001077758
CATGGTAGCCACACAGCTGACCACCAC	1	0	118150533	NM_001077758
CATGAGCGTGGATGAGAAGGGCACAGA	1	0	118150533	NM_001077758
CATGAGGTCCTACTCCAACAAGCCGGA	190783	83633	118150533	NM_001077758	member	1	like	(serpina1l),	mRNA
CATGTGGAGCAAGTGCTCATAACCCTC	582	215	118150533	NM_001077758	member	1	like	(serpina1l),	mRNA
CATGTTGGTTATCTTGTCGTGGGTTTT	248	144	118150533	NM_001077758	member	1	like	(serpina1l),	mRNA
CATGTAGTTAATCAGCATCATCACCGT	66	25	118150533	NM_001077758	member	1	like	(serpina1l),	mRNA
CATGTCAACTTGTACGGTGGTGTCCTG	57	16	118150533	NM_001077758	member	1	like	(serpina1l),	mRNA
CATGTACTTCAGAGGCAAGTGGGAAAA	35	20	118150533	NM_001077758	member	1	like	(serpina1l),	mRNA
CATGGGCAAGATCACCAATCCTACAGC	30	8	118150533	NM_001077758	member	1	like	(serpina1l),	mRNA
CATGATGAAAAGAACTGGCCGCTATGA	29	22	118150533	NM_001077758	member	1	like	(serpina1l),	mRNA
CATGGCATCCTGACTGTGACCCAACAT	27	5	118150533	NM_001077758	member	1	like	(serpina1l),	mRNA
CATGTTGGGTCACAGTCAGGATGCCAT	23	14	118150533	NM_001077758	member	1	like	(serpina1l),	mRNA
CATGGTGCTGTCCTCTACAATCAGTAC	17	12	118150533	NM_001077758	member	1	like	(serpina1l),	mRNA
CATGGATGTATTGCCTTTGTAGGGCAC	15	8	118150533	NM_001077758	member	1	like	(serpina1l),	mRNA
CATGGTGAAAGACCTAGATGCAGATAC	4	2	118150533	NM_001077758	member	1	like	(serpina1l),	mRNA
CATGAGCATCCTGTTCATGGGCAAGAT	3	1	118150533	NM_001077758	member	1	like	(serpina1l),	mRNA
CATGCTGTAGGATTGGTGATCTTGCCC	0	1	118150533	NM_001077758	member	1	like	(serpina1l),	mRNA
CATGTATATCAGCTCAAGGAGAGTATT	63	17	118150535	NM_001077760
CATGGCTCCGTTATAGTGGTAGGAAGA	7	3	118150539	NM_001077761
CATGGCTGCCTCAGTTTTGGTTTCGGA	0	1	118150539	NM_001077761
CATGGCAAAGATAAAAGAAATCAGTTA	52	26	118150539	NM_001077761
CATGATGACAGTACATAATATTTTACT	2	0	118150539	NM_001077761
CATGGCAGTAAAGACTCATACCCAGGG	0	1	118150541	NM_001077763
CATGATCGCCAGAAAGCCAACGACTTC	23	4	118150543	NM_001077764
CATGAAGAAACCTATCCGTGAGATCCC	1	0	118150543	NM_001077764
CATGAACAGATTTAACATTTTGGGATC	27	15	118150553	NM_001077767
CATGAGAAGTTTGGGGTCAGTAAGATT	2	1	118150553	NM_001077767
CATGGTTAGATGAACATAGAGCAATAA	7	4	118150557	NM_001077769
CATGTCGCAGTTCACCAAGAACGAGCC	1	0	118150563	NM_001077774
CATGATGAGCAACAAGAGTCATTGTGC	2555	1258	118150565	NM_001077776
CATGAGGACTTCGAGTTCCTTGACATT	10	2	118150565	NM_001077776
CATGTGTTTGGTCTTCCTGTTGCTTCC	1	0	118150565	NM_001077776
CATGGCGGCCCTCAGACCCCTCACCAA	1	0	118150565	NM_001077776
CATGTCAGTTGTTAAACTTTCGGAGAA	9	3	118150571	NM_001077780
CATGGGCAACACCAAGGCAAGACAGCT	2	0	118150573	NM_001077778
CATGGCTATTCACTGTTTAATGCACGG	2	2	118150573	NM_001077778
CATGGATTAAAAGCACTGTTATGTTCA	1	0	118150575	NM_001077779
CATGTATGAATACGACTACAGTATCTG	2	1	118150579	NM_001077781
CATGCCTGTCTTATGGTTCTCATTTAT	1	0	118150579	NM_001077781
CATGTAATTAGTCAGTGTGTTAGTGAA	4	1	118150581	NM_001077784
CATGAGGTTTTAGGGTTGGTTTGCTCT	0	1	118150581	NM_001077784
CATGTTTTCTAGTGGGAATGGTGTACT	1	0	118150585	NM_001077785
CATGTCAGTGCTCTCTTGAAAGGTTTT	2	1	118150587	NM_001077787
CATGAGGCTCCAAAAACTCCCAACCCG	1	0	118150607	NM_001077798
CATGAAAGCCCCGTTGTTAAGAGAGAG	1	0	118150611	NM_001077797
CATGAATGTTTTGAATAATTAAATTTG	1	2	118150613	NM_001077800
CATGATGCTCTAAAACAATAGTCTCAA	0	1	118150613	NM_001077800
CATGCACTCAACTGTAGTAAATGAGTA	25	6	118150615	NM_001077803
CATGTGTCCCTGCGCCTTGTCTGGGCT	2	0	118150615	NM_001077803
CATGTGTGAGTTGGGGAAAGTTTGCGG	0	1	118150615	NM_001077803
CATGAACACTGAGTCCTGGGTCATCGG	1	0	118150617	NM_001077799
CATGAGCAGGAGGACTTCTTTGTGTTC	1	0	118150617	NM_001077799
CATGCCACCCCTGAGGCGGAGCACCAG	1	0	118150619	NM_001077804
CATGATCTGTATTGGATACAAGTAGCT	1	1	118150621	NM_001077801
CATGGCGATGGAAAGAACAACCAGCTT	12	1	118150623	NM_001077806
CATGATAGATTCACTTAAACTGTTGCA	8	4	118150623	NM_001077806
CATGATTCCAAAATTCACAAATCCAAT	6	4	118150623	NM_001077806
CATGTCGGAGTGTTTCCACCCTACAGT	1	0	118150623	NM_001077806
CATGATTTAAAAATACACAAATCCAAT	1	0	118150623	NM_001077806
CATGAAACGATCGCAGGTGTTGGTTTA	1	0	118150623	NM_001077806
CATGAAGCTTAAGAGTAGATCTCGCCG	1	0	118150623	NM_001077806
CATGCACAGCACAATTCACATTTACAA	4	0	118150623	NM_001077806
CATGTCTGAACACCAGCAGAAGCAAGC	2	3	118150625	NM_001077802
CATGAGGACGGCGAATGCTGGGTTTAC	4	0	118150627	NM_001077805
CATGGAGGAGTTGATGGATTCGTTGGT	2	0	118150627	NM_001077805
CATGGAGTAGCAAAAACAGTGTGTCGT	1	0	118150627	NM_001077805
CATGGAAACTTGAATTTGACATCCTTC	8	4	118197266	NM_001078169
CATGAAAACCTGTGCCAATGCTACATT	1	0	118601078	NM_001077211
CATGGCTGTGCTGGAGGCCTTTGTCTA	1	0	118601078	NM_001077211
CATGAGCTCTTCTGGTGCTCACATTGG	2	1	118722319	NM_001079658
CATGCAGGAAGGAAAATCAGTGTTGTT	1	0	118722321	NM_001079659
CATGTTATTGTTATGGAGCAACAGTGA	2	2	118722327	NM_001079663
CATGAGTGTGTCTGATTGCTGGTTGGT	1	0	118722327	NM_001079663
CATGTGTGTATGTAATGTTTATAAGGA	2	2	118722329	NM_001007183
CATGGCTGTCATTGAGAATGATCTCCT	1	1	118722329	NM_001007183
CATGTTGTATGACAATACATTATCATC	1	0	118722329	NM_001007183
CATGGAGTGTGGAGAGAAAAGTGAAAT	1	0	118722333	NM_001079665
CATGGAGACGATGAAGAATAAAGACAG	5	0	118722335	NM_001079662
CATGAACATTAGAAACACGAGACAGCG	1	1	118918376	NM_001079676
CATGTCTGTCAGTTTTTGATCCGACAA	1	0	118918376	NM_001079676
CATGTAGTTTGAAACATTGTTTGGCTA	1	0	118918390	NM_001079682
CATGATCTGGTCTATATGCGGCCGGGT	1	0	118918392	NM_001079683
CATGAAGAAATGGTTTTAGCATATTTC	1	0	119226209	NM_001079703
CATGGTGCAACAGAAAAGCCCAGTGTT	17	9	119226212	NM_001079702
CATGGGAATGTATAAAAGACGATTGCT	1	0	119226212	NM_001079702
CATGCCACACTCTTGTGGGAATTCTTT	0	1	119226212	NM_001079702
CATGAGTTGGGTGATTCCAGCACTTGT	1	0	119226214	NM_001079704
CATGCCCGAGCAATTCAAGTAGAACAA	1	0	119310171	NM_131302
CATGTAAATCGCGGTCTCCAGAAACGT	1	0	119310175	NM_001025550
CATGATATTGGAAGCAAGTTTAGGTTT	137	80	119310178	NM_001009989
CATGAGTCTGTGTGGTATAAAGGAATC	36	22	119310178	NM_001009989
CATGCTACACACAGCTTGCAATGGACT	22	6	119310178	NM_001009989
CATGTTATCGCTCATTTATGTTTAACT	16	13	119310178	NM_001009989
CATGAAATTAAGGGTGCAAAATGTGTT	1	0	119310178	NM_001009989
CATGTACGTGAGCCCTTTTGTCCGAGA	38	19	119508803	NM_001013270
CATGAAGGACAAAAGCAAGGCCACTCT	4	1	119508803	NM_001013270
CATGTGTGACCCAGGGGTGGGATTGGT	0	1	119508803	NM_001013270
CATGACATTGGGTTTTTTGTTCATTGT	6	4	119637850	NM_001079826
CATGAGCGTTATGAATGTCTGAGAAGA	2	1	119672900	NM_001079835
CATGGACACGTCGTCCGCCAAGTAATC	0	1	119672900	NM_001079835
CATGTAAAATAAGGCTACAAATAAAGT	23	15	119672904	NM_001020824
CATGTTAAGAAAATACAGTATGGCAAA	10	16	119672904	NM_001020824
CATGTTCTCCCTGTGTTCGCGTGGGTT	6	6	119672904	NM_001020824
CATGTGCTTCCAAGCCATATCTTGCAA	1	0	119672904	NM_001020824
CATGGCTCCGTATGCTGACTCCCTGGA	114	41	119943122	NM_001079861
CATGAAGAGCCAGATCCAGCAGAGAGT	2	2	119943122	NM_001079861	transcript	variant	2	(wu:fc28d04),	mRNA
CATGGTTAATCAGCTATACTAATAGAG	1	0	119943149	NM_131385
CATGTTTAACCACTGAGGTCTGAAAAA	8	6	120474978	NM_207637
CATGTTGAGAGCACAACCAGCACAACC	1	0	120474978	NM_207637
CATGATTAGGTTTTCAGATATGGCAAT	0	1	120474978	NM_207637
CATGGATGCGTGTGGCCAGTGTCCGGA	2	1	120586961	NM_001044768
CATGTGCAGCATCATCAGCGTCCTCTC	160	62	120952564	NM_001079912
CATGACAGGAAGGTGACAGGCCAACAC	105	58	120952564	NM_001079912
CATGCAGGTCATTTGTAAATGATTATT	4	7	120952564	NM_001079912
CATGTTGTCGGTTTTGACATGACAGGA	3	2	120952564	NM_001079912
CATGAAGAAACAGTGCTTGAAGTTTGC	3	3	120952564	NM_001079912
CATGTTGAAATATGGGTTTCAGAATGA	1	0	120952589	NM_001044900
CATGTATATATTTAGATAAGAGACGAC	2	0	120952594	NM_205758
CATGAGGTGGTACCGGTCACTGGGGGT	2	0	120952594	NM_205758
CATGTGCTCACACAAACACATTAAATC	2	0	120952594	NM_205758
CATGGCGCTCCGGCAACAGCAACTGCC	1	0	120952594	NM_205758
CATGCTCATCTAACACCTTCAGCTCTG	1	0	120952594	NM_205758
CATGTTCTTGAGTGTCTTTAGCTACCT	2	0	121582319	NM_001079955
CATGGCAAGGCACTACAGTCTGGACTC	2	0	121582319	NM_001079955
CATGGCTGGTGGCGGAGGATGCTCCTC	1	0	121582319	NM_001079955
CATGGTGACTGTGTTGGCATTCCTGAG	1	0	121582319	NM_001079955
CATGGTGCCAAACTTCAACTCAAATTT	0	1	121582319	NM_001079955
CATGCCCTGGGTTTCTCAGTACCTGGT	5	3	121582321	NM_001079951
CATGGTCAAGATTGTCTCTGACAGCTC	1	1	121582321	NM_001079951
CATGGACATCTTCCAGAACCTCGCAGT	1	0	121582321	NM_001079951
CATGCAAGGATTCCCCAGCCTGCAGGG	0	1	121582321	NM_001079951
CATGTCATTGAGAGAAAACTGATAACT	139	53	121582331	NM_001079947
CATGGTCAAACCAGGAGCCACCAATCA	4	3	121582331	NM_001079947
CATGTTAAAGGATGGGTGACAAGTAAA	1	3	121582331	NM_001079947
CATGCGTTTTCCATTATGATACTTTGT	37	21	121582335	NM_001079945
CATGGAGTTCCTTGGTTACCTTCTAGG	5	2	121582335	NM_001079945
CATGGTTGAAGCTGGGGTCAACACTCT	2	3	121582335	NM_001079945
CATGAAGACTTTGGCTGTTATAAGTTT	2	0	121582335	NM_001079945
CATGTTCACCATCTGGGATCTCACCAC	0	1	121582335	NM_001079945
CATGATTGGTCCGTGTTTAACGCGTCT	1	0	121582337	NM_001079944
CATGGCTTACCTGTTGCACCTATATTT	1	1	121582337	NM_001079944
CATGGCAAAATGAGATGATTGAGATGG	1	0	121582339	NM_001079986
CATGTCAGGCAGTGGTTTCACACTTCT	3	0	121582341	NM_001079971
CATGACACAAAAGGAAGTGCCCAGATA	1	0	121582341	NM_001079971
CATGAGCGGTTTTTCCGCTGCTCTGGG	1	0	121582341	NM_001079971
CATGTGTATGAAAGCATTTTGGCTTCC	1	0	121582341	NM_001079971
CATGAAAGCGCAGACTTGTTTGTTTGA	1	1	121582341	NM_001079971
CATGTATATATTTTAGAAAGCGTAACT	1	1	121582343	NM_001079967
CATGGGAGGATTTAAGCCTGATAACTG	1	0	121582345	NM_001079972
CATGTCAACGCCCGCCACCACACCCGT	0	1	121582345	NM_001079972
CATGGCTCAAAGTCAGCTTTACCTGCA	1	0	121582347	NM_001079957
CATGTGGAATTATTAATCACTTAAATA	5	2	121582349	NM_001079964
CATGTTCTCCGATACGATCCCGTCATC	1	1	121582349	NM_001079964
CATGATTAATTTGATTGCATAATCAGA	1	1	121582349	NM_001079964
CATGTCCATCGCAGGTCAGTTCACCCT	1	0	121582349	NM_001079964
CATGAGGACGTCGCGATGATCGTTTGT	11	3	121582351	NM_001080038
CATGTAATCCTCTATGTGTCAAATTGC	1	0	121582353	NM_001080042
CATGATGAAACGAAGCAAAACATTCAA	1	1	121582353	NM_001080042
CATGACAGACTGTTTCGCATTGGAAGA	1	0	121582353	NM_001080042
CATGTGTAGGCAGCTTGACACTTTCGT	5	4	121582355	NM_001080036
CATGACACGCAAGACCGAACAGATGGA	0	2	121582355	NM_001080036
CATGCTTGAGCTTCTTTCTTCTGTTGA	10	2	121582357	NM_001080034
CATGGTCGGGTACTTTACTCCAAACTT	5	6	121582357	NM_001080034
CATGTCTGCAGATGAACTGATCAGGAC	1	0	121582357	NM_001080034
CATGGCGATCGAGAGTGTGCTCCCAGC	0	1	121582357	NM_001080034
CATGTTGAGTTTGGGGTATTTTTCTCC	0	1	121582361	NM_001080033
CATGATTCGTGGAAGGGAATGTTGCCT	2	0	121582365	NM_001080014
CATGTCATTCAGTGCAGAGTTTCTCAA	1	0	121582371	NM_001079965
CATGGGACGGCGTACCAGACGTGGGCC	0	1	121582371	NM_001079965
CATGCGGATTATAGCTGGCACTTTGCG	3	1	121582373	NM_001079963
CATGGTTTAACGTACTCTGTGATCTGG	3	3	121582375	NM_001079969
CATGTTTGAACACAAAATGGAGGAGAG	1	0	121582375	NM_001079969
CATGGAAAATAAGTCCAACTAAAAGTC	0	1	121582375	NM_001079969
CATGGTATTTATGGTAAAACCTGGTTA	3	2	121582377	NM_001079979
CATGTTGAAAAGTGTGTCCGGCGAGGC	3	4	121582377	NM_001079979
CATGATCATATTGAGCAGAACTGTACA	2	2	121582377	NM_001079979
CATGGACTTCCCCAACACAGCGTGCAA	2	0	121582377	NM_001079979
CATGAGTAATCTGTGCGCTGTGGTTCT	0	1	121582377	NM_001079979
CATGTTATTATATCATTGAAATTCTTG	2	1	121582379	NM_001079980
CATGTAGGAGTCTTTAAGTGTACCACA	1	4	121582381	NM_001080057
CATGTGAGCCGGTCAGAGAAGGAGCAT	0	1	121582389	NM_001080056
CATGACACATTAAAATCGTAATACAAA	3	0	121582451	NM_001080054
CATGTTCAATCTACTGTGAGGATGATG	10	2	121582457	NM_001079973
CATGCAACAAAGGTATGCAGACACGAA	1	1	121582457	NM_001079973
CATGTATTTGCTTGTTTAAATGCAACT	1	1	121583181	NM_001079991
CATGTTACTGTTAAAAAAGGTATCTCA	15	8	121583339	NM_001080035
CATGTGGTGACTCTGAGACGAGACTTT	3	0	121583339	NM_001080035
CATGTTGTGCCAGCTTCCTTCCAAGAG	1	0	121583339	NM_001080035
CATGTAATGGGTGAAGCACCTGTTTCT	0	1	121583339	NM_001080035
CATGTGTGTGTCTGTGTGTGTGTGTGT	35	18	121583576	NM_001079992
CATGTTCTAGAAGTTAGTCGTGCAAAT	53	29	121583580	NM_001080010
CATGAACTTGTGTTTTCTGGCATTCCT	5	0	121583580	NM_001080010
CATGCTCTTACAAAATGAGTCTATAAG	2	0	121583580	NM_001080010
CATGTTTCTTTCTCGTGGCAATCGACT	2	1	121583580	NM_001080010
CATGTCCCCATCACAAAGGGTATCAAG	1	0	121583580	NM_001080010
CATGGGTTTAGGAAAGCTGTTTAGTCA	1	2	121583580	NM_001080010
CATGTTACGTTTTTCCTCGTCTATCTG	7	0	121583588	NM_001079962
CATGACGCAATCAAAGAGCTTCCCGCT	0	1	121583588	NM_001079962
CATGGACTATGGATCAATTGGAAAAAA	3	0	121583644	NM_001080015
CATGAAGAAACTCGACACAAGGGAATA	0	1	121583660	NM_001080089
CATGGCAGCGTCTCAACCAGGGTTTTT	4	2	121583668	NM_001079946
CATGCCTCGTCGACTGGGCAGACTCAA	1	0	121583668	NM_001079946
CATGTGAAAAAAAAAAAAAAAAAAAAA	1	0	121583676	NM_001080066
CATGACCTTCTCTGCTCTTGTGTGGTA	17	11	121583680	NM_001080067
CATGTTGACGAGGTTTGCTCTGGACAG	0	1	121583680	NM_001080067
CATGGGAGGAGGTGAAAGAACAGTTGG	29	16	121583688	NM_001080087
CATGTCTGTGGTGCTGGCGGAGGCTCC	2	1	121583688	NM_001080087
CATGTTTCAACAGTGAAGGACTGAGTA	17	4	121583690	NM_001080070
CATGACTTCCTCTACACTCAATAACAA	1	3	121583694	NM_001080086
CATGCGTCCGCTGTCAGTGTTGAGCAT	1	0	121583694	NM_001080086
CATGCAAACAAAGATTAAACATTTACA	0	1	121583694	NM_001080086
CATGCCTGTTACTTTGTATCAAGACAT	0	1	121583696	NM_001080085
CATGCAGATCATCTCACAGGTGTAGCT	0	2	121583704	NM_001080074
CATGATGTATTAATAATAAAACTGAAT	5	4	121583716	NM_001080073
CATGATCTCCTGGACAAACGGAGGAGA	4	0	121583716	NM_001080073
CATGAAGTTTTGTCTCTTTCTTCTCTT	2	2	121583716	NM_001080073
CATGACACTGGAGGAGAGCCTGGTACT	1	1	121583716	NM_001080073
CATGTGCCCAAATCAACGTGCCTCATC	0	1	121583716	NM_001080073
CATGAACACACTGGATGTTGAAGAAAA	1	0	121583718	NM_001080075
CATGTTGAATATTAGAGGCCCAGTCCA	23	12	121583741	NM_001079978
CATGTCTAACCCTTCGACAAACCCGTC	7	1	121583741	NM_001079978
CATGTTGGTTAAAGATTGCCCCACGCA	1	0	121583741	NM_001079978
CATGTCTGGACGAGACGTCTTAAACAT	1	0	121583741	NM_001079978
CATGATGTCCGTAAAATTCAATACTTT	1	0	121583741	NM_001079978
CATGTTAGTATTACAGATTTAGACGGT	5	5	121583743	NM_001079987
CATGATGGACAGAATGTTTGCTCTAGA	0	1	121583747	NM_001079981
CATGTGTTAGTATTAAAAATGATACAA	0	1	121583747	NM_001079981
CATGGCAAAGATAAAATGAATCAGTTA	0	1	121583747	NM_001079981
CATGTGTACCAACTAGCGAATCGTAGT	5	3	121583749	NM_001079977
CATGTATTTTAAAAGGTGCTATGATCC	37	15	121583749	NM_001079977
CATGCACTAAGCAGGCATCTTGAGATG	26	3	121583749	NM_001079977
CATGCTCACTCAGAAATGGTCTCCGGA	2	1	121583749	NM_001079977
CATGATCTCAAAGGGCACAGAACAAGC	1	1	121583749	NM_001079977
CATGGTGAAGGTGTGTTACAGTCACTT	1	1	121583749	NM_001079977
CATGACTCACAACAGATCAAAAGTAAA	1	1	121583749	NM_001079977
CATGAGGTTTGTAAATAGACGCAAGTT	24	3	121583761	NM_001079982
CATGAACAGAAGCAGGAGCATCGTCTC	1	0	121583761	NM_001079982
CATGACTTATTACTAGGGCCAGAAGGT	1	0	121583763	NM_001079993
CATGCATTTGATCGTATGTTTAACATT	1	1	121583779	NM_001079950
CATGTTCACCACCTCAAACTCTGATGA	1	0	121583785	NM_001079952
CATGACAGATTGTTGTATTATGACAAA	63	19	121583787	NM_001079954
CATGTGGACGAGAGCAGAAACTACATC	8	9	121583789	NM_001079959
CATGAGTCCAGGAAGACGAGGAACACA	7	12	121583789	NM_001079959
CATGGTGATGTTTACTTTCACCGTTTC	1	0	121583789	NM_001079959
CATGTTCTCCCCGTGTTGGCGTGGGTT	11	7	121583789	NM_001079959	rerio	similar	to	NLR	family,	pyrin	domain	containing	3	(LOC100002061),	mRNA
CATGTTCTCCCCGTGTTCGTGTGGGTT	10	3	121583793	NM_001079956
CATGATTGTTGATTTGCATTCTGAAGA	1	0	121583793	NM_001079956
CATGTATTGTCAGAAGAAAGCTTGAAT	2	1	121583795	NM_001079998
CATGAAGAGATCTGATTATGATGCTGT	17	4	121583799	NM_001079988
CATGAAAAATATAATTAGTCTCTAATG	1	0	121583799	NM_001079988
CATGAAGGGGGAGGGGAGATCCACCTG	0	2	121583809	NM_001080021
CATGGCTGATGGTGAGGCTTACTGTGA	13	1	121583811	NM_001080047
CATGGTGAGCATAGGGAGAAAGCAAAT	4	3	121583811	NM_001080047
CATGTGATGTGTGTGATATAGCACTGA	2	0	121583811	NM_001080047
CATGATGACAGTAAATAATATTTGACT	39	23	121583811	NM_001080047	to	Jun	dimerization	protein	1	(LOC100007087),	mRNA::>gi|189523765|ref|XM_001922932.1|	PREDICTED:	Danio	rerio	similar	to	kelch	repeat	and	BTB	(POZ)	domain	containing	10	(LOC100148315),	mRNA::>gi|31340859|ref|NM_180973.2|	Danio	rerio	Sp5	transcription	factor	(sp5),	mRNA::>gi|35903182|ref|NM_194424.1|	Danio	rerio	epidermal	growth	factor	receptor	(egfr),	mRNA::>gi|41055067|ref|NM_201209.1|	Danio	rerio	zgc:64130	(zgc:64130),	mRNA::>gi|50540417|ref|NM_001002675.1|	Danio	rerio	zgc:91924
CATGTACTGTATGTGCTGACTGTAGTA	4	2	121583813	NM_001080028
CATGGGCCGGTGTTGATGACGCTGCTC	1	0	121583813	NM_001080028
CATGAGGGAAAGACGTTTGATTTGTTA	1	0	121583813	NM_001080028
CATGCACGCAAACAAAAGAGAGAGCGA	4	1	121583815	NM_001080041
CATGAGTAATAAAACCTAACCAGGCTT	1	0	121583815	NM_001080041
CATGTACTGGAAAATCCGATCAAAACC	1	0	121583817	NM_001080030
CATGTAAAACTCTAACGATTCCGCCAC	0	1	121583817	NM_001080030
CATGCACTGTGTAAAGCAGCTCTAAGT	2	1	121583819	NM_001080092
CATGAGCTGAAGCAGGAGGACTTGGGG	1	0	121583826	NM_130955
CATGATCAGGAATCTGTGGGGTTAGTA	2	1	121583828	NM_001007121
CATGTTATGCAGTGTAGGTTTTATGTA	24	12	121583830	NM_001013351
CATGAATGGTGTTTGTCAGTGTTATTT	4	1	121583833	NM_001014310
CATGTGGCATCAGTTTTCTTCTGTCCT	1	0	121583833	NM_001014310
CATGCGTTTGTTAAAGGCGGGAGCTTT	34	8	121583840	NM_001045485
CATGTGCAATACCATAATAGAAGTGTT	6	2	121583841	NM_001042687
CATGTGTAAAACTGAATTCATCAGGTA	1	0	121583841	NM_001042687
CATGACAGCAAACAAGAACAGCAAACT	0	1	121583843	NM_001040341
CATGGCTTTACCATCACAGCCTGTCAC	0	1	121583845	NM_001044341
CATGGACAGTAAACCTCAAATGGTCAA	1	0	121583870	NM_001045008
CATGTACAAGTTCCAGATCAGCAGGCA	1	0	121583870	NM_001045008
CATGTGTGTGTATTTCTATAAGATCTG	5	1	121583878	NM_001080079
CATGTAGACAGAAGAAGTGCTTGTTTC	2	0	121583878	NM_001080079
CATGATGGAGGAGAAGGTAGTTCTTGC	201	111	121583882	NM_001079996
CATGAAGACCTACTTATAAATGAGAAA	3	1	121583882	NM_001079996
CATGGCGCTCCGATGAACCAAAGACTT	2	1	121583882	NM_001079996
CATGATACAAGATCAGAAAAGGGACTG	0	1	121583882	NM_001079996
CATGAAGAATCTTCTAGACCAGGTGAC	1	1	121583888	NM_001079997
CATGTTGTGTGAACTTTAACCTTGTGA	21	16	121583896	NM_001080001
CATGAGTTAGTGTGTGTGTGTTGACTC	9	0	121583896	NM_001080001
CATGTTAAGTCAGGCGGGAGTCTGTCA	13	14	121583898	NM_001080002
CATGATCTGGTTTACGACTGGTTTGAC	0	1	121583898	NM_001080002
CATGTGGATATATATCGGGTTTGTTTA	5	4	121583903	NM_001080055
CATGATGTATTGTACGTAATAATCTTT	1	0	121583919	NM_001080049
CATGATGCTATAGTTGTGGGATTGGAG	1	0	121583919	NM_001080049
CATGATTCCATTTGCCACTGTAGTTGT	1	0	121583927	NM_001080046
CATGGATTTCAATGATTTCAGGGATCT	0	1	121583927	NM_001080046
CATGAGCAAAGTGCCTAGCAACACATT	0	1	121583935	NM_001080044
CATGATAGTGGACGAGTGCGGCTGCTC	3	0	121583937	NM_001018156
CATGATCAAACCACACATCGTTGGCTA	7	1	121583939	NM_001080039
CATGATAACTGAAGCCGACAAAAACAC	3	0	121583939	NM_001080039
CATGCCTAGTCGGAGCCAGTTAAAAAT	3	4	121583941	NM_001080043
CATGTATTGTAAGGAAATCTGTGTTTT	1	0	121583941	NM_001080043
CATGGTGGTGAAGATGCTGGTTTCTAA	1	0	121583943	NM_001080080
CATGTACTGTAGTAGGTTCAAGACTCT	11	2	121583943	NM_001080080
CATGATCAAGTATGGTTAAATCGAAAG	3	2	121583943	NM_001080080
CATGAAGGCAATATTTCAAGATGTTTT	2	1	121583943	NM_001080080
CATGTGCGCGATCGGAACAGAGAGATA	6	2	121583949	NM_001080029
CATGATTTATCATTTACGTTATCCTCA	3	0	121583949	NM_001080029
CATGGCATGAGTCCAAAGCAGTTGGGC	2	0	121583949	NM_001080029
CATGTTAAGATCAGTTCTCTATCAAGG	2	1	121583949	NM_001080029
CATGAGTCCAAAGCAGTTGGGCTTGAG	2	2	121583949	NM_001080029
CATGGTGGCAAGAAAAGATAATGTACA	2	1	121583949	NM_001080029
CATGAAGACAAAGAAAGAGTTCACTGT	0	1	121583949	NM_001080029
CATGTCATTACAGCCCTATTCAAAGGT	1	1	121583955	NM_001080026
CATGTACAGGCAAATGAACAAGAACTT	0	1	121583957	NM_001080019
CATGCATTGTTTTTCCACTGATGTATC	1	0	121583961	NM_001080013
CATGTCGCAGTATGTTGACCGATTTTT	1	0	121583963	NM_001080008
CATGGCCTGAAGCACTTCTTCCAACCC	1	0	121583963	NM_001080008
CATGTTGACGGGAGAAAAAAAGATCTT	1	1	121583963	NM_001080008
CATGTCCCGTGTGGTGTAGAGACCCTC	1	0	121583967	NM_001080017
CATGTGAACTCTTACGTCATTTGTACT	9	3	121583981	NM_001079974
CATGTAGAGACCGACACAGAGTCTCCT	1	0	121583985	NM_001079966
CATGAAGAGGTCTCCATCTTTAAAGCC	0	1	121583985	NM_001079966
CATGTTGTAAAGGTCCAGTGTACGTCC	0	2	121583985	NM_001079966
CATGGCAAGGTTGATATGGATGCCCGT	3	0	122114539	NM_001080168
CATGTGTTGCTGTCTTTGGTGCTGCGT	2	0	122114541	NM_001080169
CATGATTAGTGATGATGAGATGCAGAA	1	2	122114541	NM_001080169
CATGCCTGTTGTCTCTCTGGAGTGGCT	2	0	122114546	NM_001080170
CATGAGGAGATGTCCCAGTTTGGTCTT	0	1	122114546	NM_001080170
CATGTGATGACGTATTGCAGGTGTTCA	1	0	122114548	NM_001080173
CATGGCTAAGGTCACTGGTGCCGAAGA	1	0	122114548	NM_001080173
CATGTACCGTCTAAACTCGGAGTACAA	48	21	122114552	NM_001080172
CATGGTTCTGCAGTGTGTCTTCTACAA	1	1	122114552	NM_001080172
CATGGCAGGAACAGTACCCAAATGCCC	1	0	122114556	NM_001080174
CATGATGGATGAGACGATCATTACAAA	1	0	122114574	NM_001080185
CATGCTCTTCAGCGGCTCTCTCAAAGC	1	0	122114574	NM_001080185
CATGAATGTGTGTGTCAGGTAAGAGAG	29	22	122114578	NM_001080187
CATGGGAACCAGAGAAGAACCTGGACT	1	0	122114580	NM_001080184
CATGACTGAATGAAATCAGTCGAGTTT	0	1	122114580	NM_001080184
CATGTCTGTGTTCGTGATGCTGTGGGT	4	2	122114582	NM_001080188
CATGATGTAGATGTCAGGACCCACAAT	0	1	122114582	NM_001080188
CATGAATAATGTTTACAAGCAGTATCT	6	3	122114586	NM_001080190
CATGAAGGCCCTGCTCGTGAAGGCTGT	0	2	122114589	NM_001080193
CATGACTGTGCTATGGCAACGACCCCT	238	80	122114591	NM_001080191
CATGACTCAGTCCATACAGCAATCAAT	138	46	122114591	NM_001080191
CATGAATTTTTATTGTAATTTAGAGCA	17	10	122114591	NM_001080191
CATGAGGAGGGCATTTGGTTTGTATGG	11	2	122114591	NM_001080191
CATGATCCAAAGATATCAGCAGAAGAC	8	10	122114591	NM_001080191
CATGTTGAGTAACAGCAGTGAAATGGA	8	8	122114591	NM_001080191
CATGGAACGCAGTAGAGATCGCAGGTC	0	1	122114591	NM_001080191
CATGAATTAAGTAACTGTTTTGAAATA	5	4	122114595	NM_001080195
CATGTTGAAAAGTTATATTTATATCAC	2	0	122114595	NM_001080195
CATGGTGCAGTTTGAATAATGTTTGCT	1	0	122114601	NM_001080196
CATGGTTACGAGAGGCCGAGTCTGAAT	78	40	122114605	NM_001080200
CATGTAAAGAAGGCAGTGACGGACTTT	4	1	122114605	NM_001080200
CATGGACCTCCAGTCAAGAGGCTCGTC	3	1	122114605	NM_001080200
CATGATGAGGACAGCTTAGAGTGCCTT	3	1	122114605	NM_001080200
CATGTTTCATCTGTCTCTTCCACTGGT	3	0	122114605	NM_001080200
CATGCTTGCACTAATGAACTGAAAGCC	1	0	122114605	NM_001080200
CATGTCTACCAACCTACCTCACAGGTT	1	0	122114605	NM_001080200
CATGCACAAGCCAGAGGGTTTGCCACA	0	1	122114605	NM_001080200
CATGAAACGGATTCTAGATGATGTCTT	0	1	122114605	NM_001080200
CATGGGCCAGCTCTTTAGGGAAGTGTC	0	1	122114605	NM_001080200
CATGATGGGCTCTGTCAGCATTTTCAG	0	1	122114605	NM_001080200
CATGTTTTTCAGCCAGCGTATGGCCTC	2	0	122114615	NM_001080159
CATGGTGCTCCCCAAGTTCTCAAGCTC	1	0	122114615	NM_001080159
CATGGACGAAATGCCGTGCTCTCTGCA	0	1	122114615	NM_001080159
CATGTTGACGGCCCTCCAGAGGCTTGT	0	1	122114615	NM_001080159
CATGCCAGTCCCCAAAGATGGTAAACA	0	1	122114615	NM_001080159
CATGTGTAATTGGTAAGTAAAATAAGT	5	0	122114619	NM_001080166
CATGAAGTCCAGACTGTGAAGCAGTTA	0	1	122114621	NM_001080164
CATGTTTATAACTCCAGTCGTGTGTTT	1	0	122114631	NM_001080167
CATGAAGAGAGGAGGGAGGGGGGAATA	1	4	122114631	NM_001080167
CATGCCATTGTGTGTGAGCTGGTTGTT	1	0	122114631	NM_001080167
CATGGAAAACAGCCCACCGTCTGGGGC	1	0	122427241	NM_001080171
CATGGAATGGTGCCCGTGTCCAGACGG	1	0	122937176	NM_001045018
CATGAGGGTAAAGAAGAGAGTGAGGAT	1	0	122937176	NM_001045018
CATGGGTGTTTCCAGAGTGGATTCCTT	0	1	122937176	NM_001045018
CATGGATATCATTGACCTGGAGCAAAC	3	2	123701322	NM_001080693
CATGGACAGACTTTGAGCTCCGCGGCC	1	0	123701322	NM_001080693
CATGTTCCGAAACCACCTGTGTCTGGT	0	1	123701397	NM_001080689
CATGAATTTTCAAATAGCCCAGCCTGA	4	2	123701428	NM_001080692
CATGTTCTCCCGATAAGAGGGATCATA	0	2	123701428	NM_001080692	A3	(LOC796599),	mRNA::>gi|189514458|ref|XM_001336767.2|	PREDICTED:	Danio	rerio	similar	to	UDP-glucuronosyltransferase	2A3	(LOC796459),	mRNA
CATGTAGACGATGTTTGGCATAGTGGG	1	0	123701428	NM_001080692
CATGGGTACGACCCTCAGTCTCCTCTG	3	0	123701495	NM_001080690
CATGGTCTGTCCAACCTCTGCAACCTC	2	0	123702611	NM_001080686
CATGAATGGAAGTCTATGGGGAGAAAA	0	1	123702611	NM_001080686
CATGCGAAGCATTGTCTGCATACCTGT	1	0	123702627	NM_001080685
CATGCCCAACAAATATGAGGACAATGG	1	0	123702627	NM_001080685
CATGGATGTTTCGGGATGCAGAAACTG	3	0	123702683	NM_001080684
CATGGATGTCCCACAAAAGTTGTTATT	1	0	123702683	NM_001080684
CATGAGCTTTGAGCAGCAGGATTTGTC	1	0	123702723	NM_001080683
CATGATGATAAAAGGCCACAGTTGCTC	1	0	123702723	NM_001080683
CATGCATAGTTGAGCTTACTTACAGTT	5	2	123702805	NM_001080682
CATGATCAATAAATCATACAATCAACA	1	0	123702805	NM_001080682
CATGGACTGGATGTTCTTTGTGTATTT	1	0	123702914	NM_001080677
CATGCACTGTGCAGGTGGCGGGATGCA	1	0	123702982	NM_001080674
CATGGGGCCCTTACAGTATACGATCTG	1	0	123702982	NM_001080674
CATGTCGTTTTCCATCGCAGTAGGTTT	2	1	123703015	NM_001080670
CATGTTAGTTGGAGTGACGGAGGAGCT	1	0	123703015	NM_001080670
CATGAAGTCGATCAGTTCTTGAACCTC	0	1	123703598	NM_001080651
CATGCTCTCGGAGTGACAAAGGACATC	1	0	123703647	NM_001080562
CATGGATGTAGTGCAATACAATGAGGA	1	0	123703647	NM_001080562
CATGTACCCGGCCCGAGCTGAAGACCT	1	3	123703647	NM_001080562
CATGGACTTGTATTAGCAGATGGTTAA	37	19	123703664	NM_001080563
CATGAAAAAACAACAATGGCTTGGATG	3	0	123703664	NM_001080563
CATGAAGAACGGCATTTACGGGTTCTT	1	1	123703664	NM_001080563
CATGTACGAACTAGGTAGAATGGATGG	1	1	123703664	NM_001080563
CATGATGCGAGAGCGAGACGGCAGAGG	1	0	123703664	NM_001080563
CATGATTTTTGTGCAAATGCGTTCCAG	1	0	123703664	NM_001080563
CATGTTCTTGTTCCACCAAAATAAAAC	1	0	123703664	NM_001080563
CATGGAACACAAATAAGATGTTTAGCA	1	1	123703689	NM_001080561
CATGTGTGGAGGTCTGCTCTTCTCCTC	2	1	123703714	NM_001080560
CATGTCAAACACGTCTGTGAACTTCTC	1	0	123703714	NM_001080560
CATGTTTCTGGTTTAGTCCGAAACTTC	0	1	123703714	NM_001080560
CATGTATAACAGCATAGCCAGCTCTGG	0	1	123703756	NM_001080558
CATGGCGTAGATCCTGGACGGAGCTTC	0	1	123703774	NM_001080568
CATGGCTCGCACCGGCAGCGGATCCTG	3	2	123703819	NM_001080571
CATGAAGAGGAGGTCTGGGTTTCTCTC	1	0	123703819	NM_001080571
CATGGGTCAGGCAGCTCAGTGTCTGTC	1	0	123703819	NM_001080571
CATGATTGTTTACGAATTACAGGTGCT	1	0	123703947	NM_001045134
CATGCATATCAAACACATATAGACTGA	10	8	123704023	NM_001044715
CATGAAGGAGTGGGAAGTGTCCTGTCT	0	1	123704023	NM_001044715
CATGGATGAAGACGGGTGTGAAGATGA	3	2	123704383	NM_001039627
CATGGGCGACGAAGTGTGCGGAAACAA	1	0	123704383	NM_001039627
CATGTGTGAAGCAGATGGAAAGACCAC	1	0	123704383	NM_001039627
CATGTAGTAGGCCAGATAAACCGAATG	1	0	123704398	NM_001080579
CATGCATATATTAAACAGTATGAAATC	1	1	123704446	NM_001080580
CATGTTCAAAGCAGAATCAAATAAATT	1	0	123704497	NM_001080582
CATGGCAGCGAACTCGAAAATAAGGTC	1	1	123704497	NM_001080582
CATGGTTCCAATGTTTAGTGTCTCTAC	6	2	123704522	NM_001080583
CATGATGATTCCACAATGAAACGACCA	5	3	123704522	NM_001080583
CATGCTACGTGAACATACTTGTTTATC	6	2	123704545	NM_001080584
CATGCGACTGACTTTGAGCCACTTGTA	0	1	123704545	NM_001080584
CATGCTGCTACGTAGTAGAGTCAACTC	0	1	123704545	NM_001080584
CATGATTCCTTACAATCTCTGCACTGC	3	3	123704641	NM_001080585
CATGTAAACTCCACAGCATTACTGGCA	1	0	123704641	NM_001080585
CATGAGACAGCAAATGGACGACGCCGT	1	0	123704668	NM_001080586
CATGATTAAGGTCCAGTTTAATCTTGT	0	1	123704785	NM_001080588
CATGATAGGCCGACTGTATTACGGAAT	1	0	123704809	NM_001080590
CATGGCAACAGTGGATTTGAGGCACCC	1	0	123704809	NM_001080590
CATGAAGCCCAAGATGCAGGGTATCGA	2	1	123705044	NM_001080594
CATGTCTGTGGAAGAATTGTATAGTTT	1	1	123705136	NM_001080596
CATGTGATGAGAGCCAAAGATGCAATG	0	1	123705210	NM_001080599
CATGGGTCTGACCTTTGCCCTCGCTCC	0	1	123705210	NM_001080599
CATGCCTAGCCACAATGTATGCGTTCT	2	0	123705225	NM_001080600
CATGTGTCCCACCGACTCCCACGTAAT	8	2	123705366	NM_001080605
CATGATGGAGTCTGTCAGATACACAAA	4	3	123705408	NM_001080603
CATGTAGACCGTATTGGACACTATAAG	19	6	123705548	NM_001080604
CATGTCTCCGACGGATAAGTACAAACG	10	4	123705548	NM_001080604
CATGTGGCGTGCGTGTGCACAAGAATA	1	0	123705548	NM_001080604
CATGTGCTCCGTGTGCCCTGTCAAGTT	1	0	123705548	NM_001080604
CATGATGTGTAAGGAGAAGAGAGAGTC	1	0	123705571	NM_001080606
CATGTTATGTTTGTAGACAATTAATGT	0	1	123705571	NM_001080606
CATGATCGCTACAGCGGCTCCAGACGG	0	1	123705571	NM_001080606
CATGTTTGAGGACAATCTCAGCTCGTC	1	0	123705706	NM_001080607
CATGCAGAAGGAAGCTTCAGCCGGAAC	2	0	123706046	NM_001080615
CATGAGCTCAGATTAACCCACTATCAC	1	0	123706046	NM_001080615
CATGTTTTTCCCCAATAAAACAAACAC	81	49	123706334	NM_001080618
CATGATACATCTTTCCAAAATCAGGAA	21	4	123706334	NM_001080618	(zgc:123103),	mRNA
CATGTGGTTTTCATTTATAGTTTAATC	114	29	123706334	NM_001080618
CATGTCAAAGGTGTGCTGTCTTTGCCT	41	24	123706334	NM_001080618
CATGCAGAGGAGTGTTCATATCAGCTT	1	0	123706730	NM_001080624
CATGAAGATTTATGAAACTGGGTTGTT	22	29	123706930	NM_001004529
CATGTCTGCCTTTGTTGAGAAGAGAAA	1	0	123706930	NM_001004529
CATGTTGATCCAGTCATTCTAACAAAT	1	0	123706930	NM_001004529
CATGTTAATGAAGTGCTATGAATGCAG	15	5	123707032	NM_001080625
CATGTGGCATCTGAGGGTAAATCTTCT	1	0	123707032	NM_001080625
CATGATCAATTACCTCTTCAACTGCTC	22	11	123707104	NM_001080627
CATGTTCGACGCCTGGGACGCGTTCGC	2	0	123707104	NM_001080627
CATGTTGATCAAGTGTGCCGACATCTC	1	1	123707104	NM_001080627
CATGACGTGGATCATCCCGGACGCACA	1	0	123707104	NM_001080627
CATGTACTTCCACATCTTTGTGTCTGC	0	2	123707114	NM_001080629
CATGTTTCTGAACACTATCGAGTGTGT	40	14	123707182	NM_001080653
CATGGCTCAGGAAAAGCTGGGTGTCTC	1	1	123707182	NM_001080653
CATGTAATGATTGTTTTCAGAGAGTTT	3	0	123707740	NM_001080644
CATGCGGGATTTATCTGAACGATCTTG	4	1	123707860	NM_001080642
CATGGTGAACGGCACCGAACCCGCCTC	1	0	123707860	NM_001080642
CATGGACGAGCAGGCGGGCCCCGGTGT	1	0	123707860	NM_001080642
CATGGATGACACGCGGAGGATGTGCGC	9	6	123707911	NM_001080640
CATGTGTTCCGCTTCCGTAGCTCAACT	1	0	123707911	NM_001080640
CATGTCTGAACAACTGTGAAAGCTGAA	4	3	123707983	NM_001080638
CATGCCTTTGATGCTTAACAGAAGTTT	12	5	123708077	NM_001080636
CATGTGCGTCAATCACAGAAAAAAAGA	1	1	123708077	NM_001080636
CATGAACTCCAATCCTTCCAGCACTTC	0	1	123708083	NM_001080637
CATGATTTTATGCAGAGCTGTAAATAA	1	0	123708206	NM_001080630
CATGAGTTTTGTATAAGTGGGCTTCAA	24	18	123858771	NM_001004527
CATGTCACGGTATCCAATTTAAAATCC	1	0	123858771	NM_001004527
CATGCAATGCCGTTTGTAAATGCAGCT	1	0	123858771	NM_001004527
CATGGCTCATTGGGTGTATTGTTTAAT	21	9	124001536	NM_001080753
CATGGGAGTACGCCGACCTTGTATATT	1	0	124001540	NM_001080751
CATGACTTCTCCGTTGAATTAGCGGCA	0	3	124001540	NM_001080751
CATGTGCGTAATTAGCTGCCGAGGTGT	1	0	124248504	NM_001080803
CATGAAGACAAGAGACTGTTTTCCTGA	20	9	124248506	NM_001080806
CATGTCTTTGTATGGAAATCTATTTTG	2	0	124248588	NM_131734
CATGGCTCCCTACACACTCACATACTT	0	1	124248588	NM_131734
CATGACTGTAGGTTTGTCTTTTGTAAA	1	3	124430515	NM_001080987
CATGTCATAAAGCTGATGTACTCCATT	44	21	124430519	NM_001080988
CATGTCCTTTAGCTCATCCAGACTCAG	1	0	124430519	NM_001080988
CATGAGTGTAAAGGACTGGCTTACGCT	1	0	124430519	NM_001080988
CATGATCAGGACAGGGGGTTACACATT	1	1	124430519	NM_001080988
CATGAATGTTGCCTTGCGTCATTTCTT	19	8	124430521	NM_001080991
CATGATGCACACCCAAATGTTTCAGGA	1	0	124430521	NM_001080991
CATGTTTTCAACTGTAGAAAGAAATAA	1	1	124430523	NM_001080990
CATGCAAACGAGGATGGTCAGGCAGTA	26	10	124430732	NM_200992
CATGGATGCAATGGACCGCCTGTTTAG	1	0	124430732	NM_200992
CATGTCATCTGGACTCTCCAAAAGATC	0	1	124430732	NM_200992
CATGATCCGACGCTTTACCTTTGCAGG	0	1	124430732	NM_200992
CATGCTCTACAAGACTGACCCAGCCGG	6	1	124430734	NM_201182
CATGAAGAGGATGAGATGAAACGAGAG	1	0	124430736	NM_205574
CATGTTTTGCTAATCAATTTATTTGCT	1	3	124430738	NM_130931
CATGCATACAAATCATAGGTATACACT	0	1	124430738	NM_130931
CATGGGACTCCTCGCTGTGTGGCTGAC	0	1	124430738	NM_130931
CATGACATCAGGATTCAGACGCAACTC	1	0	124430741	NM_213122
CATGACTTTTGGAATATATAGATATGT	1	0	124430741	NM_213122
CATGAATTTCAAATGTTTCAAAGGTCT	5	1	124430746	NM_001040376
CATGTGAAGTAGCGCACTATGTTTGGG	1	0	124430746	NM_001040376
CATGTAGTTAGGCCAAGAGGTAACATA	3	2	125628678	NM_001081497
CATGTTCAAAGTTGATTAAACTTCACC	36	9	125630293	NM_194396
CATGATTATGTCAATTAAACAAACTGT	1	0	125630293	NM_194396
CATGAGATCCATACAGGGACAAAAACA	2	2	125630298	NM_001013277
CATGAGTGCCACTGTTAACAGGATGTC	1	0	125630298	NM_001013277
CATGTGCATTTACTGGAAGCTCTCCGG	1	0	125630298	NM_001013277
CATGGATGGACATTATTTTCTAGACAT	0	1	125630304	NM_182875
CATGATGAAGAGTCAATGTTGAACTCC	8	17	125630304	NM_182875
CATGGAGAACAACAGAGCTGTTTTATC	1	0	125630317	NM_001013290
CATGGGGTTAAATGACTGGATAGGTGT	11	1	125630319	NM_181495
CATGACTGTATCCAAATGAGAAGCAAA	2	0	125630320	NM_001001946
CATGTAAACATTTAACACTAAACACTG	2	2	125630320	NM_001001946
CATGTCTGGCAAAATAATGCTTGATGA	1	0	125630320	NM_001001946
CATGTCATTCCAAGCCTATCTGCCTTT	6	4	125630321	NM_001045211
CATGCCATCAGATGAAATCGTTAAGAC	5	0	125630321	NM_001045211
CATGGTCACTGTGGTGTCGTTTTCGCT	2	0	125630321	NM_001045211
CATGTGTATGTATGTCTGTTTTCACCA	2	0	125630321	NM_001045211
CATGGAAGCACAAAGTACAGGGATTCA	1	0	125630321	NM_001045211
CATGCACATACACCCCCAAACCAGCTC	1	0	125630321	NM_001045211
CATGTGACACGGCAAGGAGGAGATTGA	4	4	125630322	NM_001045016
CATGAAAAGCTACACAATGTGTGTGTT	1	0	125630322	NM_001045016
CATGTCTCCTTAACCAAACACACCTGA	0	1	125630322	NM_001045016	protein	(cript),	mRNA
CATGGGTATTACAGGGCCATCGTGCTT	3	0	125630323	NM_001044790
CATGCTAATAAACCTTAGTATGATGAC	10	4	125630327	NM_001080163
CATGGGATAATTCAGTGTTTTGGGTGA	2	2	125802736	XM_001331677
CATGACTTACACATCCCAGGTGTCTTT	1	0	125802736	XM_001331677
CATGTTATGAATCACAAAGGACAAAAT	1	0	125802880	XM_693628
CATGGTGCGGCGGGAAAACCTTGAGTA	1	0	125802880	XM_693628
CATGTGCGTTAACATCTTCCTCTATGC	0	1	125802951	XM_001345817
CATGTTCATAGTTTGATGCTCTGCCTA	0	1	125803082	XM_681032
CATGTTTAGCCCCTCAAAACCGCGATT	7	0	125803222	XM_001337768
CATGCAAGAGGTCAAGGTTCTGGGATA	14	6	125803367	XM_001333489
CATGGGACACTATGGACGAAGAGGAGA	0	1	125803523	XM_001343052	to	LReO_3	(LOC562472),	mRNA
CATGGAATAGATATGCTAAAATACTGA	1	0	125803544	XM_679228
CATGTGAGCTAACGGTGCTGTTCCATA	47	20	125803768	XM_688724
CATGTCACCGCAGTAGCCTGAATCATT	1	0	125803768	XM_688724
CATGGAAACACTTCTTGGATTACCTGA	1	0	125803768	XM_688724
CATGTCCAGTCTATTTGGTTCAATCTG	1	0	125803768	XM_688724
CATGGATGCAATTCTTCAAAGTTCCGA	2	1	125804125	XM_001334244	(LOC794603),	mRNA::>gi|189546532|ref|XM_001919379.1|	PREDICTED:	Danio	rerio	hypothetical	protein	LOC100150841	(LOC100150841),	mRNA
CATGTCACTGTCCCACTCTGTAACTTC	1	0	125804125	XM_001334244	(LOC794603),	mRNA::>gi|189546532|ref|XM_001919379.1|	PREDICTED:	Danio	rerio	hypothetical	protein	LOC100150841	(LOC100150841),	mRNA
CATGAGGAGGAGGAAGAGATTGTGCGG	1	0	125804510	XM_681645
CATGAAGCCCGAACGCCGCGCGCCCGC	0	1	125804510	XM_681645
CATGCGATCTCTGAGCGAGGCTGGACC	2	0	125804550	XM_680685
CATGATGTGCACAGAGGTTTGTCTCGC	5	1	125804553	XM_682749
CATGCTGAAATCTTTTGTGGATCAATT	1	0	125804553	XM_682749
CATGGATGTCTATCGCTTCTTCTGGGA	1	0	125804553	XM_682749
CATGTTAGATCGTCGGAGTTTCTCTCG	1	0	125804667	XM_001342519
CATGAGTGTGTGTTTATAAAGGGAAAA	1	0	125804680	XM_685336
CATGGACTTCAGGAATAAAGGAGCCGG	6	0	125804693	XM_682043
CATGTTGAGGCGGCCGGCGGACTCGTT	2	2	125804693	XM_682043
CATGACACTTGACAGAATCTGTGTTTT	0	1	125804693	XM_682043
CATGTGTGTCTCCGGTTTTGCATTGCT	4	0	125805079	XM_679135
CATGGAGTTTCTGTATTAGGATCAACA	3	1	125805079	XM_679135
CATGGTAGCGATTGAGATAAGTGCATC	0	1	125805484	XM_685238
CATGGAGTGTTATTCTAGTCAAACACA	4	2	125805555	XM_701925
CATGATGTGATCAGAGAAAGATTTTAA	1	0	125805555	XM_701925
CATGGCAGTGTAGAAGACTGATATATT	0	1	125805555	XM_701925
CATGTGCTTAGGCTTGTGTTTTAAATA	3	4	125805687	XM_001331049
CATGAAAATATGTAACAGAACACGATT	0	1	125805747	XM_001337855
CATGTCACTCATTTGAATGAAAATCAC	2	0	125805768	XM_683666
CATGTGAGCGGCATTAAGGAACTGGCC	1	0	125805890	XM_687862
CATGACAAATAAAAATGCACACAGCAC	0	1	125805894	XM_687738
CATGTATGGAGGTAAGTGATGAGTTGG	1	0	125805924	XM_696020
CATGGCTGGACACAGATGAGTGAGTTT	1	1	125805924	XM_696020
CATGTTGGGCAAGAAGGACAGTGAGGT	0	1	125805927	XM_679490
CATGACAGGCTGAGCACTGTGATCTGT	0	1	125805927	XM_679490
CATGTAATCTGTGGTGAAGTCAAACGA	122	51	125806043	XM_001340767
CATGTGACGACACCAAAGGCCAGAGAA	0	1	125806073	XM_001343026
CATGGAGTTGTACATTTATAAGTTACT	1	0	125806143	XM_694712
CATGCCCTGCGGTGTGAAGTCAGTCTG	0	1	125806143	XM_694712
CATGTGTGCCCGAGATGGACAGATCAG	0	1	125806500	XM_001346226
CATGTTCTGCAGAAAGAGAACATCCCT	1	0	125806834	XM_694098
CATGCACAACAAACCATAGTCAGTTTC	0	1	125807163	XM_681056
CATGGATGTTTTGCAGGGGAACCAAGT	4	1	125807574	XM_683018
CATGATTGGGGAGATGTAAACCAAACA	2	0	125807574	XM_683018
CATGTCATCAACAAGTCCGCATATTTA	0	1	125807574	XM_683018
CATGTTGTCTATCTTCTCCAGTAGATC	0	1	125808201	XM_682051	similar	to	GTPase,	IMAP	family	member	8	(LOC100006956),	mRNA::>gi|189516694|ref|XM_001920506.1|	PREDICTED:	Danio	rerio	similar	to	LOC558785	protein	(LOC100149903),	mRNA::>gi|189517555|ref|XM_001922090.1|	PREDICTED:	Danio	rerio	hypothetical	protein	LOC100150861	(LOC100150861),	mRNA::>gi|189529735|ref|XM_001921355.1|	PREDICTED:	Danio	rerio	similar	to	GTPase,	IMAP	family	member	8	(LOC100150586),	mRNA::>gi|189529739|ref|XM_001921389.1|	PREDICTED:	Danio	rerio	similar	to	GTPase,	IMAP
CATGGCGCTCGAGTACACATCCGGCTT	0	1	125808317	XM_689858
CATGTTGGATATCTTCAGAAAATGAAT	4	2	125809492	XM_001331493
CATGCATTACGATATTGACTTAATCCC	5	0	125809729	XM_001340928
CATGACTGAAAGAAAGTGTGTGTGTTT	1	0	125809729	XM_001340928
CATGCAGTAGTTCGGCATTCACGTAAG	2	0	125809798	XM_001345927	(LOC795713),	mRNA
CATGTCCTTCCGCCTCTCCCTCCGACT	1	1	125809798	XM_001345927	(LOC795713),	mRNA
CATGAGGAGGATCTGTGGTGTGAAACT	2	0	125809924	XM_678148
CATGTAAACACTACGTAAAATAAGATT	2	0	125809924	XM_678148
CATGAGTGACCTGAACTGTGCTTTATT	1	0	125809924	XM_678148
CATGCGTCTGGTTCCTCACAGCCACGA	1	0	125809924	XM_678148
CATGGGATTGATAAACTGTAATATATC	21	10	125810024	XM_001331611
CATGCATCCAGCTCGAATTCACAGTCA	6	2	125810024	XM_001331611
CATGGTGACTCGACCCTTCTGTTTGGC	2	0	125810024	XM_001331611
CATGAGCACATCCGATACGCCATAGAT	0	1	125810207	XM_001336163
CATGTTAACTGAAAGATATTAGAAACT	0	1	125810845	XM_684024
CATGTAATTAAAGTCACTGGAACAACA	72	49	125811164	XM_001345097
CATGGCGAGGGAACGCTTTGGTTTCGC	15	12	125811164	XM_001345097
CATGAAATATACTGGGATAGTCACAAT	2	1	125811164	XM_001345097
CATGGCCTCAGACCTCACCATTGCGCT	1	0	125811376	XM_679520
CATGGCAAAATCAATGACTCTGACACA	2	0	125811790	XM_001338949
CATGACTGGCTCCGTGGCGCTCTGCGA	0	1	125812163	XM_678910
CATGGGTTTTGTTGTGCTCTTTGGGCT	0	4	125812180	XM_001333739
CATGTATGTACGTCAGTTTTAAACAGT	55	29	125812203	XM_689796
CATGAGGCAAATGTCCATACCTTGTGG	1	0	125812203	XM_689796
CATGTTGAAAAATGCATCCAGAAATAA	2	1	125812311	XM_001331444
CATGAAACTGTTAAAATACAAATAATT	1	0	125812311	XM_001331444
CATGAAATCACTGCAAGACCTTGATGT	1	0	125812360	XM_001343036
CATGTGCCTGTTGTTGATGTTGCCTTA	33	24	125812383	XM_695665
CATGGTAGAAGTTGTGCTCTTCGGTAT	0	1	125812383	XM_695665
CATGTGATGCATTCTGTTCATTTAAAG	16	3	125812390	XM_686518
CATGGTCTAAGTGGAGCAATGGCCAGT	6	4	125812390	XM_686518
CATGTGCAGCTCTCCAAATCCTCTGGC	2	1	125812390	XM_686518
CATGTTTCAGAGATGTATCTGTTTCTG	1	0	125812390	XM_686518
CATGTACTGATGGTGTATAGAAGTCAA	0	1	125812390	XM_686518
CATGATGTCGTATTACAGAAAAATAGT	1	1	125812485	XM_001330934
CATGCAGTCTTGTGATTATGACTAGAT	15	4	125812487	XM_001330828
CATGATGTCAAGTCTGAAATAATGTAA	0	1	125812487	XM_001330828
CATGTATAAAATATTAAGATCAATAAG	6	0	125812573	XM_693387
CATGGTTATGGTGAATTCTGACATACA	2	0	125812573	XM_693387
CATGGATGCCATCAGGTTATACCTGCA	1	0	125812573	XM_693387
CATGAGGAGTAACAGGGAGAGCGATTC	0	1	125812573	XM_693387
CATGGGAGCCATTACGGTCTCTTCTTG	3	0	125812586	XM_692166	(Dynamin	PRD-interacting	protein)...	(LOC568811),	mRNA
CATGCACGAGCACAAAACCCCTCCCTG	8	0	125812593	XM_704577
CATGTTGCGCTCAGTTTCACGTTCATT	3	2	125812593	XM_704577
CATGACAGGCCAGACAGAGGCGCTTGG	4	1	125812787	XM_681378
CATGTTGAACTCGCCAGAGGATGTGCA	1	2	125812787	XM_681378
CATGCTCTCTGTGAGTGTTTCATTTCT	11	2	125812881	XM_001341152
CATGGCAGTCAAACGTTGAATGTGGTT	9	4	125812881	XM_001341152
CATGAGGAGGCGCTGGAGAGCAACACA	1	0	125812929	XM_701870
CATGGGTGTGGTGGTGCAGATGGTGGA	3	1	125812943	XM_687636
CATGACTGGAAGTGTGGCTCTGGAGCG	1	0	125812943	XM_687636
CATGTATGTGGATCTGGCATGTTCAGC	0	1	125812943	XM_687636
CATGGCTTTCTCTTCTGCATTAGGCTC	1	0	125813069	XM_001333080
CATGGACGTTCATGAAGTAAAGATTTT	0	1	125813086	XM_681594
CATGAGGAGGGACACGGTACAGTAACA	0	1	125813086	XM_681594
CATGGTACGTCTCTTGTCCACCAGTTC	3	2	125813103	XM_001335444
CATGAGCGTTACTCTTGCTGGGATGTC	2	1	125813103	XM_001335444
CATGATGGAGGAGTATCGCAAGCACCG	1	2	125813103	XM_001335444
CATGCAGTTTCCATCTAGGAATGAGAT	1	1	125813103	XM_001335444
CATGTACCAGGAGCAGAGACCTCTCCG	1	1	125813103	XM_001335444
CATGCTCCTCAGTCCAGCCAAGACCAA	1	0	125813103	XM_001335444
CATGGCCGAGTGAGTAAAATATCTGGA	1	0	125813103	XM_001335444
CATGTGAAGAGCAATGGAAAAATCGAC	1	1	125813103	XM_001335444
CATGAGCGTGACTTGGTGCAGAATACT	0	1	125813103	XM_001335444
CATGTGACTAAAAAGAATTAAGTGGTT	66	29	125813174	XM_694274
CATGTATATCGTTGCATTAAGTATGAG	3	0	125813174	XM_694274
CATGTGACATTATTGTATACCGTGATA	1	0	125813174	XM_694274
CATGGATTACGAGAGTTAATTCTTGCC	1	1	125813174	XM_694274
CATGTTCTCTCTGCATTTGCGTGGGTT	0	1	125813174	XM_694274
CATGCAAACTCCACACAGAAACGCCAA	32	13	125813174	XM_694274	Danio	rerio	novel	protein	containing	a	NACHT	domain	(LOC567964),	mRNA::>gi|189519365|ref|XM_692669.3|	PREDICTED:	Danio	rerio	similar	to	alkB,	alkylation	repair	homolog	2	(LOC569291),	mRNA::>gi|189522120|ref|XM_693094.3|	PREDICTED:	Danio	rerio	similar	to	fZF1	(LOC569695),	mRNA::>gi|189533539|ref|XM_001923686.1|	PREDICTED:	Danio	rerio	similar	to	LOC402804	protein	(LOC100004782),	mRNA::>gi|189536391|ref|XM_001342135.2|	PREDICTED:	Danio	rerio	similar	to	UDP
CATGCGGTACAGGTGAATTGGGTAAGC	35	21	125813174	XM_694274	LOC553337	(LOC553337),	mRNA
CATGGTGGATTTCTGGACTACACTGGA	0	1	125813206	XM_001330914
CATGTCATTTCTTCTCTCTTGTGTTTG	6	2	125813359	XM_001336756
CATGAGTAAGAAAACTTTCATAGGTTT	0	1	125813359	XM_001336756
CATGTTTGGTATCGATTGAAAGCTAGG	1	0	125813515	XM_001332835	similar	to	bhikhari	(LOC799709),	mRNA::>gi|125856167|ref|XR_029067.1|	PREDICTED:	Danio	rerio	misc_RNA	(LOC796526),	miscRNA::>gi|189517648|ref|XM_001922063.1|	PREDICTED:	Danio	rerio	similar	to	bhikhari	(LOC796915),	mRNA::>gi|189518502|ref|XM_001923863.1|	PREDICTED:	Danio	rerio	similar	to	bhikhari	(LOC100007845),	mRNA::>gi|189519427|ref|XM_001919581.1|	PREDICTED:	Danio	rerio	similar	to	bhikhari	(LOC792868),	mRNA::>gi|189523863|ref|XM_001333228.2|	PREDICTED:	Danio	rerio	similar	to	bhikhari	(LOC795585),	mRNA::>gi|189532281|ref|XR_029284.2|	PREDICTED:	Danio
CATGAAAATATACAGTTACGATTGATC	1	0	125814405	XM_691652
CATGACGACATTGAACAGAAAGACCTT	1	0	125814405	XM_691652
CATGTTCTCTATGGGTGTGAAGATCTT	1	0	125814540	XM_688610
CATGGAGGATGGCAGGATCAAAAACGA	0	1	125814540	XM_688610
CATGAAAACTTCGTCCACAGCGAGACT	1	0	125814597	XM_687050
CATGAGTGGGTCCCTCCTAAAGTCAGC	3	1	125814634	XM_679363
CATGGATCTTCTTACGAGTGGTTGAAA	0	1	125814634	XM_679363
CATGGTGATCAAAATTGATGATCCGGA	1	0	125814818	XM_001344443
CATGGCGGTCCACAGTACAGAGAAGCC	1	0	125814977	XM_001338672
CATGTCTGTTCCAGGTTGTCCGTCCAT	1	0	125815259	XM_001346149
CATGTTGAACTAAGGTAAAGTAAATAC	1	0	125815335	XM_001332237
CATGTGTGGATATTTCAAGATCTTCCC	16	9	125815492	XM_001340557
CATGGTTGGAAGTGCATAGGAAAAAAA	13	5	125815649	XM_679654
CATGTAAGTGGTGACACTCAGGAAGGT	2	1	125815650	XM_693515
CATGTTACCCTTCACCAGCAACAAAGA	0	1	125815650	XM_693515
CATGTGTGTAAGCGTGTGTGTGAGTAT	0	1	125815735	XM_001339913
CATGCAAACTCCACACAGAAATACCAA	2	0	125815735	XM_001339913	protein	2)	(Elastin	microfibril	interfacer	2)	(Protein	FOAP-10)	(LOC100001725),	mRNA
CATGTTTCCAATCAGGACAAACTACGT	122	74	125815811	XM_681550
CATGAATGCATCATCTGTTAAGCAAAT	67	28	125815811	XM_681550
CATGATGCGTTTAAGGTCTCATACTTG	2	1	125815811	XM_681550
CATGACTGCAATCGTAATCTTAACCAA	2	0	125815811	XM_681550
CATGTTCAGTGTTATCTGAGATATTCC	1	1	125815811	XM_681550
CATGTTCTGTTCCCTCTTATGGCAATC	1	0	125815811	XM_681550
CATGCTCTACCAGTCCATCAAACTCAC	1	0	125815811	XM_681550
CATGCAGAATGTTGCACCTCCAACTCA	0	1	125815811	XM_681550
CATGACATTTGTCTTTTGACTCTTAAG	1	0	125815838	XM_690831
CATGTCAAACAGATTTTAAAGTGTTTT	6	7	125815880	XM_695752
CATGTGCACGGGTTCAAGGCACCTCAC	2	2	125815880	XM_695752
CATGGTTGCAGACTTGGATATTCCTCC	0	1	125815880	XM_695752
CATGTTTACTTCATTTAAACCATTGAC	0	1	125815953	XM_001333742
CATGTGCCATTGTTTTATCAGCCCACT	1	0	125815973	XM_001335221
CATGGCTCTTTACAAAGAATGTTTGTT	2	0	125816265	XM_689491	mRNA
CATGATTGTATACCGCCAAGGAAAGCA	1	1	125816265	XM_689491	mRNA
CATGTGTATTTGCATTGGAATTAGGAA	3	0	125816548	XM_689815
CATGTGTTTTAATATTCACTGAGAGTC	2	5	125816548	XM_689815
CATGAAGATGAAGCCAGAAAACAAGCA	61	14	125816793	XM_001332543
CATGATGAAGAGACTCGAGGAAGAGAA	50	14	125816793	XM_001332543	Danio	rerio	similar	to	GTPase,	IMAP	family	member	8	(LOC100000019),	mRNA
CATGCGTGTCCTCGACATCTTCTGTTA	2	1	125816924	XM_684528
CATGTTTTAAAGCTTCAGTTTTGCAAT	1	0	125816924	XM_684528
CATGTGAGCGACGTGTTGAGTAGACAG	0	1	125817089	XM_685738
CATGATCGGCAGGTGACTTGTTAAAGA	1	0	125817263	XM_001334384	miscRNA::>gi|189519516|ref|XR_044823.1|	PREDICTED:	Danio	rerio	misc_RNA	(LOC100148029),	miscRNA::>gi|189519517|ref|XR_044824.1|	PREDICTED:	Danio	rerio	misc_RNA	(LOC794591),	miscRNA::>gi|189519518|ref|XR_044828.1|	PREDICTED:	Danio	rerio	misc_RNA	(LOC794374),	miscRNA::>gi|189520376|ref|XR_044969.1|	PREDICTED:	Danio	rerio	misc_RNA	(LOC100002586),	miscRNA::>gi|189520377|ref|XM_001342404.2|	PREDICTED:	Danio	rerio	similar	to	MAP7	domain-containing	protein	1	(Proline/arginine-rich	coiled-coil	domain-containing	protein	1)	(Arginine/proline-rich	coiled-coil	domain-containing	protein	1)	(LOC100002716),
CATGAAGAGGACTCGTAAGAGTGACGC	0	1	125817263	XM_001334384	(LOC100002516),	mRNA::>gi|189520376|ref|XR_044969.1|	PREDICTED:	Danio	rerio	misc_RNA	(LOC100002586),	miscRNA::>gi|189520377|ref|XM_001342404.2|	PREDICTED:	Danio	rerio	similar	to	MAP7	domain-containing	protein	1	(Proline/arginine-rich	coiled-coil	domain-containing	protein	1)	(Arginine/proline-rich	coiled-coil	domain-containing	protein	1)	(LOC100002716),	mRNA::>gi|189527585|ref|XM_001921017.1|	PREDICTED:	Danio	rerio	similar	to	MAP7	domain-containing	protein	1	(Proline/arginine-rich	coiled-coil	domain-containing	protein	1)	(Arginine/proline-rich	coiled-coil
CATGACACACACAGTGAAATAGACAGA	0	3	125817263	XM_001334384	protein	1)	(Arginine/proline-rich	coiled-coil	domain-containing	protein	1)	(LOC566136),	mRNA::>gi|189527587|ref|XM_001921053.1|	PREDICTED:	Danio	rerio	similar	to	MAP7	domain-containing	protein	1	(Proline/arginine-rich	coiled-coil	domain-containing	protein	1)	(Arginine/proline-rich	coiled-coil	domain-containing	protein	1)	(LOC796866),	mRNA::>gi|189538929|ref|XM_001919053.1|	PREDICTED:	Danio	rerio	hypothetical	protein	LOC100148010	(LOC100148010),	partial	mRNA::>gi|189538931|ref|XM_001919470.1|	PREDICTED:	Danio	rerio	similar	to	MAP7
CATGATGTAAAATGTTTCAGGAAGACG	40	20	125817642	XM_684719
CATGAATGAATCCAGTAACTAAAGACA	2	0	125817642	XM_684719
CATGTAAGCGAGGTAGCTGGAGAAGAC	1	2	125817642	XM_684719
CATGAACCTGGACCAGCACAAAGACCT	1	0	125818207	XM_001336924
CATGCAGTTCAGTTTGTCTTTTATCAA	7	5	125818273	XM_001342612	(nol5),	mRNA
CATGGAAAGAGTCCTGTTGGTTTATTC	2	0	125818273	XM_001342612	(nol5),	mRNA
CATGATCTAGAAAAACTCAATCAAATA	1	0	125818273	XM_001342612	(nol5),	mRNA
CATGTTAGAAGTGTCACCAGTTTTATT	2	0	125818289	XM_001337864
CATGATTGAAACCAGAAGCTAGAATGA	2	0	125818370	XM_001344745
CATGGTAGCAGAAAATGTTCCAGTTAA	1	0	125818865	XM_688485
CATGGTGTGAATTTCCCATCCACCACA	1	2	125818992	XM_684136
CATGTACTCCGAATAAACGCCACACAA	1	0	125819037	XM_680668
CATGGTCCTGCACAAGGAATCTTTGTC	1	2	125819050	XM_681781
CATGATGTACCAGGAGGCCCTCGTCAC	1	0	125819050	XM_681781
CATGTACGCGCTGAGGAAATCAAAACT	0	1	125819050	XM_681781
CATGACGACCTCCTTTGCGCTCTCTGA	1	0	125819137	XM_686754	mRNA
CATGTGTGTGTAAGAGGTGGGGACTCA	1	0	125819284	XM_001335696	rerio	similar	to	GNAS	complex	locus,	transcript	variant	4	(LOC557353),	mRNA
CATGTGAGAGGGAGAGGGAGGGGGGGG	1	1	125819284	XM_001335696	rerio	similar	to	GNAS	complex	locus,	transcript	variant	4	(LOC557353),	mRNA
CATGGGCGGATGGAAGTGGAGCGCTGG	0	1	125819670	XM_001345085	(LOC100004568),	partial	mRNA
CATGTCGGAGACTGCATACGCTGGGAT	1	0	125819836	XM_001339410	mRNA
CATGGAGTCCAAAACAGTGTATGAACT	1	0	125819872	XM_683744
CATGATATTTTCTCTGCACCGTCAAAC	4	3	125819983	XM_001339171
CATGTTGTATTTGATTTACTCTGTGCT	2	3	125820035	XM_689330
CATGACATTACATCTTCTGCTATGATT	3	0	125820177	XM_680592
CATGAGTTATTCAGGAAAGTCCGTTCC	14	6	125820299	XM_001331707
CATGATTCAAGTCGCTGCTTTGGTCCT	8	6	125820299	XM_001331707
CATGAGCCCCCTCTAAAGGACGTCAAA	1	0	125820299	XM_001331707
CATGCGGCACTCAGCGATGGTCTCGAA	1	0	125820299	XM_001331707
CATGAGGAGGTCCTGCAGACGGGCAAA	1	0	125820299	XM_001331707
CATGTCTGACGCGTATGATCGAGAGCT	0	1	125820299	XM_001331707
CATGGTTGGCTTTTTCCTCGCTGTCGT	0	1	125820299	XM_001331707
CATGCAGGGGAAACGCACTCCAAACCT	0	1	125820299	XM_001331707
CATGGATGTTTCCCAGTGATGGGTTGC	2	1	125820301	XM_001331673
CATGAAGGTTTCTATTGTTTTAGGAAA	1	0	125820301	XM_001331673
CATGTTCTCCTCGTGTTGACGTGGGTT	0	1	125820301	XM_001331673
CATGGGAGATGATAAAGTGACTCCGCC	1	0	125820441	XM_685789
CATGTGATTTCACTTCATATAAGAATT	4	1	125820445	XM_684309
CATGAAAGAGGCATTTGACTTGCTTGA	3	0	125820535	XM_001331295
CATGCTCAGCTTCCATTGGGCAGTTTC	1	1	125820810	XM_683615
CATGCAATAAAAGTGCAGCTGGTCATT	1	0	125820831	XM_684777	(CD62L	antigen)	(LOC561367),	mRNA
CATGAGTGGTGAAAAGTCAGCAGAATA	2	0	125820966	XM_001332199
CATGAAGTCCAGCAGCAGTGACACACT	1	0	125820966	XM_001332199
CATGTGTCACAGCGGTACGGCTTTTCT	1	0	125820966	XM_001332199
CATGCGTTACCTCCAAACCCTGTCCCT	1	0	125821046	XM_701384
CATGTATCACTTTGACAATAAACATTG	19	3	125821333	XM_001331590
CATGATTTGATGCATTTGAGCCTGGTT	26	7	125821335	XM_683400
CATGGCTGGTAACGTGGTCACGGGAGA	1	0	125821335	XM_683400
CATGATGACCATTATATATTAGCAGTT	1	2	125821335	XM_683400
CATGAATCCTTCAGATCTGGATTTCAA	12	6	125821399	XM_685538
CATGTTGGACTGCACGTGTAATGCAAA	5	7	125821399	XM_685538
CATGTAAAGTGATAGTTTAGAGTTTTA	1	2	125821415	XM_690005
CATGCAGACTCTCTTCTAGTCGTAGAT	1	0	125821415	XM_690005
CATGTTGGTGCCTCTGTGTTGATGTCA	2	0	125821426	XM_001344060
CATGTTTTAAGGCATATACATAAGAAC	1	0	125821426	XM_001344060
CATGATGATTAAAAACAAGAGATCCCA	1	0	125821426	XM_001344060
CATGTACACACTCATCAACTATGTGGG	1	0	125821426	XM_001344060
CATGCAGACAGAGCCTATAAATCACAG	1	0	125821484	XM_001333961
CATGAGTATCTGTATTTATTTCCATTT	2	1	125821490	XM_692999
CATGAGTGTGATCCTGCAGACTAGTGA	1	0	125821490	XM_692999
CATGCAGAATATCCTGAAAAAGAAGGC	1	0	125821490	XM_692999
CATGCTAACACCAGTGGCCTCACCACC	39	16	125821620	XM_679326	(LOC100001960),	mRNA::>gi|189521473|ref|XM_001341662.2|	PREDICTED:	Danio	rerio	similar	to	serine/threonine-protein	kinase	pim-3	(LOC100001759),	mRNA::>gi|189521475|ref|XM_679495.3|	PREDICTED:	Danio	rerio	similar	to	Serine/threonine-protein	kinase	Pim-3	(LOC556646),	mRNA::>gi|189521477|ref|XM_001922715.1|	PREDICTED:	Danio	rerio	similar	to	Serine/threonine-protein	kinase	Pim-3	(LOC556579),	mRNA::>gi|189521479|ref|XM_001922724.1|	PREDICTED:	Danio	rerio	similar	to	Serine/threonine-protein	kinase	Pim-3	(LOC556356),	mRNA::>gi|189521481|ref|XM_679051.3|	PREDICTED:	Danio	rerio
CATGTTGATGGATTAATCGGTGCTCTT	1	0	125821663	XM_693638
CATGTTCTATCAAGCAGAGTGGACCGT	0	1	125821663	XM_693638
CATGTGTGGTTGGGCTCAGATCAGGGT	8	9	125821664	XM_683971
CATGGATGATGAGGAGGAGACGGTGTC	1	0	125821683	XM_682335
CATGTTGAAGAGGAAGATTAAACACTT	330	171	125821750	XM_686199
CATGAGTATGTGTTTAGCCCTTATGTT	2	0	125821750	XM_686199
CATGGCTGTGGTTGTTTTTGTGGGGGT	1	0	125821750	XM_686199
CATGTAACACTGTACAGATGAAATACA	0	1	125821750	XM_686199
CATGGCACGATTGTTTTGGGAAAGGGA	2	1	125821881	XM_001333131
CATGTTGATGATGAAATGGCAGGGTGA	0	1	125822032	XM_679124
CATGTAGTTCGTTTGCAGGATGACAGT	1	0	125822075	XM_693265
CATGAAGAAAGCTGTAAAAAATAGCCT	1	0	125822075	XM_693265
CATGATTAATGAATACTGACTGGATCT	0	1	125822102	XM_696834
CATGTGTATGGTGTGAAGCACATTACT	28	9	125822126	XM_678315
CATGTTGACCAGTGCCAGGATGAGAAT	1	0	125822241	XM_683840
CATGTACTGTGCGAGTACAATATTTCT	4	3	125822399	XM_679451
CATGATGAGCTTGCCCTTATCGGACTC	0	1	125822399	XM_679451
CATGATAGAGGACAGAGAAGAGCAAGA	13	3	125822425	XM_699498
CATGAAGACAGACAAGGCTATGTTAGT	2	0	125822543	XM_001331457
CATGAACTGAAGTACCTTCATCTGCCC	1	0	125822553	XM_680865
CATGATGATACGTGTTGCCAGTGATGA	1	2	125822554	XM_682404
CATGCACATTTTAAAAGATCACAATGA	0	1	125822622	XM_685690
CATGGTAATAAACTCCTCTTCCTCTGG	2	1	125822767	XM_001331462
CATGTTAACCAGTCAACACAAGAATCA	4	0	125822928	XM_688571
CATGTACGAAGACTTGCGTGGAAATCT	2	2	125823038	XM_688279
CATGCTCTGCATCCCCGTCAGCCTCGT	0	1	125823117	XM_690840
CATGTAATTTCTCACAATCGATAAGCT	4	0	125823167	XM_001343169
CATGTGCGTTGAAGATATATGGTTAAA	1	0	125823167	XM_001343169
CATGTTATTGTCTTGAGAGGAACGTTT	16	7	125823328	XM_001341475	mRNA::>gi|125850965|ref|XM_001332699.1|	PREDICTED:	Danio	rerio	novel	PIM	family	protein	(LOC793062),	mRNA::>gi|189535478|ref|XM_001921781.1|	PREDICTED:	Danio	rerio	similar	to	serine/threonine-protein	kinase	pim-3	(LOC794929),	mRNA
CATGTAGGGTGGCTGTTCTTCAGTTCT	0	1	125823332	XM_684361	PREDICTED:	Danio	rerio	similar	to	serine/threonine-protein	kinase	pim-3	(LOC794929),	mRNA
CATGTTGTAGATCGTTCTGGCTGTGAA	2	0	125823340	XM_001341866	3	(Beta3Gn-T3)	(BGnT-3)	(Core	1	extending	beta-1,3-N-acetylglucosaminyltransferase)	(Core1-beta3GlcNAcT)	(Beta-1,3-galactosyltransferase	8)	(Beta-1,3-GalTase	8)	(Beta3Gal-T8)	(b	(LOC100150185),	mRNA
CATGTCAGCACAGTCTTTCCTCTGTCA	2	0	125823399	XM_687763	1)	(Acyl	coenzyme	A:cholesterol	acyltransferase	1)	(ACAT-1)	(LOC100150545),	mRNA
CATGCTGGTTGTGTTTACCGTGTCTGC	0	1	125823399	XM_687763	1)	(Acyl	coenzyme	A:cholesterol	acyltransferase	1)	(ACAT-1)	(LOC100150545),	mRNA
CATGTGATAGATAGTGCGGATGTGGTT	0	1	125823399	XM_687763	1)	(Acyl	coenzyme	A:cholesterol	acyltransferase	1)	(ACAT-1)	(LOC100150545),	mRNA
CATGTCAGGAGGAAGCAAACACAAGCT	1	0	125823407	XM_689435
CATGGATGGTGACATAGAAAATCAAGT	0	1	125823536	XM_001330937
CATGCTAAGAAGAAAGGATAAAGACAC	0	1	125823640	XM_001342960
CATGAAGAAGTCTCCCCAAAAATGAAA	9	3	125824019	XM_684025
CATGCAATCGCAACAGTGATGGAGCCT	8	3	125824019	XM_684025
CATGTTTACCCACTCGCAGGTCACTCA	2	0	125824019	XM_684025
CATGCAAACGTAACGTCTACTCAGTAA	2	0	125824019	XM_684025
CATGTTTGCCACCAAAGAGGGTTATCC	1	0	125824019	XM_684025
CATGATTCCCTCAAGTTCTCATTTGAA	1	0	125824019	XM_684025
CATGTAAGACTAGCACAATATCTGTCT	1	1	125824019	XM_684025
CATGGATAACCCTCTTTGGTGGCAAAC	1	0	125824019	XM_684025
CATGAGGAGTGTATTTTACAGAGAATC	1	0	125824019	XM_684025
CATGGGACTGGCTGCGTCTATCGCCTT	1	1	125824055	XM_001344207
CATGTAGGCTAAAACTTCAAATACAAC	0	1	125824208	XM_001331557
CATGTTCCCCCAAATTATCCAGAGCCA	3	0	125824313	XM_686793
CATGGCACTCGGGACACTCAAAGGGTT	1	0	125824313	XM_686793
CATGTACAGTATGTTAGAATATGTCTG	0	1	125824838	XM_001331415
CATGACCCTGCGTTTCCGGTCTGACGC	0	2	125824838	XM_001331415
CATGCGGAAAGGTAAAGTTGGAGACTG	7	1	125824838	XM_001331415	cytosolic	sulfotransferase	3	(LOC100150066),	mRNA::>gi|33636712|ref|NM_182941.1|	Danio	rerio	sulfotransferase	family,	cytosolic	sulfotransferase	1	(sult1st1),	mRNA::>gi|56118729|ref|NM_183348.2|	Danio	rerio	sulfotransferase	family	1	cytosolic	sulfotransferase	3	(sult1st3),	mRNA
CATGGCAGTGAAGCGCAGGGAACAGGC	1	0	125824977	XM_001340983
CATGGCGTTTCCACTGGAGAGGCAGTT	14	4	125824990	XM_681613
CATGTGGACAAACGGTCTAATATCAGG	19	4	125824994	XM_001341276
CATGTTGCCTCTTAATCCCAACAGGGA	2	0	125824994	XM_001341276
CATGTATGTGTGAACTGACAATAATAT	1	0	125824994	XM_001341276
CATGGTATCTATGGCATCGTGTGCACT	2	0	125825329	XM_691856
CATGGAATATGTGCAGAGCTGGTGGTC	7	2	125825499	XM_701237
CATGCAGAGGTGAGCAGAGCAGGTGAG	0	1	125826069	XM_001331738
CATGAAAATCGCAGACACGTCAGGCGA	6	1	125826085	XM_001332052
CATGGATGTTATGAAGGAGCAGCAACT	2	0	125826211	XM_679219
CATGTAAGGATAGATATATTCACAGAA	1	0	125826211	XM_679219
CATGGTCTCGTTGATGAGCAGCAGAAA	0	1	125826211	XM_679219
CATGTACAGGATTAGATTTGAACGGAA	69	43	125826268	XM_691269
CATGGTATTTGCAGACATTCAGAAGCA	1	1	125826326	XM_703255
CATGCTAAGTGTGTTTTTCTTGTTCTT	2	0	125826390	XM_684142
CATGTCTGGTTCTCTTACTAAAGGCTC	1	0	125826390	XM_684142
CATGGTGGGCGATGCAGTGGGTAGCAC	2	0	125826453	XM_001330839
CATGATGAACTGTAAACAGACAGAGAC	4	1	125826455	XM_001330911
CATGTAACAAAAAACAAGTTGTATCTG	3	2	125826455	XM_001330911
CATGTCTCCTCTTTTGGCTTTCTGGCT	2	1	125826455	XM_001330911
CATGTGTCCAGGCGAGAAGAGAAAAGT	0	1	125826455	XM_001330911
CATGTTATGGAAGATACATTGTCATTT	35	30	125826553	XM_685296
CATGATGCCTTGTGGCATTGACACTCC	5	2	125826553	XM_685296
CATGTAGTTATGCACAATTCTGCCGTT	3	1	125826553	XM_685296
CATGAATAAACATCAGGTCATATATGG	1	1	125826553	XM_685296
CATGTAGTTTTTAACAATTCACCCCTG	1	0	125826553	XM_685296
CATGGTGACTCAGCAGATACGTATGGA	1	0	125826828	XM_001330963
CATGCTGAGCACTGAAGAAGGCTCTTT	1	0	125827031	XM_681976
CATGATCTACCTAATTCATTAACTGGT	109	48	125827249	XM_687902
CATGTGACTTGATGCTTTTGAATATCT	5	0	125827249	XM_687902
CATGTTTATATGTCAAATAAGTGGATT	2	0	125827249	XM_687902
CATGAGGGTTTTATTGTGGTTGTATCA	1	0	125827249	XM_687902
CATGTTCAGTTTAATGCACTTGATCTT	1	0	125827249	XM_687902
CATGTCACAGTATACAAGGAATGGTTC	2	1	125827658	XM_679486
CATGAACATTATATAGTATATTTTGGA	0	2	125827658	XM_679486
CATGAATACAATAAATTGGATGTGCAT	14	10	125827680	XM_001331636
CATGCAGAAGACATTTGACAATTATGT	2	1	125827680	XM_001331636
CATGTTACGACGTTTGTATTTTAATAC	2	0	125827877	XR_028990	(LOC799537),	mRNA::>gi|160333534|ref|NM_001110528.1|	Danio	rerio	similar	to	serine	protease	(LOC797799),	mRNA::>gi|167963465|ref|NM_001114706.1|	Danio	rerio	zgc:174193	(zgc:174193),	mRNA::>gi|189524446|ref|XM_001332554.2|	PREDICTED:	Danio	rerio	similar	to	pim-1	oncogene	(LOC793500),	mRNA::>gi|189524447|ref|XM_001332810.2|	PREDICTED:	Danio	rerio	similar	to	pim-1	oncogene	(LOC793721),	mRNA::>gi|189524448|ref|XM_702479.3|	PREDICTED:	Danio	rerio	similar	to	HtrA	serine	peptidase	2	transcript	variant	3
CATGAAAGTGACAGCAGGGATTTCCTT	0	1	125827877	XR_028990	(LOC797799),	mRNA::>gi|167963465|ref|NM_001114706.1|	Danio	rerio	zgc:174193	(zgc:174193),	mRNA::>gi|189524442|ref|XM_001332768.2|	PREDICTED:	Danio	rerio	similar	to	HtrA	serine	peptidase	2	(LOC793110),	mRNA::>gi|189524445|ref|XR_044974.1|	PREDICTED:	Danio	rerio	misc_RNA	(LOC561945),	miscRNA::>gi|189524448|ref|XM_702479.3|	PREDICTED:	Danio	rerio	similar	to	HtrA	serine	peptidase	2	transcript	variant	3	(LOC560031),	mRNA::>gi|189524450|ref|XR_029000.2|	PREDICTED:	Danio	rerio	misc_RNA	(si:busm1-sl7.2),	miscRNA::>gi|189524457|ref|XR_045193.1|	PREDICTED:
CATGAGGGCAACAAACACTCAAAGACC	0	1	125827877	XR_028990	to	HtrA	serine	peptidase	2	(LOC793521),	mRNA
CATGTAGCGTGAAGTCTTTTTAAAATG	2	2	125828503	XM_697359
CATGAAGTGTGATGGTCCAGCCAGGCT	1	0	125828518	XM_687424	(LOC564068),	mRNA
CATGTTAAGATGTAGTTTGTCTAGTCC	1	0	125828777	XM_696822
CATGGGAGGAGCTCCAGCGGAGGGTCC	1	0	125828795	XM_678465
CATGGGTAAAACAGCACAAGTCTCAAT	1	0	125828830	XM_001331520
CATGTTTAATCTTGTGGAGGACGGCGA	1	0	125828872	XM_001333889
CATGTTAGTGGAGACATATGGCTTTGT	5	2	125829334	XM_001336349
CATGACACTTGTTTGACACTTGTACTT	131	76	125829421	XM_001331580
CATGAAACAACCAAATGCATCAGTATT	1	2	125829573	XM_001341241
CATGAGCAATGATGTTGACAAGGAAAT	0	1	125829705	XM_691072
CATGAAATTGACAAATAGGATGGGTTC	48	23	125829719	XM_693161
CATGTGAACGATGTATCTGAACCTGAA	0	1	125829719	XM_693161
CATGTACAAATGACCTTCAGAGCACTA	2	1	125829740	XM_685143
CATGGAGTTGCTTGACTGTAACTACCC	1	0	125829740	XM_685143
CATGTTGTGATGGAAACCTGTGTAATA	1	0	125829806	XM_001341555
CATGTGCACGTGACCCAAACGTCTGCT	0	1	125829840	XM_001343268
CATGTAACCGATATACTTTTCTGTAGT	45	29	125829845	XM_681273
CATGTTTTGTGAAATTAGGTCTTTAGC	1	0	125829845	XM_681273
CATGGGCGACAGCCTTTCCCATTTCCT	1	0	125829881	XM_677642
CATGTAAAGATTACACCAACGTAAACT	36	12	125829883	XM_677693
CATGGTACTCTGGTTAAAAGATCAAGA	1	0	125829883	XM_677693
CATGTGTGTGTGTTGCTTGGACAGTCA	2	0	125829883	XM_677693	mRNA
CATGTCCACCGGGACGGAAAGGATAGA	1	0	125829883	XM_677693	mRNA
CATGATCGGGGTTATCATCGCATCCAG	0	1	125829883	XM_677693	mRNA
CATGTAGATGCAATCTAACTTAAATTC	0	1	125829929	XM_001331708
CATGTACTTGCAAAGTTTCTTATAGTC	9	2	125829929	XM_001331708
CATGTTTCTTACTGTAGTCGAGGTTTA	7	4	125830126	XM_691842
CATGTGACCTGGGTGGGCGTGTCAGTA	0	1	125830126	XM_691842
CATGATTAAAGGCTAGATGGAACAATC	3	0	125830178	XM_690871
CATGTTTCCTGGCTATGAAATAAACAA	24	18	125830446	XM_001336424
CATGTGCACCCTCTGACAGGTCAAATC	3	1	125830446	XM_001336424
CATGGTGTGGAGGACATTCGTCACTGT	1	2	125830623	XM_691869
CATGAATGTGGCGTTTGTGAGTACGCA	0	1	125830623	XM_691869
CATGAAAAAGGTGGTTAGAGCTAAACT	0	1	125830646	XM_001332118
[truncated: 17,656 more rows]
[truncated: 206 more columns]
