# Supplementary material for: Evolutionarily novel genes are expressed in transgenic fish tumors and their orthologs are involved in development of progressive traits in humans
Source: Infect Agent Cancer. 2019 Dec 5;14:46. doi: 10.1186/s13027-019-0262-5 (PMC6896781; doi:10.1186/s13027-019-0262-5)
Supplement: Supplementary file 10 — Additional file 10. GO annotation with all evidence codes for 296 fish evolutionary novel genes with human orthologs. [file 13027_2019_262_MOESM10_ESM.xls]

## Sheet: Лист1
GO annotation with all evidence codes for 296 fish TTregEEN genes with human orthologs
Gene stable ID	Gene name	GO term accession	GO term name	GO term evidence code
ENSDARG00000001835	nalcn	GO:0016020	membrane	IEA
ENSDARG00000001835	nalcn	GO:0005216	ion channel activity	IEA
ENSDARG00000001835	nalcn	GO:0006811	ion transport	IEA
ENSDARG00000001835	nalcn	GO:0034220	ion transmembrane transport	IEA
ENSDARG00000001835	nalcn	GO:0016021	integral component of membrane	IEA
ENSDARG00000001835	nalcn	GO:0055085	transmembrane transport	IEA
ENSDARG00000001835	nalcn	GO:0098655	cation transmembrane transport	IEA
ENSDARG00000001835	nalcn	GO:0005261	cation channel activity	IEA
ENSDARG00000001835	nalcn	GO:0005886	plasma membrane	IBA
ENSDARG00000001835	nalcn	GO:0086010	membrane depolarization during action potential	IBA
ENSDARG00000001835	nalcn	GO:0034220	ion transmembrane transport	IBA
ENSDARG00000001835	nalcn	GO:0006816	calcium ion transport	IBA
ENSDARG00000001835	nalcn	GO:0005261	cation channel activity	IBA
ENSDARG00000002701	rasl12	GO:0016020	membrane	IEA
ENSDARG00000002701	rasl12	GO:0003924	GTPase activity	IEA
ENSDARG00000002701	rasl12	GO:0005525	GTP binding	IEA
ENSDARG00000002701	rasl12	GO:0000166	nucleotide binding	IEA
ENSDARG00000002701	rasl12	GO:0007165	signal transduction	IEA
ENSDARG00000002991	cep135	GO:0005737	cytoplasm	IEA
ENSDARG00000002991	cep135	GO:0005856	cytoskeleton	IEA
ENSDARG00000002991	cep135	GO:0007099	centriole replication	IEA
ENSDARG00000002991	cep135	GO:0005814	centriole	IEA
ENSDARG00000002991	cep135	GO:0010457	centriole-centriole cohesion	IEA
ENSDARG00000003109	rcan1a	GO:0003676	nucleic acid binding	IEA
ENSDARG00000003109	rcan1a	GO:0005737	cytoplasm	IBA
ENSDARG00000003109	rcan1a	GO:0050790	regulation of catalytic activity	IEA
ENSDARG00000003109	rcan1a	GO:0002040	sprouting angiogenesis	IMP
ENSDARG00000003109	rcan1a	GO:0019722	calcium-mediated signaling	IEA
ENSDARG00000003109	rcan1a	GO:0033173	calcineurin-NFAT signaling cascade	IEA
ENSDARG00000003109	rcan1a	GO:0008597	calcium-dependent protein serine/threonine phosphatase regulator activity	IBA
ENSDARG00000003109	rcan1a	GO:0070884	regulation of calcineurin-NFAT signaling cascade	IBA
ENSDARG00000003109	rcan1a	GO:0005622	intracellular	IEA
ENSDARG00000003109	rcan1a
ENSDARG00000003527	mak16	GO:0005634	nucleus	IEA
ENSDARG00000003527	mak16	GO:0005730	nucleolus	IEA
ENSDARG00000003527	mak16
ENSDARG00000003576	klhl32	GO:0005737	cytoplasm	IBA
ENSDARG00000003576	klhl32	GO:0004842	ubiquitin-protein transferase activity	IBA
ENSDARG00000003576	klhl32	GO:0016567	protein ubiquitination	IEA
ENSDARG00000003576	klhl32	GO:0031463	Cul3-RING ubiquitin ligase complex	IBA
ENSDARG00000003576	klhl32	GO:0007286	spermatid development	IBA
ENSDARG00000003576	klhl32	GO:0008584	male gonad development	IBA
ENSDARG00000003576	klhl32	GO:0009566	fertilization	IBA
ENSDARG00000003576	klhl32
ENSDARG00000004451	tnfrsfa	GO:0016020	membrane	IEA
ENSDARG00000004451	tnfrsfa	GO:0016021	integral component of membrane	IEA
ENSDARG00000004451	tnfrsfa	GO:0007165	signal transduction	IEA
ENSDARG00000004451	tnfrsfa	GO:0007275	multicellular organism development	IBA
ENSDARG00000004451	tnfrsfa	GO:0005887	integral component of plasma membrane	IBA
ENSDARG00000004451	tnfrsfa	GO:0006955	immune response	IBA
ENSDARG00000004451	tnfrsfa	GO:0006954	inflammatory response	IBA
ENSDARG00000004451	tnfrsfa	GO:0032496	response to lipopolysaccharide	IBA
ENSDARG00000004451	tnfrsfa	GO:0042127	regulation of cell proliferation	IBA
ENSDARG00000004451	tnfrsfa	GO:0043065	positive regulation of apoptotic process	IDA
ENSDARG00000004451	tnfrsfa	GO:0005031	tumor necrosis factor-activated receptor activity	IBA
ENSDARG00000004451	tnfrsfa	GO:0033209	tumor necrosis factor-mediated signaling pathway	IEA
ENSDARG00000004451	tnfrsfa	GO:0097190	apoptotic signaling pathway	IBA
ENSDARG00000005271	zc3h12a	GO:0046872	metal ion binding	IEA
ENSDARG00000005372	camk4	GO:0000166	nucleotide binding	IEA
ENSDARG00000005372	camk4	GO:0005524	ATP binding	IEA
ENSDARG00000005372	camk4	GO:0004672	protein kinase activity	IEA
ENSDARG00000005372	camk4	GO:0006468	protein phosphorylation	IEA
ENSDARG00000005372	camk4	GO:0046777	protein autophosphorylation	IBA
ENSDARG00000005372	camk4	GO:0016301	kinase activity	IEA
ENSDARG00000005372	camk4	GO:0016310	phosphorylation	IEA
ENSDARG00000005372	camk4	GO:0004674	protein serine/threonine kinase activity	IEA
ENSDARG00000005372	camk4	GO:0005634	nucleus	IDA
ENSDARG00000005372	camk4	GO:0004672	protein kinase activity	IDA
ENSDARG00000005372	camk4	GO:0045893	positive regulation of transcription, DNA-templated	IBA
ENSDARG00000005372	camk4	GO:0018105	peptidyl-serine phosphorylation	IBA
ENSDARG00000005372	camk4	GO:0035556	intracellular signal transduction	IBA
ENSDARG00000005372	camk4	GO:0005829	cytosol	IDA
ENSDARG00000005372	camk4	GO:0060216	definitive hemopoiesis	IMP
ENSDARG00000005372	camk4	GO:0004683	calmodulin-dependent protein kinase activity	IBA
ENSDARG00000005372	camk4	GO:0005516	calmodulin binding	IBA
ENSDARG00000005372	camk4	GO:0009931	calcium-dependent protein serine/threonine kinase activity	IBA
ENSDARG00000005800	ampd3a	GO:0046872	metal ion binding	IEA
ENSDARG00000005800	ampd3a	GO:0016787	hydrolase activity	IEA
ENSDARG00000005800	ampd3a	GO:0003876	AMP deaminase activity	IEA
ENSDARG00000005800	ampd3a	GO:0019239	deaminase activity	IEA
ENSDARG00000005800	ampd3a	GO:0009168	purine ribonucleoside monophosphate biosynthetic process	IEA
ENSDARG00000005800	ampd3a	GO:0032264	IMP salvage	IEA
ENSDARG00000006341	tas1r3	GO:0005886	plasma membrane	IEA
ENSDARG00000006341	tas1r3	GO:0016020	membrane	IEA
ENSDARG00000006341	tas1r3	GO:0016021	integral component of membrane	IEA
ENSDARG00000006341	tas1r3	GO:0004871	signal transducer activity	IEA
ENSDARG00000006341	tas1r3	GO:0004930	G-protein coupled receptor activity	IEA
ENSDARG00000006341	tas1r3	GO:0007165	signal transduction	IEA
ENSDARG00000006341	tas1r3	GO:0007186	G-protein coupled receptor signaling pathway	IEA
ENSDARG00000006636	slitrk2	GO:0016020	membrane	IEA
ENSDARG00000006636	slitrk2	GO:0016021	integral component of membrane	IEA
ENSDARG00000006636	slitrk2	GO:0007409	axonogenesis	IBA
ENSDARG00000006797	nt5dc1
ENSDARG00000006797	nt5dc1	GO:0016311	dephosphorylation	IEA
ENSDARG00000006797	nt5dc1	GO:0008253	5'-nucleotidase activity	IBA
ENSDARG00000006892	myo3b	GO:0005524	ATP binding	IEA
ENSDARG00000006892	myo3b	GO:0003774	motor activity	IEA
ENSDARG00000006892	myo3b	GO:0016459	myosin complex	IEA
ENSDARG00000006892	myo3b
ENSDARG00000006892	myo3b	GO:0000166	nucleotide binding	IEA
ENSDARG00000006892	myo3b	GO:0004672	protein kinase activity	IEA
ENSDARG00000006892	myo3b	GO:0006468	protein phosphorylation	IEA
ENSDARG00000007383	kcnk6	GO:0016020	membrane	IEA
ENSDARG00000007383	kcnk6	GO:0006810	transport	IEA
ENSDARG00000007383	kcnk6	GO:0006811	ion transport	IEA
ENSDARG00000007383	kcnk6	GO:0016021	integral component of membrane	IEA
ENSDARG00000007383	kcnk6	GO:0005887	integral component of plasma membrane	IBA
ENSDARG00000007383	kcnk6	GO:0006813	potassium ion transport	IEA
ENSDARG00000007383	kcnk6	GO:0071805	potassium ion transmembrane transport	IBA
ENSDARG00000007383	kcnk6	GO:0005267	potassium channel activity	IEA
ENSDARG00000007383	kcnk6	GO:0071805	potassium ion transmembrane transport	IEA
ENSDARG00000007383	kcnk6	GO:0022841	potassium ion leak channel activity	IBA
ENSDARG00000007383	kcnk6	GO:0030322	stabilization of membrane potential	IBA
ENSDARG00000007461	srgap1a	GO:0007165	signal transduction	IEA
ENSDARG00000007461	srgap1a	GO:0043547	positive regulation of GTPase activity	IEA
ENSDARG00000007461	srgap1a	GO:0005096	GTPase activator activity	IEA
ENSDARG00000007461	srgap1a	GO:0005737	cytoplasm	IBA
ENSDARG00000007461	srgap1a	GO:0005096	GTPase activator activity	IBA
ENSDARG00000007461	srgap1a	GO:0030336	negative regulation of cell migration	IBA
ENSDARG00000007461	srgap1a	GO:0048365	Rac GTPase binding	IBA
ENSDARG00000007944	lhx1b	GO:0006355	regulation of transcription, DNA-templated	IEA
ENSDARG00000007944	lhx1b	GO:0003677	DNA binding	IEA
ENSDARG00000007944	lhx1b	GO:0046872	metal ion binding	IEA
ENSDARG00000007944	lhx1b	GO:0005634	nucleus	IEA
ENSDARG00000007944	lhx1b	GO:0043565	sequence-specific DNA binding	IEA
ENSDARG00000008849	ptprq	GO:0016020	membrane	IEA
ENSDARG00000008849	ptprq	GO:0016021	integral component of membrane	IEA
ENSDARG00000008849	ptprq	GO:0004725	protein tyrosine phosphatase activity	IEA
ENSDARG00000008849	ptprq	GO:0006470	protein dephosphorylation	IEA
ENSDARG00000008849	ptprq	GO:0035335	peptidyl-tyrosine dephosphorylation	IEA
ENSDARG00000008849	ptprq	GO:0016791	phosphatase activity	IEA
ENSDARG00000008849	ptprq	GO:0016311	dephosphorylation	IEA
ENSDARG00000008849	ptprq
ENSDARG00000009626	nrbp2b	GO:0004672	protein kinase activity	IEA
ENSDARG00000009626	nrbp2b	GO:0004674	protein serine/threonine kinase activity	IBA
ENSDARG00000009626	nrbp2b	GO:0005524	ATP binding	IEA
ENSDARG00000009626	nrbp2b	GO:0006468	protein phosphorylation	IEA
ENSDARG00000009626	nrbp2b	GO:0005829	cytosol	IBA
ENSDARG00000009626	nrbp2b	GO:0006888	ER to Golgi vesicle-mediated transport	IBA
ENSDARG00000009626	nrbp2b	GO:0035556	intracellular signal transduction	IBA
ENSDARG00000009626	nrbp2b	GO:0006468	protein phosphorylation	IBA
ENSDARG00000009626	nrbp2b	GO:0012505	endomembrane system	IBA
ENSDARG00000009870	mapk8b	GO:0016740	transferase activity	IEA
ENSDARG00000009870	mapk8b	GO:0000166	nucleotide binding	IEA
ENSDARG00000009870	mapk8b	GO:0005524	ATP binding	IEA
ENSDARG00000009870	mapk8b	GO:0004672	protein kinase activity	IEA
ENSDARG00000009870	mapk8b	GO:0006468	protein phosphorylation	IEA
ENSDARG00000009870	mapk8b	GO:0005737	cytoplasm	IBA
ENSDARG00000009870	mapk8b	GO:0005634	nucleus	IBA
ENSDARG00000009870	mapk8b	GO:0016301	kinase activity	IEA
ENSDARG00000009870	mapk8b	GO:0016310	phosphorylation	IEA
ENSDARG00000009870	mapk8b	GO:0004674	protein serine/threonine kinase activity	IEA
ENSDARG00000009870	mapk8b	GO:0043005	neuron projection	IBA
ENSDARG00000009870	mapk8b	GO:0004707	MAP kinase activity	IEA
ENSDARG00000009870	mapk8b	GO:0048263	determination of dorsal identity	IMP
ENSDARG00000009870	mapk8b	GO:0010468	regulation of gene expression	IBA
ENSDARG00000009870	mapk8b	GO:0009612	response to mechanical stimulus	IBA
ENSDARG00000009870	mapk8b	GO:0048666	neuron development	IBA
ENSDARG00000009870	mapk8b	GO:0043065	positive regulation of apoptotic process	IBA
ENSDARG00000009870	mapk8b	GO:0071310	cellular response to organic substance	IBA
ENSDARG00000009870	mapk8b	GO:0048511	rhythmic process	IEA
ENSDARG00000009870	mapk8b	GO:0004705	JUN kinase activity	IBA
ENSDARG00000009870	mapk8b	GO:0007254	JNK cascade	ISS
ENSDARG00000009870	mapk8b	GO:0007254	JNK cascade	IMP
ENSDARG00000009870	mapk8b	GO:0007258	JUN phosphorylation	IEA
ENSDARG00000009870	mapk8b	GO:0005622	intracellular	IEA
ENSDARG00000009870	mapk8b	GO:0000165	MAPK cascade	IEA
ENSDARG00000009870	mapk8b	GO:0016020	membrane	IEA
ENSDARG00000009870	mapk8b	GO:0016021	integral component of membrane	IEA
ENSDARG00000010181	asap2a	GO:0046872	metal ion binding	IEA
ENSDARG00000010181	asap2a	GO:0005096	GTPase activator activity	IEA
ENSDARG00000010181	asap2a	GO:0043547	positive regulation of GTPase activity	IEA
ENSDARG00000010270	fezf1	GO:0003676	nucleic acid binding	IEA
ENSDARG00000010270	fezf1	GO:0046872	metal ion binding	IEA
ENSDARG00000010270	fezf1	GO:0003677	DNA binding	IEA
ENSDARG00000010270	fezf1	GO:0005634	nucleus	IEA
ENSDARG00000010270	fezf1	GO:0007275	multicellular organism development	IEA
ENSDARG00000010270	fezf1	GO:0006351	transcription, DNA-templated	IEA
ENSDARG00000010270	fezf1	GO:0006355	regulation of transcription, DNA-templated	IEA
ENSDARG00000010270	fezf1	GO:0007399	nervous system development	IEA
ENSDARG00000010270	fezf1	GO:0030154	cell differentiation	IEA
ENSDARG00000010317	gpr183a	GO:0016020	membrane	IEA
ENSDARG00000010317	gpr183a	GO:0016021	integral component of membrane	IEA
ENSDARG00000010317	gpr183a	GO:0004871	signal transducer activity	IEA
ENSDARG00000010317	gpr183a	GO:0004930	G-protein coupled receptor activity	IEA
ENSDARG00000010317	gpr183a	GO:0007165	signal transduction	IEA
ENSDARG00000010317	gpr183a	GO:0007186	G-protein coupled receptor signaling pathway	IEA
ENSDARG00000010408	igsf9b	GO:0008150	biological_process	ND
ENSDARG00000010408	igsf9b	GO:0003674	molecular_function	ND
ENSDARG00000010515	dvl1a	GO:0005622	intracellular	IEA
ENSDARG00000010515	dvl1a	GO:0035556	intracellular signal transduction	IEA
ENSDARG00000010515	dvl1a	GO:0016055	Wnt signaling pathway	IEA
ENSDARG00000010515	dvl1a	GO:0005829	cytosol	IBA
ENSDARG00000010515	dvl1a	GO:0060070	canonical Wnt signaling pathway	IBA
ENSDARG00000010515	dvl1a	GO:0005109	frizzled binding	IBA
ENSDARG00000010515	dvl1a	GO:0090179	planar cell polarity pathway involved in neural tube closure	IBA
ENSDARG00000011208		GO:0004129	cytochrome-c oxidase activity	IEA
ENSDARG00000011208		GO:0005740	mitochondrial envelope	IEA
ENSDARG00000011208		GO:0004129	cytochrome-c oxidase activity	IBA
ENSDARG00000011208		GO:0006123	mitochondrial electron transport, cytochrome c to oxygen	IBA
ENSDARG00000011208		GO:0005751	mitochondrial respiratory chain complex IV	IBA
ENSDARG00000011208		GO:0042776	mitochondrial ATP synthesis coupled proton transport	IBA
ENSDARG00000011801	wars2	GO:0000166	nucleotide binding	IEA
ENSDARG00000011801	wars2	GO:0005524	ATP binding	IEA
ENSDARG00000011801	wars2	GO:0005737	cytoplasm	IEA
ENSDARG00000011801	wars2	GO:0004812	aminoacyl-tRNA ligase activity	IEA
ENSDARG00000011801	wars2	GO:0016874	ligase activity	IEA
ENSDARG00000011801	wars2	GO:0006412	translation	IEA
ENSDARG00000011801	wars2	GO:0006418	tRNA aminoacylation for protein translation	IEA
ENSDARG00000011801	wars2	GO:0004830	tryptophan-tRNA ligase activity	IEA
ENSDARG00000011801	wars2	GO:0006436	tryptophanyl-tRNA aminoacylation	IEA
ENSDARG00000012125	cnga1	GO:0016020	membrane	IEA
ENSDARG00000012125	cnga1	GO:0005216	ion channel activity	IEA
ENSDARG00000012125	cnga1	GO:0006810	transport	IEA
ENSDARG00000012125	cnga1	GO:0006811	ion transport	IEA
ENSDARG00000012125	cnga1	GO:0016021	integral component of membrane	IEA
ENSDARG00000012125	cnga1	GO:0007165	signal transduction	IEA
ENSDARG00000012125	cnga1	GO:0055085	transmembrane transport	IEA
ENSDARG00000012125	cnga1	GO:0005887	integral component of plasma membrane	IBA
ENSDARG00000012125	cnga1	GO:0005249	voltage-gated potassium channel activity	IBA
ENSDARG00000012125	cnga1	GO:0042391	regulation of membrane potential	IBA
ENSDARG00000012125	cnga1	GO:0071805	potassium ion transmembrane transport	IEA
ENSDARG00000012125	cnga1	GO:0007601	visual perception	IEA
ENSDARG00000012125	cnga1	GO:0098655	cation transmembrane transport	IEA
ENSDARG00000012125	cnga1	GO:0005221	intracellular cyclic nucleotide activated cation channel activity	IEA
ENSDARG00000012125	cnga1	GO:0034765	regulation of ion transmembrane transport	IEA
ENSDARG00000012353	vipr2	GO:0016020	membrane	IEA
ENSDARG00000012353	vipr2	GO:0005886	plasma membrane	IEA
ENSDARG00000012353	vipr2	GO:0016021	integral component of membrane	IEA
ENSDARG00000012353	vipr2	GO:0004871	signal transducer activity	IEA
ENSDARG00000012353	vipr2	GO:0004930	G-protein coupled receptor activity	IEA
ENSDARG00000012353	vipr2	GO:0007165	signal transduction	IEA
ENSDARG00000012353	vipr2	GO:0007186	G-protein coupled receptor signaling pathway	IEA
ENSDARG00000012353	vipr2	GO:0004888	transmembrane signaling receptor activity	IEA
ENSDARG00000012353	vipr2	GO:0007166	cell surface receptor signaling pathway	IEA
ENSDARG00000012353	vipr2	GO:0004999	vasoactive intestinal polypeptide receptor activity	IEA
ENSDARG00000012353	vipr2	GO:0007188	adenylate cyclase-modulating G-protein coupled receptor signaling pathway	IDA
ENSDARG00000013000	ppfia2	GO:0045202	synapse	IEA
ENSDARG00000013000	ppfia2
ENSDARG00000013310	map3k15	GO:0016740	transferase activity	IEA
ENSDARG00000013310	map3k15	GO:0000166	nucleotide binding	IEA
ENSDARG00000013310	map3k15	GO:0005524	ATP binding	IEA
ENSDARG00000013310	map3k15	GO:0004672	protein kinase activity	IEA
ENSDARG00000013310	map3k15	GO:0006468	protein phosphorylation	IEA
ENSDARG00000013310	map3k15	GO:0016301	kinase activity	IEA
ENSDARG00000013310	map3k15	GO:0016310	phosphorylation	IEA
ENSDARG00000013310	map3k15	GO:0005622	intracellular	IEA
ENSDARG00000013310	map3k15	GO:0000165	MAPK cascade	IEA
ENSDARG00000013310	map3k15	GO:0004709	MAP kinase kinase kinase activity	IBA
ENSDARG00000013310	map3k15	GO:0000186	activation of MAPKK activity	IBA
ENSDARG00000013596	brd1a	GO:0046872	metal ion binding	IEA
ENSDARG00000013834	arhgef3
ENSDARG00000013834	arhgef3	GO:0030097	hemopoiesis	IMP
ENSDARG00000013834	arhgef3	GO:0005622	intracellular	IEA
ENSDARG00000013834	arhgef3	GO:0035556	intracellular signal transduction	IEA
ENSDARG00000013834	arhgef3	GO:0005085	guanyl-nucleotide exchange factor activity	IEA
ENSDARG00000013834	arhgef3	GO:0005089	Rho guanyl-nucleotide exchange factor activity	IEA
ENSDARG00000013834	arhgef3	GO:0035023	regulation of Rho protein signal transduction	IEA
ENSDARG00000013834	arhgef3	GO:0065009	regulation of molecular function	IEA
ENSDARG00000013834	arhgef3	GO:0061515	myeloid cell development	IMP
ENSDARG00000014954	snx33	GO:0016020	membrane	IEA
ENSDARG00000014954	snx33	GO:0006886	intracellular protein transport	IEA
ENSDARG00000014954	snx33	GO:0035091	phosphatidylinositol binding	IEA
ENSDARG00000014954	snx33	GO:0006897	endocytosis	IEA
ENSDARG00000014954	snx33	GO:0030659	cytoplasmic vesicle membrane	IEA
ENSDARG00000014954	snx33	GO:0031410	cytoplasmic vesicle	IEA
ENSDARG00000014954	snx33	GO:0015031	protein transport	IEA
ENSDARG00000014954	snx33	GO:0000278	mitotic cell cycle	IEA
ENSDARG00000014954	snx33	GO:0000281	mitotic cytokinesis	IEA
ENSDARG00000014954	snx33	GO:0031410	cytoplasmic vesicle	IBA
ENSDARG00000014954	snx33	GO:0005622	intracellular	IEA
ENSDARG00000014962	ppp3cca	GO:0016787	hydrolase activity	IEA
ENSDARG00000014962	ppp3cca	GO:0004721	phosphoprotein phosphatase activity	IEA
ENSDARG00000014962	ppp3cca	GO:0006470	protein dephosphorylation	IEA
ENSDARG00000014962	ppp3cca
ENSDARG00000015355	fosl1a	GO:0003700	transcription factor activity, sequence-specific DNA binding	IEA
ENSDARG00000015355	fosl1a	GO:0006355	regulation of transcription, DNA-templated	IEA
ENSDARG00000015355	fosl1a	GO:0003677	DNA binding	IEA
ENSDARG00000015355	fosl1a	GO:0006357	regulation of transcription from RNA polymerase II promoter	IEA
ENSDARG00000015355	fosl1a
ENSDARG00000015554	zic2a	GO:0003676	nucleic acid binding	IEA
ENSDARG00000015554	zic2a	GO:0048703	embryonic viscerocranium morphogenesis	IMP
ENSDARG00000015554	zic2a	GO:0045892	negative regulation of transcription, DNA-templated	IMP
ENSDARG00000015554	zic2a	GO:0009953	dorsal/ventral pattern formation	IGI
ENSDARG00000015554	zic2a	GO:0009953	dorsal/ventral pattern formation	IMP
ENSDARG00000015554	zic2a	GO:0014032	neural crest cell development	IMP
ENSDARG00000015554	zic2a	GO:0030901	midbrain development	IGI
ENSDARG00000015554	zic2a	GO:0030901	midbrain development	IMP
ENSDARG00000015554	zic2a	GO:0030902	hindbrain development	IGI
ENSDARG00000015554	zic2a	GO:0001841	neural tube formation	IGI
ENSDARG00000015554	zic2a	GO:0060059	embryonic retina morphogenesis in camera-type eye	IMP
ENSDARG00000015554	zic2a	GO:0042127	regulation of cell proliferation	IMP
ENSDARG00000015554	zic2a	GO:0021536	diencephalon development	IGI
ENSDARG00000015554	zic2a	GO:0021536	diencephalon development	IMP
ENSDARG00000015554	zic2a	GO:0008589	regulation of smoothened signaling pathway	IMP
ENSDARG00000015554	zic2a	GO:0048385	regulation of retinoic acid receptor signaling pathway	IGI
ENSDARG00000015554	zic2a	GO:0033278	cell proliferation in midbrain	IMP
ENSDARG00000015554	zic2a	GO:0021846	cell proliferation in forebrain	IMP
ENSDARG00000016835	tcirg1a	GO:0006810	transport	IEA
ENSDARG00000016835	tcirg1a	GO:0006811	ion transport	IEA
ENSDARG00000016835	tcirg1a	GO:0016020	membrane	IEA
ENSDARG00000016835	tcirg1a	GO:0016021	integral component of membrane	IEA
ENSDARG00000016835	tcirg1a	GO:0015078	hydrogen ion transmembrane transporter activity	IEA
ENSDARG00000016835	tcirg1a	GO:0015992	proton transport	IEA
ENSDARG00000016835	tcirg1a	GO:0005886	plasma membrane	IBA
ENSDARG00000016835	tcirg1a	GO:0007035	vacuolar acidification	IBA
ENSDARG00000016835	tcirg1a	GO:0070072	vacuolar proton-transporting V-type ATPase complex assembly	IBA
ENSDARG00000016835	tcirg1a	GO:0015991	ATP hydrolysis coupled proton transport	IEA
ENSDARG00000016835	tcirg1a	GO:0000220	vacuolar proton-transporting V-type ATPase, V0 domain	IEA
ENSDARG00000016835	tcirg1a	GO:0033179	proton-transporting V-type ATPase, V0 domain	IEA
ENSDARG00000016835	tcirg1a	GO:0046961	proton-transporting ATPase activity, rotational mechanism	IBA
ENSDARG00000016835	tcirg1a	GO:0051117	ATPase binding	IBA
ENSDARG00000016835	tcirg1a	GO:0015986	ATP synthesis coupled proton transport	IBA
ENSDARG00000016835	tcirg1a	GO:0016471	vacuolar proton-transporting V-type ATPase complex	IBA
ENSDARG00000016981	bcar3	GO:0007165	signal transduction	IEA
ENSDARG00000016981	bcar3	GO:0007165	signal transduction	IBA
ENSDARG00000016981	bcar3	GO:0005622	intracellular	IEA
ENSDARG00000016981	bcar3	GO:0005085	guanyl-nucleotide exchange factor activity	IEA
ENSDARG00000016981	bcar3	GO:0005070	SH3/SH2 adaptor activity	IBA
ENSDARG00000016981	bcar3	GO:0009967	positive regulation of signal transduction	IEA
ENSDARG00000016981	bcar3	GO:0007264	small GTPase mediated signal transduction	IEA
ENSDARG00000016981	bcar3	GO:0065009	regulation of molecular function	IEA
ENSDARG00000017107	nr2e1	GO:0003700	transcription factor activity, sequence-specific DNA binding	IEA
ENSDARG00000017107	nr2e1	GO:0006355	regulation of transcription, DNA-templated	IEA
ENSDARG00000017107	nr2e1	GO:0005634	nucleus	IEA
ENSDARG00000017107	nr2e1	GO:0003677	DNA binding	IEA
ENSDARG00000017107	nr2e1	GO:0046872	metal ion binding	IEA
ENSDARG00000017107	nr2e1	GO:0008270	zinc ion binding	IEA
ENSDARG00000017107	nr2e1	GO:0003707	steroid hormone receptor activity	IEA
ENSDARG00000017107	nr2e1	GO:0043565	sequence-specific DNA binding	IEA
ENSDARG00000017107	nr2e1	GO:0006351	transcription, DNA-templated	IEA
ENSDARG00000017107	nr2e1	GO:0043401	steroid hormone mediated signaling pathway	IEA
ENSDARG00000017400	klf1	GO:0003676	nucleic acid binding	IEA
ENSDARG00000017400	klf1	GO:0005634	nucleus	IC
ENSDARG00000017400	klf1	GO:0006355	regulation of transcription, DNA-templated	IEA
ENSDARG00000017400	klf1	GO:0060319	primitive erythrocyte differentiation	IEP
ENSDARG00000017400	klf1	GO:0003700	transcription factor activity, sequence-specific DNA binding	IDA
ENSDARG00000017400	klf1	GO:0043565	sequence-specific DNA binding	IDA
ENSDARG00000017400	klf1	GO:0010628	positive regulation of gene expression	IDA
ENSDARG00000017400	klf1	GO:0010628	positive regulation of gene expression	IMP
ENSDARG00000018399	rps6kb1a	GO:0016740	transferase activity	IEA
ENSDARG00000018399	rps6kb1a	GO:0000166	nucleotide binding	IEA
ENSDARG00000018399	rps6kb1a	GO:0005524	ATP binding	IEA
ENSDARG00000018399	rps6kb1a	GO:0007165	signal transduction	IEA
ENSDARG00000018399	rps6kb1a	GO:0004672	protein kinase activity	IEA
ENSDARG00000018399	rps6kb1a	GO:0004674	protein serine/threonine kinase activity	IEA
ENSDARG00000018399	rps6kb1a	GO:0006468	protein phosphorylation	IEA
ENSDARG00000018399	rps6kb1a	GO:0016301	kinase activity	IEA
ENSDARG00000018399	rps6kb1a	GO:0016310	phosphorylation	IEA
ENSDARG00000018534	slc6a9	GO:0016020	membrane	IEA
ENSDARG00000018534	slc6a9	GO:0006810	transport	IEA
ENSDARG00000018534	slc6a9	GO:0016021	integral component of membrane	IEA
ENSDARG00000018534	slc6a9	GO:0005887	integral component of plasma membrane	IBA
ENSDARG00000018534	slc6a9	GO:0005328	neurotransmitter:sodium symporter activity	IEA
ENSDARG00000018534	slc6a9	GO:0015293	symporter activity	IEA
ENSDARG00000018534	slc6a9	GO:0006836	neurotransmitter transport	IEA
ENSDARG00000018534	slc6a9	GO:0005887	integral component of plasma membrane	IEA
ENSDARG00000018534	slc6a9	GO:0055085	transmembrane transport	IEA
ENSDARG00000018534	slc6a9	GO:0003333	amino acid transmembrane transport	IEA
ENSDARG00000018534	slc6a9	GO:0098794	postsynapse	IEA
ENSDARG00000018534	slc6a9	GO:0007626	locomotory behavior	IMP
ENSDARG00000018534	slc6a9	GO:0005283	sodium:amino acid symporter activity	IEA
ENSDARG00000018534	slc6a9	GO:0015187	glycine transmembrane transporter activity	IDA
ENSDARG00000018534	slc6a9	GO:0015816	glycine transport	IMP
ENSDARG00000018534	slc6a9	GO:0060080	inhibitory postsynaptic potential	IMP
ENSDARG00000018534	slc6a9	GO:0060092	regulation of synaptic transmission, glycinergic	IMP
ENSDARG00000018534	slc6a9	GO:1903825	organic acid transmembrane transport	IEA
ENSDARG00000018566	flnca	GO:0003779	actin binding	IEA
ENSDARG00000018566	flnca	GO:0005623	cell	IEA
ENSDARG00000018566	flnca	GO:0007626	locomotory behavior	IMP
ENSDARG00000018566	flnca	GO:0046716	muscle cell cellular homeostasis	IGI
ENSDARG00000018566	flnca	GO:0046716	muscle cell cellular homeostasis	IMP
ENSDARG00000018726	slco3a1	GO:0016020	membrane	IEA
ENSDARG00000018726	slco3a1	GO:0006810	transport	IEA
ENSDARG00000018726	slco3a1	GO:0006811	ion transport	IEA
ENSDARG00000018726	slco3a1	GO:0005886	plasma membrane	IEA
ENSDARG00000018726	slco3a1	GO:0016021	integral component of membrane	IEA
ENSDARG00000018726	slco3a1	GO:0055085	transmembrane transport	IEA
ENSDARG00000018726	slco3a1	GO:0005887	integral component of plasma membrane	IBA
ENSDARG00000018726	slco3a1	GO:0005215	transporter activity	IEA
ENSDARG00000018726	slco3a1	GO:0015347	sodium-independent organic anion transmembrane transporter activity	IBA
ENSDARG00000018726	slco3a1	GO:0043252	sodium-independent organic anion transport	IBA
ENSDARG00000018726	slco3a1	GO:0015732	prostaglandin transport	IBA
ENSDARG00000018726	slco3a1
ENSDARG00000020149	acoxl	GO:0008152	metabolic process	IEA
ENSDARG00000020149	acoxl	GO:0071949	FAD binding	IEA
ENSDARG00000020149	acoxl	GO:0055114	oxidation-reduction process	IEA
ENSDARG00000020149	acoxl	GO:0006635	fatty acid beta-oxidation	IEA
ENSDARG00000020149	acoxl	GO:0005777	peroxisome	IEA
ENSDARG00000020149	acoxl	GO:0050660	flavin adenine dinucleotide binding	IEA
ENSDARG00000020149	acoxl	GO:0050660	flavin adenine dinucleotide binding	IBA
ENSDARG00000020149	acoxl	GO:0033539	fatty acid beta-oxidation using acyl-CoA dehydrogenase	IBA
ENSDARG00000020149	acoxl	GO:0016627	oxidoreductase activity, acting on the CH-CH group of donors	IEA
ENSDARG00000020149	acoxl	GO:0006631	fatty acid metabolic process	IEA
ENSDARG00000020149	acoxl	GO:0003997	acyl-CoA oxidase activity	IEA
ENSDARG00000020149	acoxl	GO:0003995	acyl-CoA dehydrogenase activity	IBA
ENSDARG00000020758	tmem178	GO:0016020	membrane	IEA
ENSDARG00000020758	tmem178	GO:0016021	integral component of membrane	IEA
ENSDARG00000021151	ptpreb	GO:0016020	membrane	IEA
ENSDARG00000021151	ptpreb	GO:0016021	integral component of membrane	IEA
ENSDARG00000021151	ptpreb	GO:0016787	hydrolase activity	IEA
ENSDARG00000021151	ptpreb	GO:0004725	protein tyrosine phosphatase activity	IEA
ENSDARG00000021151	ptpreb	GO:0006470	protein dephosphorylation	IEA
ENSDARG00000021151	ptpreb	GO:0035335	peptidyl-tyrosine dephosphorylation	IEA
ENSDARG00000021151	ptpreb	GO:0016791	phosphatase activity	IEA
ENSDARG00000021151	ptpreb	GO:0016311	dephosphorylation	IEA
ENSDARG00000021151	ptpreb	GO:0004721	phosphoprotein phosphatase activity	IEA
ENSDARG00000021151	ptpreb	GO:0060027	convergent extension involved in gastrulation	IGI
ENSDARG00000021154	zgc:92040	GO:0016491	oxidoreductase activity	IEA
ENSDARG00000021154	zgc:92040	GO:0055114	oxidation-reduction process	IEA
ENSDARG00000021154	zgc:92040	GO:0005739	mitochondrion	IBA
ENSDARG00000021154	zgc:92040	GO:0004657	proline dehydrogenase activity	IEA
ENSDARG00000021154	zgc:92040	GO:0004657	proline dehydrogenase activity	IBA
ENSDARG00000021154	zgc:92040	GO:0071949	FAD binding	IBA
ENSDARG00000021154	zgc:92040	GO:0006560	proline metabolic process	IEA
ENSDARG00000021154	zgc:92040	GO:0006562	proline catabolic process	IEA
ENSDARG00000021154	zgc:92040	GO:0010133	proline catabolic process to glutamate	IBA
ENSDARG00000021869	rcan2	GO:0003676	nucleic acid binding	IEA
ENSDARG00000021869	rcan2	GO:0005622	intracellular	IEA
ENSDARG00000021869	rcan2	GO:0019722	calcium-mediated signaling	IEA
ENSDARG00000021869	rcan2	GO:0005737	cytoplasm	IBA
ENSDARG00000021869	rcan2	GO:0050790	regulation of catalytic activity	IEA
ENSDARG00000021869	rcan2	GO:0008597	calcium-dependent protein serine/threonine phosphatase regulator activity	IBA
ENSDARG00000021869	rcan2	GO:0070884	regulation of calcineurin-NFAT signaling cascade	IBA
ENSDARG00000022895	mcf2a	GO:0005622	intracellular	IEA
ENSDARG00000022895	mcf2a	GO:0035556	intracellular signal transduction	IEA
ENSDARG00000022895	mcf2a	GO:0005085	guanyl-nucleotide exchange factor activity	IEA
ENSDARG00000022895	mcf2a	GO:0005089	Rho guanyl-nucleotide exchange factor activity	IEA
ENSDARG00000022895	mcf2a	GO:0035023	regulation of Rho protein signal transduction	IEA
ENSDARG00000022895	mcf2a	GO:0065009	regulation of molecular function	IEA
ENSDARG00000022895	mcf2a
ENSDARG00000023484	fam101a	GO:0031005	filamin binding	IEA
ENSDARG00000023484	fam101a	GO:0061181	regulation of chondrocyte development	IEA
ENSDARG00000023484	fam101a	GO:0061572	actin filament bundle organization	IEA
ENSDARG00000024548	cryba4	GO:0005212	structural constituent of eye lens	IEA
ENSDARG00000025468	bnip3la	GO:0016020	membrane	IEA
ENSDARG00000025468	bnip3la	GO:0016021	integral component of membrane	IEA
ENSDARG00000025468	bnip3la	GO:0005783	endoplasmic reticulum	IBA
ENSDARG00000025468	bnip3la	GO:0051607	defense response to virus	IBA
ENSDARG00000025468	bnip3la	GO:0043065	positive regulation of apoptotic process	IEA
ENSDARG00000025468	bnip3la	GO:0005740	mitochondrial envelope	IEA
ENSDARG00000025468	bnip3la	GO:0005635	nuclear envelope	IBA
ENSDARG00000025468	bnip3la	GO:0005741	mitochondrial outer membrane	IBA
ENSDARG00000025468	bnip3la	GO:0043069	negative regulation of programmed cell death	IBA
ENSDARG00000025468	bnip3la	GO:0097345	mitochondrial outer membrane permeabilization	IBA
ENSDARG00000025875	kctd2	GO:0031463	Cul3-RING ubiquitin ligase complex	IBA
ENSDARG00000025875	kctd2	GO:0043161	proteasome-mediated ubiquitin-dependent protein catabolic process	IBA
ENSDARG00000025875	kctd2	GO:0032403	protein complex binding	IBA
ENSDARG00000025875	kctd2	GO:0097602	cullin family protein binding	IBA
ENSDARG00000025875	kctd2	GO:0051260	protein homooligomerization	IEA
ENSDARG00000026925	nos2a	GO:0046872	metal ion binding	IEA
ENSDARG00000026925	nos2a	GO:0005622	intracellular	IEA
ENSDARG00000026925	nos2a	GO:0016491	oxidoreductase activity	IEA
ENSDARG00000026925	nos2a	GO:0055114	oxidation-reduction process	IEA
ENSDARG00000026925	nos2a	GO:0005506	iron ion binding	IEA
ENSDARG00000026925	nos2a	GO:0020037	heme binding	IEA
ENSDARG00000026925	nos2a	GO:0006954	inflammatory response	IBA
ENSDARG00000026925	nos2a	GO:0005516	calmodulin binding	IEA
ENSDARG00000026925	nos2a	GO:0050660	flavin adenine dinucleotide binding	IEA
ENSDARG00000026925	nos2a	GO:0009749	response to glucose	IDA
ENSDARG00000026925	nos2a	GO:0050661	NADP binding	IEA
ENSDARG00000026925	nos2a	GO:0010181	FMN binding	IEA
ENSDARG00000026925	nos2a	GO:0004517	nitric-oxide synthase activity	IEA
ENSDARG00000026925	nos2a	GO:0006809	nitric oxide biosynthetic process	IEA
ENSDARG00000026925	nos2a	GO:0032496	response to lipopolysaccharide	IDA
ENSDARG00000026925	nos2a	GO:0097755	positive regulation of blood vessel diameter	IBA
ENSDARG00000026925	nos2a	GO:0009611	response to wounding	IDA
ENSDARG00000026925	nos2a	GO:0003958	NADPH-hemoprotein reductase activity	IBA
ENSDARG00000026925	nos2a	GO:0004517	nitric-oxide synthase activity	IBA
ENSDARG00000026925	nos2a	GO:0007263	nitric oxide mediated signal transduction	IBA
ENSDARG00000026925	nos2a	GO:0031284	positive regulation of guanylate cyclase activity	IBA
ENSDARG00000026925	nos2a	GO:0042742	defense response to bacterium	IBA
ENSDARG00000026925	nos2a	GO:0045776	negative regulation of blood pressure	IBA
ENSDARG00000026925	nos2a
ENSDARG00000027424	slc25a3a	GO:0006810	transport	IEA
ENSDARG00000027424	slc25a3a	GO:0016020	membrane	IEA
ENSDARG00000027424	slc25a3a	GO:0016021	integral component of membrane	IEA
ENSDARG00000027424	slc25a3a	GO:0016021	integral component of membrane	IBA
ENSDARG00000027424	slc25a3a	GO:0006839	mitochondrial transport	IBA
ENSDARG00000027424	slc25a3a	GO:0005743	mitochondrial inner membrane	IBA
ENSDARG00000027424	slc25a3a	GO:0035435	phosphate ion transmembrane transport	IEA
ENSDARG00000027424	slc25a3a	GO:0015114	phosphate ion transmembrane transporter activity	IBA
ENSDARG00000027582	angptl7	GO:0005575	cellular_component	ND
ENSDARG00000027907	si:ch211-216p19.6	GO:0005622	intracellular	IEA
ENSDARG00000027907	si:ch211-216p19.6	GO:0046872	metal ion binding	IEA
ENSDARG00000027907	si:ch211-216p19.6	GO:0008270	zinc ion binding	IEA
ENSDARG00000027907	si:ch211-216p19.6
ENSDARG00000028096	si:ch211-95j8.2	GO:0005886	plasma membrane	IEA
ENSDARG00000028096	si:ch211-95j8.2	GO:0016020	membrane	IEA
ENSDARG00000028096	si:ch211-95j8.2	GO:0016021	integral component of membrane	IEA
ENSDARG00000028096	si:ch211-95j8.2	GO:0030054	cell junction	IEA
ENSDARG00000028096	si:ch211-95j8.2	GO:0005198	structural molecule activity	IEA
ENSDARG00000028096	si:ch211-95j8.2	GO:0005923	bicellular tight junction	IEA
ENSDARG00000028173	slc4a2a	GO:0016020	membrane	IEA
ENSDARG00000028173	slc4a2a	GO:0006810	transport	IEA
ENSDARG00000028173	slc4a2a	GO:0006811	ion transport	IEA
ENSDARG00000028173	slc4a2a	GO:0016021	integral component of membrane	IEA
ENSDARG00000028173	slc4a2a	GO:0035725	sodium ion transmembrane transport	IEA
ENSDARG00000028173	slc4a2a	GO:0005887	integral component of plasma membrane	IBA
ENSDARG00000028173	slc4a2a	GO:0016323	basolateral plasma membrane	IDA
ENSDARG00000028173	slc4a2a	GO:0005452	inorganic anion exchanger activity	IEA
ENSDARG00000028173	slc4a2a	GO:0008509	anion transmembrane transporter activity	IEA
ENSDARG00000028173	slc4a2a	GO:0008510	sodium:bicarbonate symporter activity	IBA
ENSDARG00000028173	slc4a2a	GO:0006820	anion transport	IEA
ENSDARG00000028173	slc4a2a	GO:0015698	inorganic anion transport	IEA
ENSDARG00000028173	slc4a2a	GO:0015701	bicarbonate transport	IEA
ENSDARG00000028173	slc4a2a	GO:0051453	regulation of intracellular pH	IBA
ENSDARG00000028173	slc4a2a	GO:0098656	anion transmembrane transport	IEA
ENSDARG00000028173	slc4a2a	GO:0016324	apical plasma membrane	IDA
ENSDARG00000028173	slc4a2a	GO:0015301	anion:anion antiporter activity	IDA
ENSDARG00000028173	slc4a2a	GO:0006820	anion transport	IDA
ENSDARG00000028173	slc4a2a
ENSDARG00000028949	ZBTB26	GO:0003676	nucleic acid binding	IEA
ENSDARG00000029168	ppfibp2b
ENSDARG00000029766	nr1i2	GO:0003700	transcription factor activity, sequence-specific DNA binding	IEA
ENSDARG00000029766	nr1i2	GO:0006355	regulation of transcription, DNA-templated	IEA
ENSDARG00000029766	nr1i2	GO:0005634	nucleus	IEA
ENSDARG00000029766	nr1i2	GO:0003677	DNA binding	IEA
ENSDARG00000029766	nr1i2	GO:0046872	metal ion binding	IEA
ENSDARG00000029766	nr1i2	GO:0008270	zinc ion binding	IEA
ENSDARG00000029766	nr1i2	GO:0003707	steroid hormone receptor activity	IEA
ENSDARG00000029766	nr1i2	GO:0043565	sequence-specific DNA binding	IEA
ENSDARG00000029766	nr1i2	GO:0006351	transcription, DNA-templated	IEA
ENSDARG00000029766	nr1i2	GO:0043401	steroid hormone mediated signaling pathway	IEA
ENSDARG00000029766	nr1i2	GO:0006357	regulation of transcription from RNA polymerase II promoter	IEA
ENSDARG00000029766	nr1i2	GO:0030522	intracellular receptor signaling pathway	IEA
ENSDARG00000029766	nr1i2	GO:0006355	regulation of transcription, DNA-templated	IDA
ENSDARG00000029766	nr1i2	GO:0000981	RNA polymerase II transcription factor activity, sequence-specific DNA binding	IDA
ENSDARG00000029766	nr1i2	GO:0006351	transcription, DNA-templated	IDA
ENSDARG00000029766	nr1i2	GO:0004879	nuclear receptor activity	IDA
ENSDARG00000029766	nr1i2	GO:0006366	transcription from RNA polymerase II promoter	IDA
ENSDARG00000029766	nr1i2	GO:0003707	steroid hormone receptor activity	IDA
ENSDARG00000029766	nr1i2	GO:0009636	response to toxic substance	IDA
ENSDARG00000030239	dennd6aa	GO:0043547	positive regulation of GTPase activity	IBA
ENSDARG00000030239	dennd6aa	GO:0017112	Rab guanyl-nucleotide exchange factor activity	IEA
ENSDARG00000030239	dennd6aa	GO:0017112	Rab guanyl-nucleotide exchange factor activity	IBA
ENSDARG00000030239	dennd6aa	GO:0055037	recycling endosome	IBA
ENSDARG00000030656	sept3	GO:0005525	GTP binding	IEA
ENSDARG00000030656	sept3	GO:0000166	nucleotide binding	IEA
ENSDARG00000030656	sept3	GO:0005737	cytoplasm	IEA
ENSDARG00000030656	sept3	GO:0007049	cell cycle	IEA
ENSDARG00000030723	cldn11b	GO:0005886	plasma membrane	IEA
ENSDARG00000030723	cldn11b	GO:0016020	membrane	IEA
ENSDARG00000030723	cldn11b	GO:0016021	integral component of membrane	IEA
ENSDARG00000030723	cldn11b	GO:0030054	cell junction	IEA
ENSDARG00000030723	cldn11b	GO:0005198	structural molecule activity	IEA
ENSDARG00000030723	cldn11b	GO:0005923	bicellular tight junction	IEA
ENSDARG00000030803	zgc:110006	GO:0005575	cellular_component	ND
ENSDARG00000030803	zgc:110006	GO:0003674	molecular_function	ND
ENSDARG00000030803	zgc:110006	GO:0007399	nervous system development	IEA
ENSDARG00000030803	zgc:110006	GO:0030154	cell differentiation	IEA
ENSDARG00000030803	zgc:110006	GO:0060999	positive regulation of dendritic spine development	ISS
ENSDARG00000030803	zgc:110006	GO:0021895	cerebral cortex neuron differentiation	ISS
ENSDARG00000031548	ephb3a	GO:0016740	transferase activity	IEA
ENSDARG00000031548	ephb3a	GO:0016020	membrane	IEA
ENSDARG00000031548	ephb3a	GO:0016021	integral component of membrane	IEA
ENSDARG00000031548	ephb3a	GO:0000166	nucleotide binding	IEA
ENSDARG00000031548	ephb3a	GO:0005524	ATP binding	IEA
ENSDARG00000031548	ephb3a	GO:0004672	protein kinase activity	IEA
ENSDARG00000031548	ephb3a	GO:0006468	protein phosphorylation	IEA
ENSDARG00000031548	ephb3a	GO:0004713	protein tyrosine kinase activity	IEA
ENSDARG00000031548	ephb3a	GO:0016301	kinase activity	IEA
ENSDARG00000031548	ephb3a	GO:0007169	transmembrane receptor protein tyrosine kinase signaling pathway	IEA
ENSDARG00000031548	ephb3a	GO:0016310	phosphorylation	IEA
ENSDARG00000031548	ephb3a	GO:0018108	peptidyl-tyrosine phosphorylation	IEA
ENSDARG00000031548	ephb3a	GO:0005887	integral component of plasma membrane	IEA
ENSDARG00000031548	ephb3a	GO:0005003	ephrin receptor activity	IEA
ENSDARG00000031548	ephb3a	GO:0048013	ephrin receptor signaling pathway	IEA
ENSDARG00000031600	rd3	GO:0008150	biological_process	ND
ENSDARG00000031600	rd3	GO:0005575	cellular_component	ND
ENSDARG00000031600	rd3	GO:0003674	molecular_function	ND
ENSDARG00000031796	ache	GO:0005886	plasma membrane	IEA
ENSDARG00000031796	ache	GO:0016020	membrane	IEA
ENSDARG00000031796	ache	GO:0030054	cell junction	IEA
ENSDARG00000031796	ache	GO:0045202	synapse	IEA
ENSDARG00000031796	ache	GO:0016787	hydrolase activity	IEA
ENSDARG00000031796	ache	GO:0005576	extracellular region	IEA
ENSDARG00000031796	ache	GO:0007528	neuromuscular junction development	IMP
ENSDARG00000031796	ache	GO:0030239	myofibril assembly	IMP
ENSDARG00000031796	ache	GO:0009749	response to glucose	IDA
ENSDARG00000031796	ache	GO:0048666	neuron development	IMP
ENSDARG00000031796	ache	GO:0052689	carboxylic ester hydrolase activity	IEA
ENSDARG00000031796	ache	GO:0004104	cholinesterase activity	IEA
ENSDARG00000031796	ache	GO:0045471	response to ethanol	IDA
ENSDARG00000031796	ache	GO:0071405	cellular response to methanol	IDA
ENSDARG00000031796	ache	GO:0050803	regulation of synapse structure or activity	IMP
ENSDARG00000031796	ache	GO:0042135	neurotransmitter catabolic process	IEA
ENSDARG00000031796	ache	GO:0003990	acetylcholinesterase activity	IEA
ENSDARG00000031796	ache	GO:0003990	acetylcholinesterase activity	IDA
ENSDARG00000031796	ache	GO:0003990	acetylcholinesterase activity	IMP
ENSDARG00000031796	ache	GO:0001975	response to amphetamine	IMP
ENSDARG00000031796	ache	GO:0006581	acetylcholine catabolic process	IDA
ENSDARG00000031796	ache	GO:0006581	acetylcholine catabolic process	IMP
ENSDARG00000032103	mapk6	GO:0004672	protein kinase activity	IEA
ENSDARG00000032103	mapk6	GO:0005524	ATP binding	IEA
ENSDARG00000032103	mapk6	GO:0006468	protein phosphorylation	IEA
ENSDARG00000032103	mapk6	GO:0005737	cytoplasm	IBA
ENSDARG00000032103	mapk6	GO:0005634	nucleus	IBA
ENSDARG00000032103	mapk6	GO:0016301	kinase activity	IEA
ENSDARG00000032103	mapk6	GO:0016310	phosphorylation	IEA
ENSDARG00000032103	mapk6	GO:0004707	MAP kinase activity	IEA
ENSDARG00000032103	mapk6	GO:0000165	MAPK cascade	IEA
ENSDARG00000032103	mapk6	GO:0010468	regulation of gene expression	IBA
ENSDARG00000032103	mapk6	GO:0004707	MAP kinase activity	IBA
ENSDARG00000032103	mapk6	GO:0071310	cellular response to organic substance	IBA
ENSDARG00000033099	kif7	GO:0000166	nucleotide binding	IEA
ENSDARG00000033099	kif7	GO:0005524	ATP binding	IEA
ENSDARG00000033099	kif7	GO:0008017	microtubule binding	IEA
ENSDARG00000033099	kif7	GO:0003777	microtubule motor activity	IEA
ENSDARG00000033099	kif7	GO:0007018	microtubule-based movement	IEA
ENSDARG00000033099	kif7	GO:0003774	motor activity	IEA
ENSDARG00000033099	kif7
ENSDARG00000034541	tgfbr2b	GO:0016740	transferase activity	IEA
ENSDARG00000034541	tgfbr2b	GO:0016020	membrane	IEA
ENSDARG00000034541	tgfbr2b	GO:0005886	plasma membrane	IEA
ENSDARG00000034541	tgfbr2b	GO:0016021	integral component of membrane	IEA
ENSDARG00000034541	tgfbr2b	GO:0000166	nucleotide binding	IEA
ENSDARG00000034541	tgfbr2b	GO:0005524	ATP binding	IEA
ENSDARG00000034541	tgfbr2b	GO:0046872	metal ion binding	IEA
ENSDARG00000034541	tgfbr2b	GO:0004672	protein kinase activity	IEA
ENSDARG00000034541	tgfbr2b	GO:0004674	protein serine/threonine kinase activity	IEA
ENSDARG00000034541	tgfbr2b	GO:0006468	protein phosphorylation	IEA
ENSDARG00000034541	tgfbr2b	GO:0016301	kinase activity	IEA
ENSDARG00000034541	tgfbr2b	GO:0016310	phosphorylation	IEA
ENSDARG00000034541	tgfbr2b	GO:0023014	signal transduction by protein phosphorylation	IEA
ENSDARG00000034541	tgfbr2b	GO:0004702	signal transducer, downstream of receptor, with serine/threonine kinase activity	IEA
ENSDARG00000034541	tgfbr2b	GO:0007178	transmembrane receptor protein serine/threonine kinase signaling pathway	IEA
ENSDARG00000034541	tgfbr2b	GO:0004872	receptor activity	IEA
ENSDARG00000034541	tgfbr2b	GO:0030154	cell differentiation	IEA
ENSDARG00000034541	tgfbr2b	GO:0006915	apoptotic process	IEA
ENSDARG00000034541	tgfbr2b	GO:0060218	hematopoietic stem cell differentiation	IGI
ENSDARG00000034541	tgfbr2b	GO:0060218	hematopoietic stem cell differentiation	IMP
ENSDARG00000034541	tgfbr2b	GO:0007179	transforming growth factor beta receptor signaling pathway	IEA
ENSDARG00000034541	tgfbr2b	GO:0005026	transforming growth factor beta receptor activity, type II	IEA
ENSDARG00000034541	tgfbr2b	GO:0040008	regulation of growth	IEA
ENSDARG00000034541	tgfbr2b	GO:0043235	receptor complex	IEA
ENSDARG00000034541	tgfbr2b
ENSDARG00000035390	tnpo1	GO:0005737	cytoplasm	IBA
ENSDARG00000035390	tnpo1	GO:0006886	intracellular protein transport	IEA
ENSDARG00000035390	tnpo1	GO:0005634	nucleus	IEA
ENSDARG00000035390	tnpo1	GO:0008536	Ran GTPase binding	IEA
ENSDARG00000035390	tnpo1	GO:0008565	protein transporter activity	IBA
ENSDARG00000035390	tnpo1	GO:0008139	nuclear localization sequence binding	IBA
ENSDARG00000035390	tnpo1	GO:0000060	protein import into nucleus, translocation	IBA
ENSDARG00000035390	tnpo1	GO:0006607	NLS-bearing protein import into nucleus	IBA
ENSDARG00000035390	tnpo1	GO:0006610	ribosomal protein import into nucleus	IBA
ENSDARG00000035390	tnpo1	GO:0031965	nuclear membrane	IBA
ENSDARG00000035390	tnpo1	GO:0034399	nuclear periphery	IBA
ENSDARG00000035538	atp6v0a2a	GO:0006810	transport	IEA
ENSDARG00000035538	atp6v0a2a	GO:0006811	ion transport	IEA
ENSDARG00000035538	atp6v0a2a	GO:0016020	membrane	IEA
ENSDARG00000035538	atp6v0a2a	GO:0016021	integral component of membrane	IEA
ENSDARG00000035538	atp6v0a2a	GO:0015078	hydrogen ion transmembrane transporter activity	IEA
ENSDARG00000035538	atp6v0a2a	GO:0015992	proton transport	IEA
ENSDARG00000035538	atp6v0a2a	GO:0005886	plasma membrane	IBA
ENSDARG00000035538	atp6v0a2a	GO:0007035	vacuolar acidification	IBA
ENSDARG00000035538	atp6v0a2a	GO:0070072	vacuolar proton-transporting V-type ATPase complex assembly	IBA
ENSDARG00000035538	atp6v0a2a	GO:0015991	ATP hydrolysis coupled proton transport	IEA
ENSDARG00000035538	atp6v0a2a	GO:0000220	vacuolar proton-transporting V-type ATPase, V0 domain	IEA
ENSDARG00000035538	atp6v0a2a	GO:0033179	proton-transporting V-type ATPase, V0 domain	IEA
ENSDARG00000035538	atp6v0a2a	GO:0046961	proton-transporting ATPase activity, rotational mechanism	IBA
ENSDARG00000035538	atp6v0a2a	GO:0051117	ATPase binding	IBA
ENSDARG00000035538	atp6v0a2a	GO:0015986	ATP synthesis coupled proton transport	IBA
ENSDARG00000035538	atp6v0a2a	GO:0016471	vacuolar proton-transporting V-type ATPase complex	IBA
ENSDARG00000035551	iqcd
ENSDARG00000036063	ppp1r11	GO:0005634	nucleus	IBA
ENSDARG00000036063	ppp1r11	GO:0004864	protein phosphatase inhibitor activity	IEA
ENSDARG00000036063	ppp1r11	GO:0004865	protein serine/threonine phosphatase inhibitor activity	IBA
ENSDARG00000036063	ppp1r11	GO:0042787	protein ubiquitination involved in ubiquitin-dependent protein catabolic process	ISS
ENSDARG00000036063	ppp1r11	GO:0050710	negative regulation of cytokine secretion	ISS
ENSDARG00000036063	ppp1r11	GO:0000164	protein phosphatase type 1 complex	IBA
ENSDARG00000036063	ppp1r11	GO:0008157	protein phosphatase 1 binding	IBA
ENSDARG00000036063	ppp1r11	GO:0032515	negative regulation of phosphoprotein phosphatase activity	IBA
ENSDARG00000036063	ppp1r11	GO:0004865	protein serine/threonine phosphatase inhibitor activity	IEA
ENSDARG00000036063	ppp1r11	GO:0032515	negative regulation of phosphoprotein phosphatase activity	IEA
ENSDARG00000036063	ppp1r11	GO:0061630	ubiquitin protein ligase activity	ISS
ENSDARG00000036063	ppp1r11	GO:0050830	defense response to Gram-positive bacterium	ISS
ENSDARG00000036987	has2	GO:0016020	membrane	IEA
ENSDARG00000036987	has2	GO:0016021	integral component of membrane	IEA
ENSDARG00000036987	has2	GO:0005887	integral component of plasma membrane	IBA
ENSDARG00000036987	has2	GO:0005887	integral component of plasma membrane	IEA
ENSDARG00000036987	has2	GO:0007155	cell adhesion	IBA
ENSDARG00000036987	has2	GO:0008078	mesodermal cell migration	IMP
ENSDARG00000036987	has2	GO:0042074	cell migration involved in gastrulation	IMP
ENSDARG00000036987	has2	GO:0016020	membrane	NAS
ENSDARG00000036987	has2	GO:0001947	heart looping	IGI
ENSDARG00000036987	has2	GO:0001947	heart looping	IMP
ENSDARG00000036987	has2	GO:0035050	embryonic heart tube development	IMP
ENSDARG00000036987	has2	GO:0031101	fin regeneration	IMP
ENSDARG00000036987	has2	GO:0001756	somitogenesis	IMP
ENSDARG00000036987	has2	GO:0003181	atrioventricular valve morphogenesis	IMP
ENSDARG00000036987	has2	GO:0001568	blood vessel development	IGI
ENSDARG00000036987	has2	GO:0003171	atrioventricular valve development	IGI
ENSDARG00000036987	has2	GO:0003146	heart jogging	IGI
ENSDARG00000036987	has2	GO:0050501	hyaluronan synthase activity	IEA
ENSDARG00000036987	has2	GO:0050501	hyaluronan synthase activity	ISS
ENSDARG00000036987	has2	GO:0030213	hyaluronan biosynthetic process	IEA
ENSDARG00000036987	has2	GO:0030213	hyaluronan biosynthetic process	ISS
ENSDARG00000036987	has2	GO:0060030	dorsal convergence	IGI
ENSDARG00000036987	has2	GO:2000223	regulation of BMP signaling pathway involved in heart jogging	IMP
ENSDARG00000036987	has2	GO:0021535	cell migration in hindbrain	IMP
ENSDARG00000036987	has2	GO:0036302	atrioventricular canal development	IGI
ENSDARG00000036987	has2	GO:0050501	hyaluronan synthase activity	IBA
ENSDARG00000036987	has2	GO:0030213	hyaluronan biosynthetic process	IBA
ENSDARG00000036987	has2	GO:0045226	extracellular polysaccharide biosynthetic process	IBA
ENSDARG00000036987	has2	GO:0085029	extracellular matrix assembly	IBA
ENSDARG00000036987	has2	GO:0035810	positive regulation of urine volume	ISS
ENSDARG00000036987	has2	GO:0070295	renal water absorption	ISS
ENSDARG00000037199	zgc:101851
ENSDARG00000037390	gsg1l	GO:0005886	plasma membrane	IEA
ENSDARG00000037390	gsg1l	GO:0016020	membrane	IEA
ENSDARG00000037390	gsg1l	GO:0016021	integral component of membrane	IEA
ENSDARG00000037390	gsg1l	GO:0030054	cell junction	IEA
ENSDARG00000037390	gsg1l	GO:0045202	synapse	IEA
ENSDARG00000037390	gsg1l	GO:0008150	biological_process	ND
ENSDARG00000037390	gsg1l	GO:0003674	molecular_function	ND
ENSDARG00000037598	prf1.5	GO:0005509	calcium ion binding	IEA
ENSDARG00000037598	prf1.5	GO:0019835	cytolysis	IEA
ENSDARG00000037963	nek6	GO:0000166	nucleotide binding	IEA
ENSDARG00000037963	nek6	GO:0005524	ATP binding	IEA
ENSDARG00000037963	nek6	GO:0004672	protein kinase activity	IEA
ENSDARG00000037963	nek6	GO:0006468	protein phosphorylation	IEA
ENSDARG00000037963	nek6	GO:0004674	protein serine/threonine kinase activity	IEA
ENSDARG00000037968	fus	GO:0003676	nucleic acid binding	IEA
ENSDARG00000037968	fus	GO:0006355	regulation of transcription, DNA-templated	IEA
ENSDARG00000037968	fus	GO:0046872	metal ion binding	IEA
ENSDARG00000037968	fus	GO:0003723	RNA binding	IEA
ENSDARG00000037968	fus	GO:0048675	axon extension	IMP
ENSDARG00000037968	fus
ENSDARG00000038069	mgat3a	GO:0016020	membrane	IEA
ENSDARG00000038069	mgat3a	GO:0003830	beta-1,4-mannosylglycoprotein 4-beta-N-acetylglucosaminyltransferase activity	IEA
ENSDARG00000038069	mgat3a	GO:0006487	protein N-linked glycosylation	IEA
ENSDARG00000038302	ccar2	GO:0006355	regulation of transcription, DNA-templated	IEA
ENSDARG00000038302	ccar2	GO:0008380	RNA splicing	IEA
ENSDARG00000038302	ccar2	GO:0043065	positive regulation of apoptotic process	IEA
ENSDARG00000038302	ccar2	GO:0044609	DBIRD complex	IEA
ENSDARG00000038609	mpz	GO:0016020	membrane	IEA
ENSDARG00000038609	mpz	GO:0016021	integral component of membrane	IEA
ENSDARG00000038609	mpz	GO:0005887	integral component of plasma membrane	IEA
ENSDARG00000038609	mpz	GO:0043209	myelin sheath	IDA
ENSDARG00000038609	mpz	GO:0043209	myelin sheath	IEA
ENSDARG00000038609	mpz
ENSDARG00000039241	prkca	GO:0016740	transferase activity	IEA
ENSDARG00000039241	prkca	GO:0000166	nucleotide binding	IEA
ENSDARG00000039241	prkca	GO:0005524	ATP binding	IEA
ENSDARG00000039241	prkca	GO:0046872	metal ion binding	IEA
ENSDARG00000039241	prkca	GO:0004672	protein kinase activity	IEA
ENSDARG00000039241	prkca	GO:0004674	protein serine/threonine kinase activity	IEA
ENSDARG00000039241	prkca	GO:0004674	protein serine/threonine kinase activity	IBA
ENSDARG00000039241	prkca	GO:0006468	protein phosphorylation	IEA
ENSDARG00000039241	prkca	GO:0016301	kinase activity	IEA
ENSDARG00000039241	prkca	GO:0016310	phosphorylation	IEA
ENSDARG00000039241	prkca	GO:0035556	intracellular signal transduction	IEA
ENSDARG00000039241	prkca	GO:0008270	zinc ion binding	IEA
ENSDARG00000039241	prkca	GO:0018105	peptidyl-serine phosphorylation	IBA
ENSDARG00000039241	prkca	GO:0035556	intracellular signal transduction	IBA
ENSDARG00000039241	prkca	GO:0005622	intracellular	IBA
ENSDARG00000039241	prkca	GO:0007596	blood coagulation	IMP
ENSDARG00000039241	prkca	GO:0004697	protein kinase C activity	IEA
ENSDARG00000039436	il13ra2	GO:0016020	membrane	IEA
ENSDARG00000039436	il13ra2	GO:0016021	integral component of membrane	IEA
ENSDARG00000039477	terb2
ENSDARG00000040065	gja5a	GO:0005886	plasma membrane	IEA
ENSDARG00000040065	gja5a	GO:0016020	membrane	IEA
ENSDARG00000040065	gja5a	GO:0016021	integral component of membrane	IEA
ENSDARG00000040065	gja5a	GO:0030054	cell junction	IEA
ENSDARG00000040065	gja5a	GO:0055085	transmembrane transport	IEA
ENSDARG00000040065	gja5a	GO:0007154	cell communication	IEA
ENSDARG00000040065	gja5a	GO:0005921	gap junction	IEA
ENSDARG00000040065	gja5a	GO:0005922	connexin complex	IEA
ENSDARG00000040065	gja5a	GO:0005243	gap junction channel activity	IDA
ENSDARG00000041376	rmi1	GO:0000166	nucleotide binding	IEA
ENSDARG00000042732	tmem189	GO:0016020	membrane	IEA
ENSDARG00000042732	tmem189	GO:0016021	integral component of membrane	IEA
ENSDARG00000042732	tmem189	GO:0005737	cytoplasm	IBA
ENSDARG00000042732	tmem189	GO:0016567	protein ubiquitination	IEA
ENSDARG00000042732	tmem189	GO:0031625	ubiquitin protein ligase binding	IBA
ENSDARG00000042732	tmem189	GO:0061630	ubiquitin protein ligase activity	IBA
ENSDARG00000042742	stx6	GO:0016020	membrane	IEA
ENSDARG00000042742	stx6	GO:0016021	integral component of membrane	IEA
ENSDARG00000042742	stx6	GO:0005484	SNAP receptor activity	IEA
ENSDARG00000042742	stx6	GO:0006886	intracellular protein transport	IEA
ENSDARG00000042742	stx6	GO:0016192	vesicle-mediated transport	IEA
ENSDARG00000042742	stx6	GO:0016021	integral component of membrane	IBA
ENSDARG00000042742	stx6	GO:0006886	intracellular protein transport	IBA
ENSDARG00000042742	stx6	GO:0012505	endomembrane system	IBA
ENSDARG00000042742	stx6	GO:0000149	SNARE binding	IBA
ENSDARG00000042742	stx6	GO:0006906	vesicle fusion	IBA
ENSDARG00000042742	stx6	GO:0005484	SNAP receptor activity	IBA
ENSDARG00000042742	stx6	GO:0031201	SNARE complex	IBA
ENSDARG00000042742	stx6	GO:0048278	vesicle docking	IBA
ENSDARG00000042742	stx6	GO:0048193	Golgi vesicle transport	IEA
ENSDARG00000042956	cyp2ad6	GO:0046872	metal ion binding	IEA
ENSDARG00000042956	cyp2ad6	GO:0055114	oxidation-reduction process	IEA
ENSDARG00000042956	cyp2ad6	GO:0016491	oxidoreductase activity	IEA
ENSDARG00000042956	cyp2ad6	GO:0005506	iron ion binding	IEA
ENSDARG00000042956	cyp2ad6	GO:0020037	heme binding	IEA
ENSDARG00000042956	cyp2ad6	GO:0016705	oxidoreductase activity, acting on paired donors, with incorporation or reduction of molecular oxygen	IEA
ENSDARG00000042956	cyp2ad6	GO:0004497	monooxygenase activity	IEA
ENSDARG00000042956	cyp2ad6	GO:0016712	oxidoreductase activity, acting on paired donors, with incorporation or reduction of molecular oxygen, reduced flavin or flavoprotein as one donor, and incorporation of one atom of oxygen	IEA
ENSDARG00000042956	cyp2ad6	GO:0008395	steroid hydroxylase activity	IBA
ENSDARG00000042992	crygs1	GO:0008150	biological_process	ND
ENSDARG00000042992	crygs1	GO:0005575	cellular_component	ND
ENSDARG00000042992	crygs1	GO:0003674	molecular_function	ND
ENSDARG00000043283	prrg1	GO:0016020	membrane	IEA
ENSDARG00000043283	prrg1	GO:0016021	integral component of membrane	IEA
ENSDARG00000043283	prrg1	GO:0005576	extracellular region	IEA
ENSDARG00000043283	prrg1	GO:0005509	calcium ion binding	IEA
ENSDARG00000043283	prrg1
ENSDARG00000043593	rapgef1a	GO:0005622	intracellular	IEA
ENSDARG00000043593	rapgef1a	GO:0005085	guanyl-nucleotide exchange factor activity	IEA
ENSDARG00000043593	rapgef1a	GO:0007264	small GTPase mediated signal transduction	IEA
ENSDARG00000043593	rapgef1a	GO:0065009	regulation of molecular function	IEA
ENSDARG00000043673	si:dkey-174m14.3
ENSDARG00000043814	st6galnac1.1	GO:0016740	transferase activity	IEA
ENSDARG00000043814	st6galnac1.1	GO:0016020	membrane	IEA
ENSDARG00000043814	st6galnac1.1	GO:0016021	integral component of membrane	IEA
ENSDARG00000043814	st6galnac1.1	GO:0008373	sialyltransferase activity	IEA
ENSDARG00000043814	st6galnac1.1	GO:0016757	transferase activity, transferring glycosyl groups	IEA
ENSDARG00000043814	st6galnac1.1	GO:0006486	protein glycosylation	IEA
ENSDARG00000043814	st6galnac1.1	GO:0097503	sialylation	IEA
ENSDARG00000043814	st6galnac1.1	GO:0005794	Golgi apparatus	IEA
ENSDARG00000043858	cdk19
ENSDARG00000043858	cdk19	GO:0000166	nucleotide binding	IEA
ENSDARG00000043858	cdk19	GO:0005524	ATP binding	IEA
ENSDARG00000043858	cdk19	GO:0004672	protein kinase activity	IEA
ENSDARG00000043858	cdk19	GO:0006468	protein phosphorylation	IEA
ENSDARG00000043858	cdk19	GO:0007346	regulation of mitotic cell cycle	IBA
ENSDARG00000043858	cdk19	GO:0005634	nucleus	IBA
ENSDARG00000043858	cdk19	GO:0004674	protein serine/threonine kinase activity	IEA
ENSDARG00000043858	cdk19	GO:0005829	cytosol	IBA
ENSDARG00000043858	cdk19	GO:0006468	protein phosphorylation	IBA
ENSDARG00000043858	cdk19	GO:0004693	cyclin-dependent protein serine/threonine kinase activity	IBA
ENSDARG00000043923	sox9b	GO:0006355	regulation of transcription, DNA-templated	IEA
ENSDARG00000043923	sox9b	GO:0005634	nucleus	IEA
ENSDARG00000043923	sox9b	GO:0060041	retina development in camera-type eye	IMP
ENSDARG00000043923	sox9b	GO:0003677	DNA binding	IEA
ENSDARG00000043923	sox9b	GO:0030318	melanocyte differentiation	IMP
ENSDARG00000043923	sox9b	GO:0006357	regulation of transcription from RNA polymerase II promoter	IEA
ENSDARG00000043923	sox9b	GO:0035118	embryonic pectoral fin morphogenesis	IMP
ENSDARG00000043923	sox9b	GO:0048839	inner ear development	IGI
ENSDARG00000043923	sox9b	GO:0048839	inner ear development	IMP
ENSDARG00000043923	sox9b	GO:0051216	cartilage development	IMP
ENSDARG00000043923	sox9b	GO:0031016	pancreas development	IMP
ENSDARG00000043923	sox9b	GO:0000981	RNA polymerase II transcription factor activity, sequence-specific DNA binding	IEA
ENSDARG00000043923	sox9b	GO:0031018	endocrine pancreas development	IMP
ENSDARG00000043923	sox9b	GO:0043049	otic placode formation	IGI
ENSDARG00000043923	sox9b	GO:0043049	otic placode formation	IMP
ENSDARG00000043923	sox9b	GO:0061032	visceral serous pericardium development	IMP
ENSDARG00000043923	sox9b	GO:0031099	regeneration	IMP
ENSDARG00000043923	sox9b	GO:0030916	otic vesicle formation	IGI
ENSDARG00000043923	sox9b	GO:0003309	type B pancreatic cell differentiation	IMP
ENSDARG00000043923	sox9b	GO:0003170	heart valve development	IMP
ENSDARG00000043923	sox9b	GO:0060021	palate development	IMP
ENSDARG00000043923	sox9b	GO:0061008	hepaticobiliary system development	IMP
ENSDARG00000043923	sox9b	GO:0050935	iridophore differentiation	IMP
ENSDARG00000043923	sox9b	GO:0003342	proepicardium development	IMP
ENSDARG00000044406	lurap1	GO:0008150	biological_process	ND
ENSDARG00000044406	lurap1	GO:0005575	cellular_component	ND
ENSDARG00000044406	lurap1	GO:0003674	molecular_function	ND
ENSDARG00000044406	lurap1	GO:0043123	positive regulation of I-kappaB kinase/NF-kappaB signaling	IEA
ENSDARG00000044976	krt93	GO:0008150	biological_process	ND
ENSDARG00000044976	krt93	GO:0005198	structural molecule activity	IEA
ENSDARG00000044976	krt93	GO:0005882	intermediate filament	IEA
ENSDARG00000045038	tekt3	GO:0005634	nucleus	IBA
ENSDARG00000045038	tekt3	GO:0060294	cilium movement involved in cell motility	IBA
ENSDARG00000045038	tekt3	GO:0060271	cilium assembly	IMP
ENSDARG00000045038	tekt3	GO:0030317	flagellated sperm motility	IBA
ENSDARG00000045038	tekt3	GO:0036126	sperm flagellum	IBA
ENSDARG00000045510	tbc1d22a	GO:0005622	intracellular	IBA
ENSDARG00000045510	tbc1d22a	GO:0005096	GTPase activator activity	IBA
ENSDARG00000045510	tbc1d22a	GO:0017137	Rab GTPase binding	IBA
ENSDARG00000045510	tbc1d22a	GO:0006886	intracellular protein transport	IBA
ENSDARG00000045510	tbc1d22a	GO:0031338	regulation of vesicle fusion	IBA
ENSDARG00000045510	tbc1d22a	GO:0090630	activation of GTPase activity	IBA
ENSDARG00000045510	tbc1d22a	GO:0012505	endomembrane system	IBA
ENSDARG00000045510	tbc1d22a
ENSDARG00000045666	ANKRD50	GO:0005622	intracellular	IEA
ENSDARG00000045666	ANKRD50	GO:1990126	retrograde transport, endosome to plasma membrane	IBA
ENSDARG00000045675	mdm1	GO:0005737	cytoplasm	IEA
ENSDARG00000045675	mdm1	GO:0005856	cytoskeleton	IEA
ENSDARG00000045675	mdm1	GO:0005634	nucleus	IEA
ENSDARG00000045675	mdm1	GO:0005634	nucleus	ISS
ENSDARG00000045675	mdm1	GO:0008017	microtubule binding	IEA
ENSDARG00000045675	mdm1	GO:0005874	microtubule	IEA
ENSDARG00000045675	mdm1	GO:0005815	microtubule organizing center	IEA
ENSDARG00000045675	mdm1	GO:0008017	microtubule binding	ISS
ENSDARG00000045675	mdm1	GO:0005813	centrosome	ISS
ENSDARG00000045675	mdm1	GO:0046600	negative regulation of centriole replication	IEA
ENSDARG00000045675	mdm1	GO:0005814	centriole	IEA
ENSDARG00000045675	mdm1	GO:0005814	centriole	ISS
ENSDARG00000045675	mdm1	GO:0060041	retina development in camera-type eye	IBA
ENSDARG00000045675	mdm1	GO:0046600	negative regulation of centriole replication	ISS
ENSDARG00000045675	mdm1
ENSDARG00000045708	adm2a	GO:0005576	extracellular region	IEA
ENSDARG00000045708	adm2a	GO:0005179	hormone activity	IEA
ENSDARG00000045708	adm2a	GO:0010469	regulation of receptor activity	IEA
ENSDARG00000045936	pax6b	GO:0006355	regulation of transcription, DNA-templated	IEA
ENSDARG00000045936	pax6b	GO:0003677	DNA binding	IEA
ENSDARG00000045936	pax6b	GO:0005634	nucleus	IEA
ENSDARG00000045936	pax6b	GO:0007275	multicellular organism development	IEA
ENSDARG00000045936	pax6b	GO:0006351	transcription, DNA-templated	IEA
ENSDARG00000045936	pax6b	GO:0001654	eye development	IMP
ENSDARG00000045936	pax6b	GO:0045944	positive regulation of transcription from RNA polymerase II promoter	IDA
ENSDARG00000045936	pax6b	GO:0009952	anterior/posterior pattern specification	IMP
ENSDARG00000045936	pax6b	GO:0002088	lens development in camera-type eye	IMP
ENSDARG00000045936	pax6b	GO:0030902	hindbrain development	IMP
ENSDARG00000045936	pax6b	GO:0000981	RNA polymerase II transcription factor activity, sequence-specific DNA binding	IDA
ENSDARG00000045936	pax6b	GO:0061303	cornea development in camera-type eye	IMP
ENSDARG00000045936	pax6b	GO:0010468	regulation of gene expression	IGI
ENSDARG00000045936	pax6b	GO:0002089	lens morphogenesis in camera-type eye	IMP
ENSDARG00000045936	pax6b	GO:0003309	type B pancreatic cell differentiation	IMP
ENSDARG00000045936	pax6b	GO:0003310	pancreatic A cell differentiation	IMP
ENSDARG00000045936	pax6b	GO:0003311	pancreatic D cell differentiation	IMP
ENSDARG00000045936	pax6b	GO:0021538	epithalamus development	IGI
ENSDARG00000045936	pax6b	GO:0090104	pancreatic epsilon cell differentiation	IMP
ENSDARG00000045936	pax6b	GO:0043565	sequence-specific DNA binding	IEA
ENSDARG00000045936	pax6b
ENSDARG00000045947	si:ch211-173d10.1	GO:0005509	calcium ion binding	IEA
ENSDARG00000045947	si:ch211-173d10.1	GO:0030018	Z disc	IBA
ENSDARG00000045947	si:ch211-173d10.1	GO:0005509	calcium ion binding	IBA
ENSDARG00000045947	si:ch211-173d10.1	GO:0044325	ion channel binding	IBA
ENSDARG00000045947	si:ch211-173d10.1	GO:0060314	regulation of ryanodine-sensitive calcium-release channel activity	IBA
ENSDARG00000045947	si:ch211-173d10.1	GO:0016529	sarcoplasmic reticulum	IBA
ENSDARG00000045947	si:ch211-173d10.1	GO:0002027	regulation of heart rate	IBA
ENSDARG00000045947	si:ch211-173d10.1	GO:0051481	negative regulation of cytosolic calcium ion concentration	IBA
ENSDARG00000045947	si:ch211-173d10.1	GO:0010881	regulation of cardiac muscle contraction by regulation of the release of sequestered calcium ion	IBA
ENSDARG00000045947	si:ch211-173d10.1	GO:0045823	positive regulation of heart contraction	IBA
ENSDARG00000045947	si:ch211-173d10.1	GO:0016020	membrane	IEA
ENSDARG00000045947	si:ch211-173d10.1	GO:0005216	ion channel activity	IEA
ENSDARG00000045947	si:ch211-173d10.1	GO:0006811	ion transport	IEA
ENSDARG00000045947	si:ch211-173d10.1	GO:0016021	integral component of membrane	IEA
ENSDARG00000045947	si:ch211-173d10.1	GO:0055085	transmembrane transport	IEA
ENSDARG00000045947	si:ch211-173d10.1	GO:0098655	cation transmembrane transport	IEA
ENSDARG00000045947	si:ch211-173d10.1	GO:0006812	cation transport	IEA
ENSDARG00000045947	si:ch211-173d10.1	GO:0042310	vasoconstriction	IEA
ENSDARG00000045947	si:ch211-173d10.1	GO:0005227	calcium activated cation channel activity	IEA
ENSDARG00000045947	si:ch211-173d10.1	GO:0034220	ion transmembrane transport	IEA
ENSDARG00000045947	si:ch211-173d10.1	GO:0002724	regulation of T cell cytokine production	IEA
ENSDARG00000045947	si:ch211-173d10.1	GO:0042391	regulation of membrane potential	IEA
ENSDARG00000045947	si:ch211-173d10.1	GO:0061337	cardiac conduction	IEA
ENSDARG00000052037	trim35-1	GO:0005622	intracellular	IEA
ENSDARG00000052037	trim35-1	GO:0016020	membrane	IEA
ENSDARG00000052037	trim35-1	GO:0016021	integral component of membrane	IEA
ENSDARG00000052037	trim35-1	GO:0046872	metal ion binding	IEA
ENSDARG00000052037	trim35-1	GO:0016567	protein ubiquitination	IEA
ENSDARG00000052037	trim35-1	GO:0008270	zinc ion binding	IEA
ENSDARG00000052037	trim35-1	GO:0004842	ubiquitin-protein transferase activity	IEA
ENSDARG00000052057	pcolceb	GO:0016504	peptidase activator activity	IEA
ENSDARG00000052057	pcolceb	GO:0010952	positive regulation of peptidase activity	IEA
ENSDARG00000052057	pcolceb	GO:0005576	extracellular region	IEA
ENSDARG00000052057	pcolceb	GO:0005615	extracellular space	IEA
ENSDARG00000052057	pcolceb	GO:0008201	heparin binding	IEA
ENSDARG00000052057	pcolceb	GO:0005518	collagen binding	IEA
ENSDARG00000052496	hmha1a	GO:0046872	metal ion binding	IEA
ENSDARG00000052496	hmha1a	GO:0007165	signal transduction	IEA
ENSDARG00000052496	hmha1a	GO:0043547	positive regulation of GTPase activity	IEA
ENSDARG00000052496	hmha1a	GO:0005622	intracellular	IEA
ENSDARG00000052496	hmha1a	GO:0035556	intracellular signal transduction	IEA
ENSDARG00000052496	hmha1a	GO:0005096	GTPase activator activity	IEA
ENSDARG00000052496	hmha1a
ENSDARG00000052644	ca10a	GO:0005575	cellular_component	ND
ENSDARG00000052644	ca10a	GO:0036269	swimming behavior	IMP
ENSDARG00000052644	ca10a
ENSDARG00000052688	paqr5b	GO:0016020	membrane	IEA
ENSDARG00000052688	paqr5b	GO:0016021	integral component of membrane	IEA
ENSDARG00000052688	paqr5b	GO:0007275	multicellular organism development	IEA
ENSDARG00000052688	paqr5b	GO:0005886	plasma membrane	IBA
ENSDARG00000052688	paqr5b	GO:0003707	steroid hormone receptor activity	IBA
ENSDARG00000052688	paqr5b	GO:0005496	steroid binding	IBA
ENSDARG00000052688	paqr5b	GO:0043401	steroid hormone mediated signaling pathway	IEA
ENSDARG00000052688	paqr5b	GO:0048545	response to steroid hormone	IBA
ENSDARG00000052688	paqr5b	GO:0030154	cell differentiation	IEA
ENSDARG00000052688	paqr5b	GO:0008289	lipid binding	IEA
ENSDARG00000052688	paqr5b	GO:0048477	oogenesis	IEA
ENSDARG00000052688	paqr5b	GO:0005496	steroid binding	IEA
ENSDARG00000052954	rab25b	GO:0003924	GTPase activity	IEA
ENSDARG00000052954	rab25b	GO:0005525	GTP binding	IEA
ENSDARG00000053512	crybb2
ENSDARG00000053512	crybb2	GO:0007601	visual perception	IEA
ENSDARG00000053512	crybb2	GO:0005212	structural constituent of eye lens	IEA
ENSDARG00000054103	ripply1
ENSDARG00000054253	sobpa
ENSDARG00000054423	slc7a6	GO:0016020	membrane	IEA
ENSDARG00000054423	slc7a6	GO:0016021	integral component of membrane	IEA
ENSDARG00000054423	slc7a6	GO:0015171	amino acid transmembrane transporter activity	IEA
ENSDARG00000054423	slc7a6	GO:0003333	amino acid transmembrane transport	IEA
ENSDARG00000055175	c1qtnf6a	GO:0005576	extracellular region	IEA
ENSDARG00000055175	c1qtnf6a	GO:0005581	collagen trimer	IEA
ENSDARG00000055552	dvl1b	GO:0005829	cytosol	IBA
ENSDARG00000055552	dvl1b	GO:0035556	intracellular signal transduction	IEA
ENSDARG00000055552	dvl1b	GO:0016055	Wnt signaling pathway	IEA
ENSDARG00000055552	dvl1b	GO:0060070	canonical Wnt signaling pathway	IBA
ENSDARG00000055552	dvl1b	GO:0005109	frizzled binding	IBA
ENSDARG00000055552	dvl1b	GO:0090179	planar cell polarity pathway involved in neural tube closure	IBA
ENSDARG00000055874	cpe
ENSDARG00000055874	cpe	GO:0006508	proteolysis	IEA
ENSDARG00000055874	cpe	GO:0008270	zinc ion binding	IEA
ENSDARG00000055874	cpe	GO:0005615	extracellular space	IBA
ENSDARG00000055874	cpe	GO:0004181	metallocarboxypeptidase activity	IBA
ENSDARG00000055874	cpe	GO:0004185	serine-type carboxypeptidase activity	IBA
ENSDARG00000055874	cpe	GO:0030141	secretory granule	IBA
ENSDARG00000055874	cpe	GO:0005794	Golgi apparatus	IBA
ENSDARG00000055874	cpe	GO:0043025	neuronal cell body	IBA
ENSDARG00000055874	cpe	GO:0004181	metallocarboxypeptidase activity	IEA
ENSDARG00000055874	cpe	GO:0030070	insulin processing	IBA
ENSDARG00000055874	cpe	GO:0097060	synaptic membrane	IBA
ENSDARG00000056178	dpt	GO:0003674	molecular_function	ND
ENSDARG00000056178	dpt	GO:0005615	extracellular space	IBA
ENSDARG00000056178	dpt	GO:0031012	extracellular matrix	IBA
ENSDARG00000056178	dpt	GO:0030199	collagen fibril organization	IBA
ENSDARG00000056262	slc35g2a	GO:0016020	membrane	IEA
ENSDARG00000056262	slc35g2a	GO:0016021	integral component of membrane	IEA
ENSDARG00000056262	slc35g2a	GO:0008150	biological_process	ND
ENSDARG00000056262	slc35g2a	GO:0003674	molecular_function	ND
ENSDARG00000056511	arr3a	GO:0007165	signal transduction	IEA
ENSDARG00000056511	arr3a	GO:0005575	cellular_component	ND
ENSDARG00000056511	arr3a	GO:0003674	molecular_function	ND
ENSDARG00000056511	arr3a	GO:0007601	visual perception	IMP
ENSDARG00000056531	nutf2
ENSDARG00000056625	trpc6a	GO:0016020	membrane	IEA
ENSDARG00000056625	trpc6a	GO:0005216	ion channel activity	IEA
ENSDARG00000056625	trpc6a	GO:0006810	transport	IEA
ENSDARG00000056625	trpc6a	GO:0006811	ion transport	IEA
ENSDARG00000056625	trpc6a	GO:0016021	integral component of membrane	IEA
ENSDARG00000056625	trpc6a	GO:0055085	transmembrane transport	IEA
ENSDARG00000056625	trpc6a	GO:0005887	integral component of plasma membrane	IBA
ENSDARG00000056625	trpc6a	GO:0005262	calcium channel activity	IEA
ENSDARG00000056625	trpc6a	GO:0070588	calcium ion transmembrane transport	IEA
ENSDARG00000056625	trpc6a	GO:0015279	store-operated calcium channel activity	IBA
ENSDARG00000056625	trpc6a	GO:0006828	manganese ion transport	IBA
ENSDARG00000056625	trpc6a	GO:0007338	single fertilization	IBA
ENSDARG00000056625	trpc6a	GO:0051480	regulation of cytosolic calcium ion concentration	IBA
ENSDARG00000056722	cd99l2	GO:0016020	membrane	IEA
ENSDARG00000056722	cd99l2	GO:0016021	integral component of membrane	IEA
ENSDARG00000056722	cd99l2	GO:0005886	plasma membrane	IEA
ENSDARG00000056722	cd99l2	GO:0030054	cell junction	IEA
ENSDARG00000056722	cd99l2	GO:0007155	cell adhesion	IEA
ENSDARG00000057013	cadm3	GO:0016020	membrane	IEA
ENSDARG00000057013	cadm3	GO:0016021	integral component of membrane	IEA
ENSDARG00000057013	cadm3	GO:0005887	integral component of plasma membrane	IBA
ENSDARG00000057013	cadm3	GO:0005102	receptor binding	IBA
ENSDARG00000057013	cadm3	GO:0004872	receptor activity	IBA
ENSDARG00000057013	cadm3	GO:0042803	protein homodimerization activity	IBA
ENSDARG00000057013	cadm3	GO:0050839	cell adhesion molecule binding	IBA
ENSDARG00000057013	cadm3	GO:0007156	homophilic cell adhesion via plasma membrane adhesion molecules	IBA
ENSDARG00000057013	cadm3	GO:0007157	heterophilic cell-cell adhesion via plasma membrane cell adhesion molecules	IBA
ENSDARG00000057013	cadm3	GO:0008037	cell recognition	IBA
ENSDARG00000057013	cadm3	GO:0005913	cell-cell adherens junction	IBA
ENSDARG00000057013	cadm3	GO:0005515	protein binding	IPI
ENSDARG00000057054	lrit3b
ENSDARG00000057230	nceh1b.2	GO:0016021	integral component of membrane	IEA
ENSDARG00000057230	nceh1b.2	GO:0008152	metabolic process	IEA
ENSDARG00000057230	nceh1b.2	GO:0016020	membrane	IBA
ENSDARG00000057230	nceh1b.2	GO:0016787	hydrolase activity	IEA
ENSDARG00000057230	nceh1b.2	GO:0052689	carboxylic ester hydrolase activity	IEA
ENSDARG00000057230	nceh1b.2	GO:0009056	catabolic process	IBA
ENSDARG00000057230	nceh1b.2	GO:0017171	serine hydrolase activity	IBA
ENSDARG00000057230	nceh1b.2	GO:0006805	xenobiotic metabolic process	IBA
ENSDARG00000057352	slc25a29	GO:0006810	transport	IEA
ENSDARG00000057352	slc25a29	GO:0016020	membrane	IEA
ENSDARG00000057352	slc25a29	GO:0016021	integral component of membrane	IEA
ENSDARG00000057352	slc25a29	GO:0055085	transmembrane transport	IEA
ENSDARG00000057352	slc25a29	GO:0015171	amino acid transmembrane transporter activity	IBA
ENSDARG00000057352	slc25a29	GO:0016021	integral component of membrane	IBA
ENSDARG00000057352	slc25a29	GO:0015227	acyl carnitine transmembrane transporter activity	IBA
ENSDARG00000057352	slc25a29	GO:0003333	amino acid transmembrane transport	IEA
ENSDARG00000057352	slc25a29	GO:0006839	mitochondrial transport	IBA
ENSDARG00000057352	slc25a29	GO:0006865	amino acid transport	IBA
ENSDARG00000057352	slc25a29	GO:1902616	acyl carnitine transmembrane transport	IEA
ENSDARG00000057352	slc25a29	GO:0005743	mitochondrial inner membrane	IBA
ENSDARG00000057352	slc25a29
ENSDARG00000057353	ehbp1l1a	GO:0008150	biological_process	ND
ENSDARG00000057353	ehbp1l1a	GO:0005575	cellular_component	ND
ENSDARG00000057353	ehbp1l1a	GO:0003674	molecular_function	ND
ENSDARG00000057353	ehbp1l1a
ENSDARG00000057789	lyz	GO:0016787	hydrolase activity	IEA
ENSDARG00000057789	lyz	GO:0005615	extracellular space	IBA
ENSDARG00000057789	lyz	GO:0016798	hydrolase activity, acting on glycosyl bonds	IEA
ENSDARG00000057789	lyz	GO:0008152	metabolic process	IEA
ENSDARG00000057789	lyz	GO:0003796	lysozyme activity	IEA
ENSDARG00000057789	lyz	GO:0003796	lysozyme activity	IBA
ENSDARG00000057789	lyz	GO:0016998	cell wall macromolecule catabolic process	IBA
ENSDARG00000057789	lyz	GO:0050829	defense response to Gram-negative bacterium	IBA
ENSDARG00000057789	lyz	GO:0050830	defense response to Gram-positive bacterium	IBA
ENSDARG00000058003	wfdc1	GO:0005576	extracellular region	IEA
ENSDARG00000058003	wfdc1	GO:0005615	extracellular space	IBA
ENSDARG00000058003	wfdc1	GO:0030414	peptidase inhibitor activity	IEA
ENSDARG00000058003	wfdc1	GO:0010466	negative regulation of peptidase activity	IEA
ENSDARG00000058003	wfdc1	GO:0001558	regulation of cell growth	IBA
ENSDARG00000058178	zdhhc20b	GO:0016740	transferase activity	IEA
ENSDARG00000058178	zdhhc20b	GO:0016020	membrane	IEA
ENSDARG00000058178	zdhhc20b	GO:0016021	integral component of membrane	IEA
ENSDARG00000058178	zdhhc20b	GO:0016746	transferase activity, transferring acyl groups	IEA
ENSDARG00000058178	zdhhc20b	GO:0019706	protein-cysteine S-palmitoyltransferase activity	IEA
ENSDARG00000058237	ssbp3a	GO:0005634	nucleus	IBA
ENSDARG00000058237	ssbp3a	GO:0000978	RNA polymerase II core promoter proximal region sequence-specific DNA binding	IBA
ENSDARG00000058237	ssbp3a	GO:0001077	transcriptional activator activity, RNA polymerase II core promoter proximal region sequence-specific binding	IBA
ENSDARG00000058237	ssbp3a	GO:0006366	transcription from RNA polymerase II promoter	IEA
ENSDARG00000058237	ssbp3a	GO:0045944	positive regulation of transcription from RNA polymerase II promoter	IBA
ENSDARG00000058237	ssbp3a	GO:0003697	single-stranded DNA binding	IEA
ENSDARG00000058237	ssbp3a	GO:0048936	peripheral nervous system neuron axonogenesis	IMP
ENSDARG00000058237	ssbp3a
ENSDARG00000058475	ern2	GO:0004672	protein kinase activity	IEA
ENSDARG00000058475	ern2	GO:0005524	ATP binding	IEA
ENSDARG00000058475	ern2	GO:0006468	protein phosphorylation	IEA
ENSDARG00000058475	ern2	GO:0004540	ribonuclease activity	IEA
ENSDARG00000058475	ern2	GO:0006397	mRNA processing	IEA
ENSDARG00000058475	ern2	GO:0090501	RNA phosphodiester bond hydrolysis	IEA
ENSDARG00000058646	ptprna	GO:0016787	hydrolase activity	IEA
ENSDARG00000058646	ptprna	GO:0004725	protein tyrosine phosphatase activity	IEA
ENSDARG00000058646	ptprna	GO:0006470	protein dephosphorylation	IEA
ENSDARG00000058646	ptprna	GO:0035335	peptidyl-tyrosine dephosphorylation	IEA
ENSDARG00000058646	ptprna	GO:0016791	phosphatase activity	IEA
ENSDARG00000058646	ptprna	GO:0016311	dephosphorylation	IEA
ENSDARG00000058646	ptprna	GO:0004721	phosphoprotein phosphatase activity	IEA
ENSDARG00000058646	ptprna
ENSDARG00000058692	fzd3b	GO:0016020	membrane	IEA
ENSDARG00000058692	fzd3b	GO:0016021	integral component of membrane	IEA
ENSDARG00000058692	fzd3b	GO:0007275	multicellular organism development	IEA
ENSDARG00000058692	fzd3b	GO:0004930	G-protein coupled receptor activity	IBA
ENSDARG00000058692	fzd3b	GO:0016021	integral component of membrane	IBA
ENSDARG00000058692	fzd3b	GO:0004888	transmembrane signaling receptor activity	IEA
ENSDARG00000058692	fzd3b	GO:0007166	cell surface receptor signaling pathway	IEA
ENSDARG00000058692	fzd3b	GO:0017147	Wnt-protein binding	IBA
ENSDARG00000058692	fzd3b	GO:0042813	Wnt-activated receptor activity	IBA
ENSDARG00000058692	fzd3b	GO:0007186	G-protein coupled receptor signaling pathway	IEA
ENSDARG00000058692	fzd3b	GO:0016055	Wnt signaling pathway	IEA
ENSDARG00000058692	fzd3b	GO:0035567	non-canonical Wnt signaling pathway	IBA
ENSDARG00000058692	fzd3b	GO:0060070	canonical Wnt signaling pathway	IBA
ENSDARG00000058692	fzd3b	GO:0042813	Wnt-activated receptor activity	IEA
ENSDARG00000058692	fzd3b
ENSDARG00000058828	ccdc51
ENSDARG00000058828	ccdc51	GO:0016020	membrane	IEA
ENSDARG00000058828	ccdc51	GO:0016021	integral component of membrane	IEA
ENSDARG00000058828	ccdc51	GO:0008150	biological_process	ND
ENSDARG00000058828	ccdc51	GO:0003674	molecular_function	ND
ENSDARG00000058992	cers2b	GO:0016020	membrane	IEA
ENSDARG00000058992	cers2b	GO:0016021	integral component of membrane	IEA
ENSDARG00000058992	cers2b	GO:0003677	DNA binding	IEA
ENSDARG00000058992	cers2b	GO:0005634	nucleus	IEA
ENSDARG00000058992	cers2b	GO:0005783	endoplasmic reticulum	IBA
ENSDARG00000058992	cers2b	GO:0046513	ceramide biosynthetic process	IBA
ENSDARG00000058992	cers2b	GO:0050291	sphingosine N-acyltransferase activity	IBA
ENSDARG00000059166	slc22a13b	GO:0016020	membrane	IEA
ENSDARG00000059166	slc22a13b	GO:0016021	integral component of membrane	IEA
ENSDARG00000059166	slc22a13b	GO:0055085	transmembrane transport	IEA
ENSDARG00000059166	slc22a13b	GO:0005887	integral component of plasma membrane	IBA
ENSDARG00000059166	slc22a13b	GO:0015698	inorganic anion transport	IEA
ENSDARG00000059166	slc22a13b	GO:0015347	sodium-independent organic anion transmembrane transporter activity	IBA
ENSDARG00000059166	slc22a13b	GO:0043252	sodium-independent organic anion transport	IBA
ENSDARG00000059166	slc22a13b	GO:0022857	transmembrane transporter activity	IEA
ENSDARG00000059166	slc22a13b	GO:0005452	inorganic anion exchanger activity	IBA
ENSDARG00000059166	slc22a13b
ENSDARG00000059363	tgfbr2a	GO:0016740	transferase activity	IEA
ENSDARG00000059363	tgfbr2a	GO:0016020	membrane	IEA
ENSDARG00000059363	tgfbr2a	GO:0016021	integral component of membrane	IEA
ENSDARG00000059363	tgfbr2a	GO:0000166	nucleotide binding	IEA
ENSDARG00000059363	tgfbr2a	GO:0005524	ATP binding	IEA
ENSDARG00000059363	tgfbr2a	GO:0046872	metal ion binding	IEA
ENSDARG00000059363	tgfbr2a	GO:0004672	protein kinase activity	IEA
ENSDARG00000059363	tgfbr2a	GO:0006468	protein phosphorylation	IEA
ENSDARG00000059363	tgfbr2a	GO:0016301	kinase activity	IEA
ENSDARG00000059363	tgfbr2a	GO:0016310	phosphorylation	IEA
ENSDARG00000059363	tgfbr2a	GO:0023014	signal transduction by protein phosphorylation	IEA
ENSDARG00000059363	tgfbr2a	GO:0004674	protein serine/threonine kinase activity	IEA
ENSDARG00000059363	tgfbr2a	GO:0004702	signal transducer, downstream of receptor, with serine/threonine kinase activity	IEA
ENSDARG00000059363	tgfbr2a	GO:0007178	transmembrane receptor protein serine/threonine kinase signaling pathway	IEA
ENSDARG00000059363	tgfbr2a	GO:0005026	transforming growth factor beta receptor activity, type II	IEA
ENSDARG00000059432	fsd1l	GO:0005622	intracellular	IEA
ENSDARG00000059432	fsd1l
ENSDARG00000059475	camsap3	GO:0031175	neuron projection development	IEA
ENSDARG00000059475	camsap3	GO:0005516	calmodulin binding	IEA
ENSDARG00000059475	camsap3	GO:0008017	microtubule binding	IEA
ENSDARG00000059475	camsap3	GO:0005874	microtubule	IEA
ENSDARG00000059475	camsap3	GO:0030507	spectrin binding	IEA
ENSDARG00000059693	adam19a	GO:0016020	membrane	IEA
ENSDARG00000059693	adam19a	GO:0016021	integral component of membrane	IEA
ENSDARG00000059693	adam19a	GO:0046872	metal ion binding	IEA
ENSDARG00000059693	adam19a	GO:0006508	proteolysis	IEA
ENSDARG00000059693	adam19a	GO:0004222	metalloendopeptidase activity	IEA
ENSDARG00000059693	adam19a	GO:0008237	metallopeptidase activity	IEA
ENSDARG00000059722	ubac1
ENSDARG00000059760	wdtc1
ENSDARG00000059774	dub	GO:0005575	cellular_component	ND
ENSDARG00000059774	dub	GO:0003674	molecular_function	ND
ENSDARG00000059774	dub	GO:0001947	heart looping	IMP
ENSDARG00000059774	dub	GO:0007368	determination of left/right symmetry	IGI
ENSDARG00000059774	dub	GO:0007368	determination of left/right symmetry	IMP
ENSDARG00000059774	dub	GO:0060271	cilium assembly	IMP
ENSDARG00000059774	dub	GO:0003146	heart jogging	IMP
ENSDARG00000059774	dub	GO:0061341	non-canonical Wnt signaling pathway involved in heart development	IMP
ENSDARG00000059993	trpm4a	GO:0016020	membrane	IEA
ENSDARG00000059993	trpm4a	GO:0005216	ion channel activity	IEA
ENSDARG00000059993	trpm4a	GO:0006811	ion transport	IEA
ENSDARG00000059993	trpm4a	GO:0016021	integral component of membrane	IEA
ENSDARG00000059993	trpm4a	GO:0055085	transmembrane transport	IEA
ENSDARG00000059993	trpm4a	GO:0098655	cation transmembrane transport	IEA
ENSDARG00000059993	trpm4a	GO:0006812	cation transport	IEA
ENSDARG00000059993	trpm4a	GO:0042310	vasoconstriction	IEA
ENSDARG00000059993	trpm4a	GO:0005227	calcium activated cation channel activity	IEA
ENSDARG00000059993	trpm4a	GO:0034220	ion transmembrane transport	IEA
ENSDARG00000059993	trpm4a	GO:0002724	regulation of T cell cytokine production	IEA
ENSDARG00000059993	trpm4a	GO:0042391	regulation of membrane potential	IEA
ENSDARG00000059993	trpm4a	GO:0061337	cardiac conduction	IEA
ENSDARG00000059993	trpm4a	GO:0005227	calcium activated cation channel activity	IDA
ENSDARG00000060018	si:ch1073-44g3.1
ENSDARG00000060184	pkn1a	GO:0016740	transferase activity	IEA
ENSDARG00000060184	pkn1a	GO:0000166	nucleotide binding	IEA
ENSDARG00000060184	pkn1a	GO:0005524	ATP binding	IEA
ENSDARG00000060184	pkn1a	GO:0007165	signal transduction	IEA
ENSDARG00000060184	pkn1a	GO:0004672	protein kinase activity	IEA
ENSDARG00000060184	pkn1a	GO:0004674	protein serine/threonine kinase activity	IEA
ENSDARG00000060184	pkn1a	GO:0004674	protein serine/threonine kinase activity	IBA
ENSDARG00000060184	pkn1a	GO:0006468	protein phosphorylation	IEA
ENSDARG00000060184	pkn1a	GO:0016301	kinase activity	IEA
ENSDARG00000060184	pkn1a	GO:0016310	phosphorylation	IEA
ENSDARG00000060184	pkn1a	GO:0018105	peptidyl-serine phosphorylation	IBA
ENSDARG00000060184	pkn1a	GO:0035556	intracellular signal transduction	IBA
ENSDARG00000060184	pkn1a	GO:0005622	intracellular	IBA
ENSDARG00000060184	pkn1a	GO:0017049	GTP-Rho binding	IEA
ENSDARG00000060319	scn4bb
ENSDARG00000060319	scn4bb	GO:0016020	membrane	IEA
ENSDARG00000060319	scn4bb	GO:0016021	integral component of membrane	IEA
ENSDARG00000060596	prkaa1	GO:0016740	transferase activity	IEA
ENSDARG00000060596	prkaa1	GO:0000166	nucleotide binding	IEA
ENSDARG00000060596	prkaa1	GO:0005524	ATP binding	IEA
ENSDARG00000060596	prkaa1	GO:0004672	protein kinase activity	IEA
ENSDARG00000060596	prkaa1	GO:0004674	protein serine/threonine kinase activity	IBA
ENSDARG00000060596	prkaa1	GO:0006468	protein phosphorylation	IEA
ENSDARG00000060596	prkaa1	GO:0005737	cytoplasm	IBA
ENSDARG00000060596	prkaa1	GO:0005634	nucleus	IBA
ENSDARG00000060596	prkaa1	GO:0016301	kinase activity	IEA
ENSDARG00000060596	prkaa1	GO:0016310	phosphorylation	IEA
ENSDARG00000060596	prkaa1	GO:0004674	protein serine/threonine kinase activity	IEA
ENSDARG00000060596	prkaa1	GO:0035556	intracellular signal transduction	IBA
ENSDARG00000060596	prkaa1	GO:0006468	protein phosphorylation	IBA
ENSDARG00000060596	prkaa1	GO:1990787	negative regulation of hh target transcription factor activity	IMP
ENSDARG00000060901	trim62	GO:0005622	intracellular	IEA
ENSDARG00000060901	trim62	GO:0046872	metal ion binding	IEA
ENSDARG00000060901	trim62	GO:0008270	zinc ion binding	IEA
ENSDARG00000060944	rnf217	GO:0016740	transferase activity	IEA
ENSDARG00000060944	rnf217	GO:0016020	membrane	IEA
ENSDARG00000060944	rnf217	GO:0016021	integral component of membrane	IEA
ENSDARG00000060944	rnf217	GO:0046872	metal ion binding	IEA
ENSDARG00000060944	rnf217	GO:0005737	cytoplasm	IBA
ENSDARG00000060944	rnf217	GO:0016567	protein ubiquitination	IEA
ENSDARG00000060944	rnf217	GO:0042787	protein ubiquitination involved in ubiquitin-dependent protein catabolic process	IBA
ENSDARG00000060944	rnf217	GO:0061630	ubiquitin protein ligase activity	IBA
ENSDARG00000060944	rnf217	GO:0004842	ubiquitin-protein transferase activity	IEA
ENSDARG00000060944	rnf217	GO:0000151	ubiquitin ligase complex	IBA
ENSDARG00000060944	rnf217	GO:0031624	ubiquitin conjugating enzyme binding	IBA
ENSDARG00000060944	rnf217	GO:0000209	protein polyubiquitination	IBA
ENSDARG00000060944	rnf217	GO:0032436	positive regulation of proteasomal ubiquitin-dependent protein catabolic process	IBA
ENSDARG00000061021	fam160a1a
ENSDARG00000061110	zbtb44	GO:0003676	nucleic acid binding	IEA
ENSDARG00000061121	adgrl3.1	GO:0016020	membrane	IEA
ENSDARG00000061121	adgrl3.1	GO:0016021	integral component of membrane	IEA
ENSDARG00000061121	adgrl3.1	GO:0004871	signal transducer activity	IEA
ENSDARG00000061121	adgrl3.1	GO:0004930	G-protein coupled receptor activity	IEA
ENSDARG00000061121	adgrl3.1	GO:0007165	signal transduction	IEA
ENSDARG00000061121	adgrl3.1	GO:0007186	G-protein coupled receptor signaling pathway	IEA
ENSDARG00000061121	adgrl3.1	GO:0004888	transmembrane signaling receptor activity	IEA
ENSDARG00000061121	adgrl3.1	GO:0007166	cell surface receptor signaling pathway	IEA
ENSDARG00000061121	adgrl3.1	GO:0007626	locomotory behavior	IMP
ENSDARG00000061121	adgrl3.1	GO:0071391	cellular response to estrogen stimulus	IDA
ENSDARG00000061121	adgrl3.1	GO:0030246	carbohydrate binding	IEA
ENSDARG00000061191	plekho1a
ENSDARG00000061194	hectd2	GO:0016740	transferase activity	IEA
ENSDARG00000061194	hectd2	GO:0005737	cytoplasm	IBA
ENSDARG00000061194	hectd2	GO:0016567	protein ubiquitination	IEA
ENSDARG00000061194	hectd2	GO:0061630	ubiquitin protein ligase activity	IBA
ENSDARG00000061194	hectd2	GO:0004842	ubiquitin-protein transferase activity	IEA
ENSDARG00000061194	hectd2
ENSDARG00000061400	csgalnact2	GO:0016740	transferase activity	IEA
ENSDARG00000061400	csgalnact2	GO:0016020	membrane	IEA
ENSDARG00000061400	csgalnact2	GO:0016021	integral component of membrane	IEA
ENSDARG00000061400	csgalnact2	GO:0005794	Golgi apparatus	IEA
ENSDARG00000061400	csgalnact2	GO:0032580	Golgi cisterna membrane	IEA
ENSDARG00000061400	csgalnact2	GO:0008376	acetylgalactosaminyltransferase activity	IEA
ENSDARG00000061400	csgalnact2	GO:0015012	heparan sulfate proteoglycan biosynthetic process	IGI
ENSDARG00000061400	csgalnact2	GO:0050650	chondroitin sulfate proteoglycan biosynthetic process	IGI
ENSDARG00000061471	sema5ba	GO:0016020	membrane	IEA
ENSDARG00000061471	sema5ba	GO:0016021	integral component of membrane	IEA
ENSDARG00000061471	sema5ba	GO:0005615	extracellular space	IBA
ENSDARG00000061471	sema5ba	GO:0038191	neuropilin binding	IBA
ENSDARG00000061471	sema5ba	GO:0050919	negative chemotaxis	IBA
ENSDARG00000061549	foxo1b	GO:0003700	transcription factor activity, sequence-specific DNA binding	IEA
ENSDARG00000061549	foxo1b	GO:0006355	regulation of transcription, DNA-templated	IEA
ENSDARG00000061549	foxo1b	GO:0005634	nucleus	IBA
ENSDARG00000061549	foxo1b	GO:0009653	anatomical structure morphogenesis	IBA
ENSDARG00000061549	foxo1b	GO:0003677	DNA binding	IEA
ENSDARG00000061549	foxo1b	GO:0005634	nucleus	IEA
ENSDARG00000061549	foxo1b	GO:0043565	sequence-specific DNA binding	IEA
ENSDARG00000061549	foxo1b	GO:0006351	transcription, DNA-templated	IEA
ENSDARG00000061549	foxo1b	GO:0000981	RNA polymerase II transcription factor activity, sequence-specific DNA binding	IBA
ENSDARG00000061549	foxo1b	GO:0030154	cell differentiation	IBA
ENSDARG00000061549	foxo1b	GO:0006357	regulation of transcription from RNA polymerase II promoter	IEA
ENSDARG00000061549	foxo1b	GO:0001945	lymph vessel development	IGI
ENSDARG00000061576	gldn	GO:0016020	membrane	IEA
ENSDARG00000061576	gldn	GO:0016021	integral component of membrane	IEA
ENSDARG00000061576	gldn	GO:0045162	clustering of voltage-gated sodium channels	IEA
ENSDARG00000061687	atxn1a	GO:0003723	RNA binding	IEA
ENSDARG00000061687	atxn1a	GO:0005634	nucleus	IDA
ENSDARG00000061710	map3k8	GO:0004672	protein kinase activity	IEA
ENSDARG00000061710	map3k8	GO:0004674	protein serine/threonine kinase activity	IBA
ENSDARG00000061710	map3k8	GO:0005524	ATP binding	IEA
ENSDARG00000061710	map3k8	GO:0006468	protein phosphorylation	IEA
ENSDARG00000061710	map3k8	GO:0007346	regulation of mitotic cell cycle	IBA
ENSDARG00000061710	map3k8	GO:0005737	cytoplasm	IBA
ENSDARG00000061710	map3k8	GO:0042981	regulation of apoptotic process	IBA
ENSDARG00000061710	map3k8	GO:0023014	signal transduction by protein phosphorylation	IBA
ENSDARG00000061710	map3k8	GO:0031098	stress-activated protein kinase signaling cascade	IBA
ENSDARG00000061710	map3k8	GO:0032147	activation of protein kinase activity	IBA
ENSDARG00000061941	trpv4	GO:0016020	membrane	IEA
ENSDARG00000061941	trpv4	GO:0005216	ion channel activity	IEA
ENSDARG00000061941	trpv4	GO:0006811	ion transport	IEA
ENSDARG00000061941	trpv4	GO:0034220	ion transmembrane transport	IEA
ENSDARG00000061941	trpv4	GO:0016021	integral component of membrane	IEA
ENSDARG00000061941	trpv4	GO:0007015	actin filament organization	IBA
ENSDARG00000061941	trpv4	GO:0055085	transmembrane transport	IEA
ENSDARG00000061941	trpv4	GO:0005887	integral component of plasma membrane	IBA
ENSDARG00000061941	trpv4	GO:0005262	calcium channel activity	IBA
ENSDARG00000061941	trpv4	GO:0070588	calcium ion transmembrane transport	IEA
ENSDARG00000061941	trpv4	GO:0005929	cilium	IBA
ENSDARG00000061941	trpv4	GO:0006874	cellular calcium ion homeostasis	IBA
ENSDARG00000061941	trpv4	GO:0007231	osmosensory signaling pathway	IBA
ENSDARG00000061941	trpv4	GO:0071476	cellular hypotonic response	IBA
ENSDARG00000061941	trpv4	GO:0006970	response to osmotic stress	IMP
ENSDARG00000061941	trpv4	GO:0006810	transport	IEA
ENSDARG00000062017	fsd1	GO:0005622	intracellular	IEA
ENSDARG00000062173	camsap2a	GO:0031175	neuron projection development	IEA
ENSDARG00000062173	camsap2a	GO:0005516	calmodulin binding	IEA
ENSDARG00000062173	camsap2a	GO:0008017	microtubule binding	IEA
ENSDARG00000062173	camsap2a	GO:0005874	microtubule	IEA
ENSDARG00000062173	camsap2a	GO:0030507	spectrin binding	IEA
ENSDARG00000062206	skiv2l	GO:0003676	nucleic acid binding	IEA
ENSDARG00000062206	skiv2l	GO:0005524	ATP binding	IEA
ENSDARG00000062206	skiv2l	GO:0003723	RNA binding	IEA
ENSDARG00000062206	skiv2l	GO:0004004	ATP-dependent RNA helicase activity	IBA
ENSDARG00000062206	skiv2l	GO:0006401	RNA catabolic process	IEA
ENSDARG00000062206	skiv2l	GO:0003724	RNA helicase activity	IEA
ENSDARG00000062206	skiv2l	GO:0070478	nuclear-transcribed mRNA catabolic process, 3'-5' exonucleolytic nonsense-mediated decay	IBA
ENSDARG00000062206	skiv2l	GO:0055087	Ski complex	IBA
ENSDARG00000062206	skiv2l
ENSDARG00000062350	synm	GO:0005198	structural molecule activity	IEA
ENSDARG00000062350	synm	GO:0005882	intermediate filament	IEA
ENSDARG00000062579	kremen1	GO:0048884	neuromast development	IMP
ENSDARG00000062579	kremen1	GO:0001525	angiogenesis	IGI
ENSDARG00000062579	kremen1	GO:0001889	liver development	IGI
ENSDARG00000062579	kremen1	GO:0048916	posterior lateral line development	IMP
ENSDARG00000062579	kremen1	GO:0048903	anterior lateral line neuromast hair cell differentiation	IMP
ENSDARG00000062579	kremen1
ENSDARG00000062579	kremen1	GO:0016020	membrane	IEA
ENSDARG00000062579	kremen1	GO:0016021	integral component of membrane	IEA
ENSDARG00000062661	abca4b	GO:0016020	membrane	IEA
ENSDARG00000062661	abca4b	GO:0016021	integral component of membrane	IEA
ENSDARG00000062661	abca4b	GO:0000166	nucleotide binding	IEA
ENSDARG00000062661	abca4b	GO:0005524	ATP binding	IEA
ENSDARG00000062661	abca4b	GO:0055085	transmembrane transport	IEA
ENSDARG00000062661	abca4b	GO:0016887	ATPase activity	IEA
ENSDARG00000062661	abca4b	GO:0042626	ATPase activity, coupled to transmembrane movement of substances	IEA
ENSDARG00000062661	abca4b	GO:0043231	intracellular membrane-bounded organelle	IBA
ENSDARG00000062661	abca4b	GO:0042626	ATPase activity, coupled to transmembrane movement of substances	IBA
ENSDARG00000062661	abca4b	GO:0006869	lipid transport	IBA
ENSDARG00000062661	abca4b
ENSDARG00000062933	cmip
ENSDARG00000062956	dagla	GO:0016020	membrane	IEA
ENSDARG00000062956	dagla	GO:0016021	integral component of membrane	IEA
ENSDARG00000062956	dagla	GO:0016787	hydrolase activity	IEA
ENSDARG00000062956	dagla	GO:0006629	lipid metabolic process	IEA
ENSDARG00000062956	dagla	GO:0007409	axonogenesis	IMP
ENSDARG00000062956	dagla	GO:0007634	optokinetic behavior	IMP
ENSDARG00000062956	dagla	GO:0036269	swimming behavior	IMP
ENSDARG00000062956	dagla	GO:0004465	lipoprotein lipase activity	IMP
ENSDARG00000062956	dagla	GO:0071926	endocannabinoid signaling pathway	IMP
ENSDARG00000062956	dagla
ENSDARG00000063252	prcc
ENSDARG00000063361	si:ch211-1e14.1	GO:0016020	membrane	IEA
ENSDARG00000063361	si:ch211-1e14.1	GO:0016021	integral component of membrane	IEA
ENSDARG00000063361	si:ch211-1e14.1
ENSDARG00000063635	nrxn1b	GO:0016020	membrane	IEA
ENSDARG00000063635	nrxn1b	GO:0016021	integral component of membrane	IEA
ENSDARG00000068365	lmx1bb	GO:0006355	regulation of transcription, DNA-templated	IEA
ENSDARG00000068365	lmx1bb	GO:0003677	DNA binding	IEA
ENSDARG00000068365	lmx1bb	GO:0046872	metal ion binding	IEA
ENSDARG00000068365	lmx1bb	GO:0060041	retina development in camera-type eye	IGI
ENSDARG00000068365	lmx1bb	GO:0005634	nucleus	IEA
ENSDARG00000068365	lmx1bb	GO:0043565	sequence-specific DNA binding	IEA
ENSDARG00000068365	lmx1bb	GO:0042472	inner ear morphogenesis	IMP
ENSDARG00000068365	lmx1bb	GO:0072015	glomerular visceral epithelial cell development	IGI
ENSDARG00000068365	lmx1bb	GO:0072015	glomerular visceral epithelial cell development	IMP
ENSDARG00000068365	lmx1bb	GO:0061386	closure of optic fissure	IGI
ENSDARG00000068365	lmx1bb	GO:0048752	semicircular canal morphogenesis	IMP
ENSDARG00000068365	lmx1bb	GO:0002072	optic cup morphogenesis involved in camera-type eye development	IGI
ENSDARG00000068365	lmx1bb	GO:0021592	fourth ventricle development	IGI
ENSDARG00000068365	lmx1bb	GO:0030917	midbrain-hindbrain boundary development	IGI
ENSDARG00000068365	lmx1bb	GO:0035775	pronephric glomerulus morphogenesis	IGI
ENSDARG00000068365	lmx1bb	GO:1905962	glutamatergic neuron differentiation	IMP
ENSDARG00000068365	lmx1bb	GO:0032474	otolith morphogenesis	IMP
ENSDARG00000068365	lmx1bb	GO:0060117	auditory receptor cell development	IMP
ENSDARG00000068365	lmx1bb
ENSDARG00000068460	otog	GO:0005576	extracellular region	IEA
ENSDARG00000068460	otog	GO:0005198	structural molecule activity	IEA
ENSDARG00000068460	otog	GO:0007605	sensory perception of sound	IEA
ENSDARG00000068460	otog	GO:0048840	otolith development	IMP
ENSDARG00000068460	otog	GO:0046556	alpha-L-arabinofuranosidase activity	IEA
ENSDARG00000068460	otog	GO:0008344	adult locomotory behavior	IEA
ENSDARG00000068460	otog	GO:0032475	otolith formation	IMP
ENSDARG00000068460	otog	GO:0035889	otolith tethering	IGI
ENSDARG00000068460	otog	GO:0046373	L-arabinose metabolic process	IEA
ENSDARG00000068507	crybb1	GO:0007601	visual perception	IEA
ENSDARG00000068507	crybb1	GO:0005212	structural constituent of eye lens	IEA
ENSDARG00000068657	irgq2	GO:0016020	membrane	IEA
ENSDARG00000068657	irgq2	GO:0005525	GTP binding	IEA
ENSDARG00000068726	masp1	GO:0004252	serine-type endopeptidase activity	IEA
ENSDARG00000068726	masp1	GO:0006508	proteolysis	IEA
ENSDARG00000068726	masp1	GO:0005737	cytoplasm	IDA
ENSDARG00000068726	masp1	GO:0005509	calcium ion binding	IEA
ENSDARG00000068726	masp1	GO:0016787	hydrolase activity	IEA
ENSDARG00000068726	masp1	GO:0008233	peptidase activity	IEA
ENSDARG00000068726	masp1	GO:0007507	heart development	IMP
ENSDARG00000068726	masp1	GO:0001755	neural crest cell migration	IGI
ENSDARG00000068726	masp1	GO:0001755	neural crest cell migration	IMP
ENSDARG00000068726	masp1	GO:1904888	cranial skeletal system development	IMP
ENSDARG00000068726	masp1
ENSDARG00000068726	masp1	GO:0005615	extracellular space	IBA
ENSDARG00000068726	masp1	GO:0004252	serine-type endopeptidase activity	IBA
ENSDARG00000068726	masp1	GO:0001867	complement activation, lectin pathway	IBA
ENSDARG00000069431	slc26a4	GO:0016020	membrane	IEA
ENSDARG00000069431	slc26a4	GO:0006810	transport	IEA
ENSDARG00000069431	slc26a4	GO:0016021	integral component of membrane	IEA
ENSDARG00000069431	slc26a4	GO:0055085	transmembrane transport	IEA
ENSDARG00000069431	slc26a4	GO:0008271	secondary active sulfate transmembrane transporter activity	IEA
ENSDARG00000069431	slc26a4	GO:0015116	sulfate transmembrane transporter activity	IEA
ENSDARG00000069431	slc26a4	GO:0006821	chloride transport	IMP
ENSDARG00000069431	slc26a4	GO:0008272	sulfate transport	IEA
ENSDARG00000069431	slc26a4	GO:0009651	response to salt stress	IDA
ENSDARG00000069431	slc26a4	GO:0055081	anion homeostasis	IDA
ENSDARG00000069431	slc26a4	GO:0098656	anion transmembrane transport	IEA
ENSDARG00000069431	slc26a4	GO:1902358	sulfate transmembrane transport	IEA
ENSDARG00000069431	slc26a4	GO:0005887	integral component of plasma membrane	IBA
ENSDARG00000069431	slc26a4	GO:0042391	regulation of membrane potential	IBA
ENSDARG00000069431	slc26a4	GO:0051453	regulation of intracellular pH	IBA
ENSDARG00000069431	slc26a4	GO:0005254	chloride channel activity	IBA
ENSDARG00000069431	slc26a4	GO:0015106	bicarbonate transmembrane transporter activity	IBA
ENSDARG00000069431	slc26a4	GO:0015116	sulfate transmembrane transporter activity	IBA
ENSDARG00000069431	slc26a4	GO:0015301	anion:anion antiporter activity	IBA
ENSDARG00000069431	slc26a4	GO:0019531	oxalate transmembrane transporter activity	IBA
ENSDARG00000069431	slc26a4	GO:0015701	bicarbonate transport	IBA
ENSDARG00000069431	slc26a4	GO:0019532	oxalate transport	IEA
ENSDARG00000069431	slc26a4	GO:1902476	chloride transmembrane transport	IBA
ENSDARG00000070132	aste1a
ENSDARG00000070165	tnfrsf1b	GO:0016020	membrane	IEA
ENSDARG00000070165	tnfrsf1b	GO:0016021	integral component of membrane	IEA
ENSDARG00000070165	tnfrsf1b	GO:0007165	signal transduction	IEA
ENSDARG00000070165	tnfrsf1b	GO:0006955	immune response	IEA
ENSDARG00000070165	tnfrsf1b	GO:0006915	apoptotic process	IEA
ENSDARG00000070165	tnfrsf1b	GO:0004888	transmembrane signaling receptor activity	IEA
ENSDARG00000070165	tnfrsf1b	GO:0001944	vasculature development	IMP
ENSDARG00000070165	tnfrsf1b	GO:0043281	regulation of cysteine-type endopeptidase activity involved in apoptotic process	IGI
ENSDARG00000070165	tnfrsf1b	GO:0043281	regulation of cysteine-type endopeptidase activity involved in apoptotic process	IMP
ENSDARG00000070165	tnfrsf1b	GO:0009615	response to virus	IMP
ENSDARG00000070165	tnfrsf1b	GO:1901532	regulation of hematopoietic progenitor cell differentiation	IGI
ENSDARG00000070165	tnfrsf1b	GO:1901534	positive regulation of hematopoietic progenitor cell differentiation	IMP
ENSDARG00000070165	tnfrsf1b	GO:0005887	integral component of plasma membrane	IBA
ENSDARG00000070165	tnfrsf1b	GO:0006955	immune response	IBA
ENSDARG00000070165	tnfrsf1b	GO:0006954	inflammatory response	IBA
ENSDARG00000070165	tnfrsf1b	GO:0032496	response to lipopolysaccharide	IBA
ENSDARG00000070165	tnfrsf1b	GO:0042127	regulation of cell proliferation	IBA
ENSDARG00000070165	tnfrsf1b	GO:0005031	tumor necrosis factor-activated receptor activity	IBA
ENSDARG00000070165	tnfrsf1b	GO:0033209	tumor necrosis factor-mediated signaling pathway	IEA
ENSDARG00000070165	tnfrsf1b	GO:0097190	apoptotic signaling pathway	IBA
ENSDARG00000070213	etnk2	GO:0005575	cellular_component	ND
ENSDARG00000070360	fam212aa	GO:0005737	cytoplasm	IEA
ENSDARG00000070360	fam212aa	GO:0005737	cytoplasm	ISS
ENSDARG00000070360	fam212aa	GO:0005634	nucleus	IEA
ENSDARG00000070360	fam212aa	GO:0005634	nucleus	ISS
ENSDARG00000070360	fam212aa	GO:0051216	cartilage development	IMP
ENSDARG00000070360	fam212aa	GO:0071901	negative regulation of protein serine/threonine kinase activity	IEA
ENSDARG00000070360	fam212aa	GO:0001502	cartilage condensation	IMP
ENSDARG00000070360	fam212aa	GO:0030291	protein serine/threonine kinase inhibitor activity	ISS
ENSDARG00000070360	fam212aa
ENSDARG00000070408	ccnd2b	GO:0005634	nucleus	IEA
ENSDARG00000070408	ccnd2b	GO:0007049	cell cycle	IEA
ENSDARG00000070536	creb5b	GO:0003676	nucleic acid binding	IEA
ENSDARG00000070536	creb5b	GO:0003700	transcription factor activity, sequence-specific DNA binding	IEA
ENSDARG00000070536	creb5b	GO:0006355	regulation of transcription, DNA-templated	IEA
ENSDARG00000070666	rhol	GO:0016020	membrane	IEA
ENSDARG00000070666	rhol	GO:0016021	integral component of membrane	IEA
ENSDARG00000070666	rhol	GO:0004871	signal transducer activity	IEA
ENSDARG00000070666	rhol	GO:0004930	G-protein coupled receptor activity	IEA
ENSDARG00000070666	rhol	GO:0007165	signal transduction	IEA
ENSDARG00000070666	rhol	GO:0007186	G-protein coupled receptor signaling pathway	IEA
ENSDARG00000070666	rhol	GO:0008020	G-protein coupled photoreceptor activity	IBA
ENSDARG00000070666	rhol	GO:0009584	detection of visible light	IEA
ENSDARG00000070666	rhol	GO:0001750	photoreceptor outer segment	IBA
ENSDARG00000070666	rhol	GO:0050896	response to stimulus	IEA
ENSDARG00000070666	rhol	GO:0007601	visual perception	IEA
ENSDARG00000070666	rhol	GO:0007602	phototransduction	IEA
ENSDARG00000070666	rhol	GO:0009881	photoreceptor activity	IEA
ENSDARG00000070666	rhol	GO:0018298	protein-chromophore linkage	IEA
ENSDARG00000070666	rhol	GO:0009881	photoreceptor activity	IDA
ENSDARG00000070666	rhol	GO:0016918	retinal binding	IDA
ENSDARG00000070724	chrna4b	GO:0005216	ion channel activity	IEA
ENSDARG00000070724	chrna4b	GO:0005230	extracellular ligand-gated ion channel activity	IEA
ENSDARG00000070724	chrna4b	GO:0006810	transport	IEA
ENSDARG00000070724	chrna4b	GO:0006811	ion transport	IEA
ENSDARG00000070724	chrna4b	GO:0007165	signal transduction	IEA
ENSDARG00000070724	chrna4b	GO:0005886	plasma membrane	IEA
ENSDARG00000070724	chrna4b	GO:0016020	membrane	IEA
ENSDARG00000070724	chrna4b	GO:0016021	integral component of membrane	IEA
ENSDARG00000070724	chrna4b	GO:0030054	cell junction	IEA
ENSDARG00000070724	chrna4b	GO:0045202	synapse	IEA
ENSDARG00000070724	chrna4b	GO:0060079	excitatory postsynaptic potential	IEA
ENSDARG00000070724	chrna4b	GO:0060078	regulation of postsynaptic membrane potential	IEA
ENSDARG00000070724	chrna4b	GO:0007271	synaptic transmission, cholinergic	IBA
ENSDARG00000070724	chrna4b	GO:0022848	acetylcholine-gated cation-selective channel activity	IEA
ENSDARG00000070724	chrna4b	GO:0045211	postsynaptic membrane	IEA
ENSDARG00000070724	chrna4b	GO:0015464	acetylcholine receptor activity	IDA
ENSDARG00000070724	chrna4b	GO:0005892	acetylcholine-gated channel complex	IDA
ENSDARG00000070724	chrna4b	GO:0035094	response to nicotine	IDA
ENSDARG00000070724	chrna4b	GO:0022848	acetylcholine-gated cation-selective channel activity	IBA
ENSDARG00000070724	chrna4b	GO:0042166	acetylcholine binding	IBA
ENSDARG00000070724	chrna4b	GO:0007274	neuromuscular synaptic transmission	IBA
ENSDARG00000070724	chrna4b	GO:0098655	cation transmembrane transport	IBA
ENSDARG00000070846	dazap1	GO:0003676	nucleic acid binding	IEA
ENSDARG00000070846	dazap1	GO:0003723	RNA binding	IEA
ENSDARG00000070846	dazap1
ENSDARG00000071026	mllt11	GO:0005737	cytoplasm	IEA
ENSDARG00000071026	mllt11	GO:0005856	cytoskeleton	IEA
ENSDARG00000071026	mllt11	GO:0005634	nucleus	IEA
ENSDARG00000071026	mllt11	GO:0005815	microtubule organizing center	IEA
ENSDARG00000071026	mllt11	GO:0097190	apoptotic signaling pathway	IEA
ENSDARG00000071374	lrrtm2	GO:0016020	membrane	IEA
ENSDARG00000071374	lrrtm2	GO:0016021	integral component of membrane	IEA
ENSDARG00000071374	lrrtm2	GO:0005515	protein binding	IPI
ENSDARG00000071374	lrrtm2	GO:0042802	identical protein binding	IDA
ENSDARG00000073711	mmrn2b	GO:0031012	extracellular matrix	IBA
ENSDARG00000073713	vav3b
ENSDARG00000073802	cntnap5l
ENSDARG00000073802	cntnap5l	GO:0016020	membrane	IEA
ENSDARG00000073802	cntnap5l	GO:0016021	integral component of membrane	IEA
ENSDARG00000074017	usp31	GO:0005634	nucleus	IBA
ENSDARG00000074017	usp31	GO:0006511	ubiquitin-dependent protein catabolic process	IEA
ENSDARG00000074017	usp31	GO:0036459	thiol-dependent ubiquitinyl hydrolase activity	IEA
ENSDARG00000074017	usp31	GO:0016579	protein deubiquitination	IEA
ENSDARG00000074286	hint3	GO:0005575	cellular_component	ND
ENSDARG00000074286	hint3	GO:0003824	catalytic activity	IEA
ENSDARG00000074329	arvcfa	GO:0005634	nucleus	IEA
ENSDARG00000074329	arvcfa	GO:0007275	multicellular organism development	IEA
ENSDARG00000074329	arvcfa	GO:0005737	cytoplasm	IEA
ENSDARG00000074329	arvcfa	GO:0005886	plasma membrane	IEA
ENSDARG00000074329	arvcfa	GO:0098609	cell-cell adhesion	IEA
ENSDARG00000074329	arvcfa	GO:0016339	calcium-dependent cell-cell adhesion via plasma membrane cell adhesion molecules	IEA
ENSDARG00000074633	gpr35.1	GO:0016020	membrane	IEA
ENSDARG00000074633	gpr35.1	GO:0016021	integral component of membrane	IEA
ENSDARG00000074633	gpr35.1	GO:0004930	G-protein coupled receptor activity	IEA
ENSDARG00000074633	gpr35.1	GO:0007186	G-protein coupled receptor signaling pathway	IEA
ENSDARG00000074633	gpr35.1	GO:0004930	G-protein coupled receptor activity	IBA
ENSDARG00000074633	gpr35.1	GO:0035025	positive regulation of Rho protein signal transduction	IBA
ENSDARG00000074633	gpr35.1	GO:0051482	positive regulation of cytosolic calcium ion concentration involved in phospholipase C-activating G-protein coupled signaling pathway	IBA
ENSDARG00000074633	gpr35.1	GO:0005887	integral component of plasma membrane	IBA
ENSDARG00000074808	megf6b	GO:0005509	calcium ion binding	IEA
ENSDARG00000074989	sparcl1	GO:0007165	signal transduction	IEA
ENSDARG00000074989	sparcl1	GO:0005509	calcium ion binding	IEA
ENSDARG00000074989	sparcl1	GO:0005615	extracellular space	IBA
ENSDARG00000074989	sparcl1	GO:0005578	proteinaceous extracellular matrix	IEA
ENSDARG00000074989	sparcl1	GO:0005509	calcium ion binding	IBA
ENSDARG00000074989	sparcl1	GO:0005615	extracellular space	IEA
ENSDARG00000074989	sparcl1	GO:0048856	anatomical structure development	IBA
ENSDARG00000074989	sparcl1	GO:0005518	collagen binding	IBA
ENSDARG00000074989	sparcl1	GO:0050840	extracellular matrix binding	IBA
ENSDARG00000074989	sparcl1
ENSDARG00000075271	rapgef5a	GO:0005622	intracellular	IEA
ENSDARG00000075271	rapgef5a	GO:0005085	guanyl-nucleotide exchange factor activity	IEA
ENSDARG00000075271	rapgef5a	GO:0007264	small GTPase mediated signal transduction	IEA
ENSDARG00000075271	rapgef5a	GO:0065009	regulation of molecular function	IEA
ENSDARG00000075405	adck5	GO:0016020	membrane	IEA
ENSDARG00000075405	adck5	GO:0016021	integral component of membrane	IEA
ENSDARG00000075515	zgc:171713	GO:0016020	membrane	IEA
ENSDARG00000075515	zgc:171714	GO:0016021	integral component of membrane	IEA
ENSDARG00000075515	zgc:171715	GO:0003674	molecular_function	ND
ENSDARG00000075515	zgc:171716	GO:0005887	integral component of plasma membrane	IBA
ENSDARG00000075515	zgc:171717	GO:0007166	cell surface receptor signaling pathway	IBA
ENSDARG00000075533	zbtb24	GO:0003676	nucleic acid binding	IEA
ENSDARG00000075624	bend5
ENSDARG00000075825	dlec1	GO:0008285	negative regulation of cell proliferation	IEA
ENSDARG00000075919	ccser1
ENSDARG00000075980	tmem125b	GO:0016020	membrane	IEA
ENSDARG00000075980	tmem125b	GO:0016021	integral component of membrane	IEA
ENSDARG00000075980	tmem125b	GO:0003674	molecular_function	ND
ENSDARG00000076055	rpgrip1
ENSDARG00000076251	irf3	GO:0003700	transcription factor activity, sequence-specific DNA binding	IEA
ENSDARG00000076251	irf3	GO:0006355	regulation of transcription, DNA-templated	IEA
ENSDARG00000076251	irf3	GO:0003677	DNA binding	IEA
ENSDARG00000076251	irf3	GO:0005634	nucleus	IEA
ENSDARG00000076251	irf3	GO:0006351	transcription, DNA-templated	IEA
ENSDARG00000076251	irf3	GO:0044212	transcription regulatory region DNA binding	IGI
ENSDARG00000076292	tns2a	GO:0046872	metal ion binding	IEA
ENSDARG00000076292	tns2a	GO:0005622	intracellular	IEA
ENSDARG00000076292	tns2a	GO:0035556	intracellular signal transduction	IEA
ENSDARG00000076292	tns2a
ENSDARG00000076318	atp6v1ab	GO:0005524	ATP binding	IEA
ENSDARG00000076318	atp6v1ab	GO:0005886	plasma membrane	IBA
ENSDARG00000076318	atp6v1ab	GO:0015991	ATP hydrolysis coupled proton transport	IEA
ENSDARG00000076318	atp6v1ab	GO:0015992	proton transport	IEA
ENSDARG00000076318	atp6v1ab	GO:0046034	ATP metabolic process	IEA
ENSDARG00000076318	atp6v1ab	GO:0033180	proton-transporting V-type ATPase, V1 domain	IEA
ENSDARG00000076318	atp6v1ab	GO:0046961	proton-transporting ATPase activity, rotational mechanism	IEA
ENSDARG00000076318	atp6v1ab	GO:0046961	proton-transporting ATPase activity, rotational mechanism	IBA
ENSDARG00000076318	atp6v1ab	GO:0005765	lysosomal membrane	IBA
ENSDARG00000076318	atp6v1ab	GO:0016324	apical plasma membrane	ISS
ENSDARG00000076434	ARHGAP22 (1 of many)	GO:0007165	signal transduction	IEA
ENSDARG00000076434	ARHGAP22 (1 of many)	GO:0043547	positive regulation of GTPase activity	IEA
ENSDARG00000076434	ARHGAP22 (1 of many)	GO:0005096	GTPase activator activity	IEA
ENSDARG00000076773	lrrc58a
ENSDARG00000076848	LGALS3BP (1 of many)	GO:0016020	membrane	IEA
ENSDARG00000076848	LGALS3BP (1 of many)	GO:0005044	scavenger receptor activity	IEA
ENSDARG00000076848	LGALS3BP (1 of many)	GO:0006898	receptor-mediated endocytosis	IEA
ENSDARG00000077002	igsf3	GO:0016020	membrane	IEA
ENSDARG00000077002	igsf3	GO:0016021	integral component of membrane	IEA
ENSDARG00000077002	igsf3	GO:0016021	integral component of membrane	IBA
ENSDARG00000077002	igsf3	GO:0005886	plasma membrane	IBA
ENSDARG00000077792	cdc42ep1b
ENSDARG00000077792	cdc42ep1b	GO:0005737	cytoplasm	IBA
ENSDARG00000077792	cdc42ep1b	GO:0043547	positive regulation of GTPase activity	IEA
ENSDARG00000077792	cdc42ep1b	GO:0017049	GTP-Rho binding	IBA
ENSDARG00000077792	cdc42ep1b	GO:0005886	plasma membrane	IBA
ENSDARG00000077792	cdc42ep1b	GO:0005096	GTPase activator activity	IBA
ENSDARG00000077792	cdc42ep1b	GO:0007266	Rho protein signal transduction	IBA
ENSDARG00000077792	cdc42ep1b	GO:0008360	regulation of cell shape	IBA
ENSDARG00000077792	cdc42ep1b	GO:0030838	positive regulation of actin filament polymerization	IBA
ENSDARG00000077792	cdc42ep1b	GO:0031274	positive regulation of pseudopodium assembly	IBA
ENSDARG00000077853	ttll2	GO:0006464	cellular protein modification process	IEA
ENSDARG00000078001	kbtbd7	GO:0004842	ubiquitin-protein transferase activity	IBA
ENSDARG00000078001	kbtbd7	GO:0016567	protein ubiquitination	IEA
ENSDARG00000078001	kbtbd7	GO:0031463	Cul3-RING ubiquitin ligase complex	IBA
ENSDARG00000078001	kbtbd7
ENSDARG00000078066	elk1	GO:0003700	transcription factor activity, sequence-specific DNA binding	IEA
ENSDARG00000078066	elk1	GO:0006355	regulation of transcription, DNA-templated	IEA
ENSDARG00000078066	elk1	GO:0003677	DNA binding	IEA
ENSDARG00000078066	elk1	GO:0005634	nucleus	IEA
ENSDARG00000078066	elk1	GO:0043565	sequence-specific DNA binding	IEA
ENSDARG00000078066	elk1
ENSDARG00000078066	elk1	GO:0005634	nucleus	IBA
ENSDARG00000078066	elk1	GO:0006357	regulation of transcription from RNA polymerase II promoter	IBA
ENSDARG00000078066	elk1	GO:0000981	RNA polymerase II transcription factor activity, sequence-specific DNA binding	IBA
ENSDARG00000078066	elk1	GO:0030154	cell differentiation	IBA
ENSDARG00000078102	si:ch211-150i13.1	GO:0005086	ARF guanyl-nucleotide exchange factor activity	IEA
ENSDARG00000078102	si:ch211-150i13.1	GO:0032012	regulation of ARF protein signal transduction	IEA
ENSDARG00000078102	si:ch211-150i13.1	GO:0065009	regulation of molecular function	IEA
ENSDARG00000078102	si:ch211-150i13.1	GO:0005543	phospholipid binding	IEA
ENSDARG00000078179	fndc3ba
ENSDARG00000078179	fndc3ba	GO:0016020	membrane	IEA
ENSDARG00000078179	fndc3ba	GO:0016021	integral component of membrane	IEA
ENSDARG00000078179	fndc3ba	GO:0008150	biological_process	ND
ENSDARG00000078179	fndc3ba	GO:0003674	molecular_function	ND
ENSDARG00000078222	aatka	GO:0004672	protein kinase activity	IEA
ENSDARG00000078222	aatka	GO:0005524	ATP binding	IEA
ENSDARG00000078222	aatka	GO:0006468	protein phosphorylation	IEA
ENSDARG00000078508	si:dkey-266m15.6
ENSDARG00000078624	arhgef9b	GO:0005089	Rho guanyl-nucleotide exchange factor activity	IEA
ENSDARG00000078624	arhgef9b	GO:0035023	regulation of Rho protein signal transduction	IEA
ENSDARG00000078624	arhgef9b	GO:0065009	regulation of molecular function	IEA
ENSDARG00000078624	arhgef9b	GO:0002040	sprouting angiogenesis	IGI
ENSDARG00000078624	arhgef9b	GO:0002040	sprouting angiogenesis	IMP
ENSDARG00000078624	arhgef9b	GO:0046847	filopodium assembly	IMP
ENSDARG00000078707	sema7a	GO:0038191	neuropilin binding	IBA
ENSDARG00000078707	sema7a	GO:0050919	negative chemotaxis	IBA
ENSDARG00000078707	sema7a
ENSDARG00000079065	zgc:172215	GO:0008150	biological_process	ND
ENSDARG00000079065	zgc:172215	GO:0005575	cellular_component	ND
ENSDARG00000079065	zgc:172215	GO:0003674	molecular_function	ND
ENSDARG00000079071	jam2b	GO:0016020	membrane	IEA
ENSDARG00000079071	jam2b	GO:0016021	integral component of membrane	IEA
ENSDARG00000079071	jam2b
ENSDARG00000079191	zgc:172122
ENSDARG00000079191	zgc:172122	GO:0016020	membrane	IEA
ENSDARG00000079191	zgc:172122	GO:0016021	integral component of membrane	IEA
ENSDARG00000079191	zgc:172122	GO:0005887	integral component of plasma membrane	IBA
ENSDARG00000079191	zgc:172122	GO:0005102	receptor binding	IBA
ENSDARG00000079191	zgc:172122	GO:0004872	receptor activity	IBA
ENSDARG00000079191	zgc:172122	GO:0042803	protein homodimerization activity	IBA
ENSDARG00000079191	zgc:172122	GO:0050839	cell adhesion molecule binding	IBA
ENSDARG00000079191	zgc:172122	GO:0007156	homophilic cell adhesion via plasma membrane adhesion molecules	IBA
ENSDARG00000079191	zgc:172122	GO:0007157	heterophilic cell-cell adhesion via plasma membrane cell adhesion molecules	IBA
ENSDARG00000079191	zgc:172122	GO:0008037	cell recognition	IBA
ENSDARG00000079191	zgc:172122	GO:0005913	cell-cell adherens junction	IBA
ENSDARG00000079415	dnajc30b	GO:0016020	membrane	IEA
ENSDARG00000079415	dnajc30b	GO:0016021	integral component of membrane	IEA
ENSDARG00000079415	dnajc30b	GO:0005829	cytosol	IBA
ENSDARG00000079542	stard13a	GO:0007165	signal transduction	IEA
ENSDARG00000079542	stard13a	GO:0008289	lipid binding	IEA
ENSDARG00000079618	sik2a	GO:0004672	protein kinase activity	IEA
ENSDARG00000079618	sik2a	GO:0004674	protein serine/threonine kinase activity	IEA
ENSDARG00000079618	sik2a	GO:0004674	protein serine/threonine kinase activity	IBA
ENSDARG00000079618	sik2a	GO:0005524	ATP binding	IEA
ENSDARG00000079618	sik2a	GO:0006468	protein phosphorylation	IEA
ENSDARG00000079618	sik2a	GO:0005737	cytoplasm	IBA
ENSDARG00000079618	sik2a	GO:0005634	nucleus	IBA
ENSDARG00000079618	sik2a	GO:0032870	cellular response to hormone stimulus	IBA
ENSDARG00000079618	sik2a	GO:0035556	intracellular signal transduction	IBA
ENSDARG00000079618	sik2a	GO:0006468	protein phosphorylation	IBA
ENSDARG00000079618	sik2a
ENSDARG00000079784	si:ch211-235o23.1	GO:0016020	membrane	IEA
ENSDARG00000079784	si:ch211-235o23.1	GO:0016021	integral component of membrane	IEA
ENSDARG00000079805	tagln3a	GO:0051015	actin filament binding	IEA
ENSDARG00000086933	tnni3k	GO:0004672	protein kinase activity	IEA
ENSDARG00000086933	tnni3k	GO:0005524	ATP binding	IEA
ENSDARG00000086933	tnni3k	GO:0006468	protein phosphorylation	IEA
ENSDARG00000086933	tnni3k	GO:0005737	cytoplasm	IBA
ENSDARG00000086933	tnni3k	GO:0005634	nucleus	IBA
ENSDARG00000086933	tnni3k	GO:0004871	signal transducer activity	IBA
ENSDARG00000086933	tnni3k	GO:0035556	intracellular signal transduction	IBA
ENSDARG00000086933	tnni3k	GO:0006468	protein phosphorylation	IBA
ENSDARG00000086933	tnni3k	GO:0004672	protein kinase activity	IBA
ENSDARG00000086933	tnni3k	GO:0002027	regulation of heart rate	IBA
ENSDARG00000086933	tnni3k	GO:1903779	regulation of cardiac conduction	IBA
ENSDARG00000086985	klc4	GO:0003777	microtubule motor activity	IEA
ENSDARG00000086985	klc4	GO:0005871	kinesin complex	IEA
ENSDARG00000086985	klc4
ENSDARG00000087074	znf574	GO:0003676	nucleic acid binding	IEA
ENSDARG00000087074	znf574	GO:0046872	metal ion binding	IEA
ENSDARG00000087074	znf574	GO:0000122	negative regulation of transcription from RNA polymerase II promoter	IBA
ENSDARG00000087074	znf574	GO:0060216	definitive hemopoiesis	IMP
ENSDARG00000087074	znf574	GO:0003714	transcription corepressor activity	IBA
ENSDARG00000087074	znf574	GO:0030331	estrogen receptor binding	IBA
ENSDARG00000087074	znf574	GO:0033147	negative regulation of intracellular estrogen receptor signaling pathway	IBA
ENSDARG00000087074	znf574	GO:0043627	response to estrogen	IBA
ENSDARG00000087262	zgc:63568	GO:0046872	metal ion binding	IEA
ENSDARG00000087262	zgc:63568	GO:0005575	cellular_component	ND
ENSDARG00000087262	zgc:63568	GO:0016491	oxidoreductase activity	IEA
ENSDARG00000087262	zgc:63568	GO:0055114	oxidation-reduction process	IEA
ENSDARG00000087262	zgc:63568	GO:0008270	zinc ion binding	IEA
ENSDARG00000087446	mmd2a	GO:0016020	membrane	IEA
ENSDARG00000087446	mmd2a	GO:0016021	integral component of membrane	IEA
ENSDARG00000087446	mmd2a	GO:0003007	heart morphogenesis	IGI
ENSDARG00000087446	mmd2a	GO:0019835	cytolysis	IEA
ENSDARG00000089216	zmp:0000001268
ENSDARG00000089357	fam73b	GO:0008053	mitochondrial fusion	IEA
ENSDARG00000089413	mbpb
ENSDARG00000089413	mbpb	GO:0043209	myelin sheath	IDA
ENSDARG00000089413	mbpb	GO:0005886	plasma membrane	IDA
ENSDARG00000089413	mbpb	GO:0019911	structural constituent of myelin sheath	IEA
ENSDARG00000089637	rnaseh2c	GO:0006401	RNA catabolic process	IEA
ENSDARG00000089637	rnaseh2c	GO:0032299	ribonuclease H2 complex	IEA
ENSDARG00000089637	rnaseh2c
ENSDARG00000089952	si:ch211-147k9.8	GO:0007018	microtubule-based movement	IBA
ENSDARG00000089952	si:ch211-147k9.8	GO:0005868	cytoplasmic dynein complex	IBA
ENSDARG00000089952	si:ch211-147k9.8	GO:0045505	dynein intermediate chain binding	IBA
ENSDARG00000089952	si:ch211-147k9.8	GO:0007018	microtubule-based movement	IEA
ENSDARG00000089952	si:ch211-147k9.8	GO:0005868	cytoplasmic dynein complex	IEA
ENSDARG00000089952	si:ch211-147k9.8	GO:0036157	outer dynein arm	IBA
ENSDARG00000089957	lgi2a
ENSDARG00000090035	rtn4r	GO:0005515	protein binding	IPI
ENSDARG00000090035	rtn4r	GO:0007411	axon guidance	IGI
ENSDARG00000090035	rtn4r	GO:0007411	axon guidance	IMP
ENSDARG00000090035	rtn4r	GO:0048936	peripheral nervous system neuron axonogenesis	IGI
ENSDARG00000090035	rtn4r	GO:0048936	peripheral nervous system neuron axonogenesis	IMP
ENSDARG00000090035	rtn4r
ENSDARG00000090338	fam20cb	GO:0016020	membrane	IEA
ENSDARG00000090338	fam20cb	GO:0016021	integral component of membrane	IEA
ENSDARG00000090537	ifit11	GO:0051607	defense response to virus	IBA
ENSDARG00000090890	cmklr1	GO:0016020	membrane	IEA
ENSDARG00000090890	cmklr1	GO:0016021	integral component of membrane	IEA
ENSDARG00000090890	cmklr1	GO:0004871	signal transducer activity	IEA
ENSDARG00000090890	cmklr1	GO:0004930	G-protein coupled receptor activity	IEA
ENSDARG00000090890	cmklr1	GO:0007165	signal transduction	IEA
ENSDARG00000090890	cmklr1	GO:0007186	G-protein coupled receptor signaling pathway	IEA
ENSDARG00000091085	lepa	GO:0007165	signal transduction	IEA
ENSDARG00000091085	lepa	GO:0043010	camera-type eye development	IMP
ENSDARG00000091085	lepa	GO:0005576	extracellular region	IEA
ENSDARG00000091085	lepa	GO:0005622	intracellular	IEA
ENSDARG00000091085	lepa	GO:0005179	hormone activity	IEA
ENSDARG00000091085	lepa	GO:0005615	extracellular space	IBA
ENSDARG00000091085	lepa	GO:0007399	nervous system development	IMP
ENSDARG00000091085	lepa	GO:0048839	inner ear development	IMP
ENSDARG00000091085	lepa	GO:0005179	hormone activity	IBA
ENSDARG00000091085	lepa	GO:0014068	positive regulation of phosphatidylinositol 3-kinase signaling	IBA
ENSDARG00000091085	lepa	GO:0032008	positive regulation of TOR signaling	IBA
ENSDARG00000091085	lepa	GO:0007260	tyrosine phosphorylation of STAT protein	IBA
ENSDARG00000091085	lepa	GO:0051428	peptide hormone receptor binding	IBA
ENSDARG00000091085	lepa	GO:0006112	energy reserve metabolic process	IBA
ENSDARG00000091085	lepa	GO:0006629	lipid metabolic process	IBA
ENSDARG00000091085	lepa	GO:0032868	response to insulin	IBA
ENSDARG00000091085	lepa	GO:0038108	negative regulation of appetite by leptin-mediated signaling pathway	IBA
ENSDARG00000091085	lepa	GO:1900745	positive regulation of p38MAPK cascade	IBA
ENSDARG00000091085	lepa	GO:1990051	activation of protein kinase C activity	IBA
ENSDARG00000091085	lepa	GO:2000366	positive regulation of STAT protein import into nucleus	IBA
ENSDARG00000091085	lepa	GO:0010469	regulation of receptor activity	IEA
ENSDARG00000091835	si:ch73-264p11.1
ENSDARG00000092162	mhc1zaa
ENSDARG00000092162	mhc1zaa	GO:0016021	integral component of membrane	IEA
ENSDARG00000093477	cyp46a1.1	GO:0016020	membrane	IEA
ENSDARG00000093477	cyp46a1.1	GO:0016021	integral component of membrane	IEA
ENSDARG00000093477	cyp46a1.1	GO:0055114	oxidation-reduction process	IEA
ENSDARG00000093477	cyp46a1.1	GO:0005506	iron ion binding	IEA
ENSDARG00000093477	cyp46a1.1	GO:0020037	heme binding	IEA
ENSDARG00000093477	cyp46a1.1	GO:0016705	oxidoreductase activity, acting on paired donors, with incorporation or reduction of molecular oxygen	IEA
ENSDARG00000094160	si:ch73-160h15.3
ENSDARG00000094451	cfp	GO:0006955	immune response	IDA
ENSDARG00000094514	si:dkey-7l6.3	GO:0003676	nucleic acid binding	IEA
ENSDARG00000094514	si:dkey-7l6.3
ENSDARG00000095788	ghrhrl	GO:0016020	membrane	IEA
ENSDARG00000095788	ghrhrl	GO:0016021	integral component of membrane	IEA
ENSDARG00000095788	ghrhrl	GO:0004930	G-protein coupled receptor activity	IEA
ENSDARG00000095788	ghrhrl	GO:0007186	G-protein coupled receptor signaling pathway	IEA
ENSDARG00000095788	ghrhrl	GO:0004888	transmembrane signaling receptor activity	IEA
ENSDARG00000095788	ghrhrl	GO:0007166	cell surface receptor signaling pathway	IEA
ENSDARG00000095788	ghrhrl	GO:0005886	plasma membrane	IEA
ENSDARG00000095788	ghrhrl	GO:0004871	signal transducer activity	IEA
ENSDARG00000095788	ghrhrl	GO:0007165	signal transduction	IEA
ENSDARG00000095788	ghrhrl	GO:0004999	vasoactive intestinal polypeptide receptor activity	IEA
ENSDARG00000098113	WSCD1	GO:0008146	sulfotransferase activity	IEA
ENSDARG00000098245	cidea	GO:0005622	intracellular	IEA
ENSDARG00000098245	cidea	GO:0006915	apoptotic process	IEA
ENSDARG00000098245	cidea	GO:0019915	lipid storage	IEA
ENSDARG00000098245	cidea	GO:0005811	lipid droplet	IEA
ENSDARG00000098612	chrm2a	GO:0005886	plasma membrane	IEA
ENSDARG00000098612	chrm2a	GO:0016020	membrane	IEA
ENSDARG00000098612	chrm2a	GO:0016021	integral component of membrane	IEA
ENSDARG00000098612	chrm2a	GO:0030054	cell junction	IEA
ENSDARG00000098612	chrm2a	GO:0045202	synapse	IEA
ENSDARG00000098612	chrm2a	GO:0004871	signal transducer activity	IEA
ENSDARG00000098612	chrm2a	GO:0004930	G-protein coupled receptor activity	IEA
ENSDARG00000098612	chrm2a	GO:0007165	signal transduction	IEA
ENSDARG00000098612	chrm2a	GO:0007186	G-protein coupled receptor signaling pathway	IEA
ENSDARG00000098612	chrm2a	GO:0005887	integral component of plasma membrane	IEA
ENSDARG00000098612	chrm2a	GO:0007271	synaptic transmission, cholinergic	IBA
ENSDARG00000098612	chrm2a	GO:0045211	postsynaptic membrane	IEA
ENSDARG00000098612	chrm2a	GO:0016907	G-protein coupled acetylcholine receptor activity	IEA
ENSDARG00000098612	chrm2a	GO:0045202	synapse	IBA
ENSDARG00000098612	chrm2a	GO:0008016	regulation of heart contraction	IEA
ENSDARG00000098612	chrm2a	GO:0016907	G-protein coupled acetylcholine receptor activity	IBA
ENSDARG00000098612	chrm2a	GO:0007197	adenylate cyclase-inhibiting G-protein coupled acetylcholine receptor signaling pathway	IBA
ENSDARG00000098612	chrm2a	GO:0007207	phospholipase C-activating G-protein coupled acetylcholine receptor signaling pathway	IBA
ENSDARG00000098612	chrm2a	GO:0006940	regulation of smooth muscle contraction	IBA
ENSDARG00000098612	chrm2a	GO:0010459	negative regulation of heart rate	IMP
ENSDARG00000099849	ebf1a	GO:0006355	regulation of transcription, DNA-templated	IEA
ENSDARG00000099849	ebf1a	GO:0003677	DNA binding	IEA
ENSDARG00000099849	ebf1a	GO:0046872	metal ion binding	IEA
ENSDARG00000099849	ebf1a	GO:0005634	nucleus	IEA
ENSDARG00000099849	ebf1a	GO:0007275	multicellular organism development	IEA
ENSDARG00000099849	ebf1a	GO:0006351	transcription, DNA-templated	IEA
ENSDARG00000099911	lrrc8c	GO:0016020	membrane	IEA
ENSDARG00000099911	lrrc8c	GO:0016021	integral component of membrane	IEA
ENSDARG00000099911	lrrc8c	GO:0005737	cytoplasm	IBA
ENSDARG00000099911	lrrc8c	GO:0007165	signal transduction	IBA
ENSDARG00000099911	lrrc8c	GO:0005886	plasma membrane	IBA
ENSDARG00000099911	lrrc8c	GO:0005225	volume-sensitive anion channel activity	IBA
ENSDARG00000099911	lrrc8c	GO:0044070	regulation of anion transport	IEA
ENSDARG00000099911	lrrc8c	GO:0098656	anion transmembrane transport	IBA
ENSDARG00000099911	lrrc8c	GO:0034702	ion channel complex	IBA
ENSDARG00000100397	pde6c	GO:0046872	metal ion binding	IEA
ENSDARG00000100397	pde6c	GO:0007165	signal transduction	IEA
ENSDARG00000100397	pde6c	GO:0008081	phosphoric diester hydrolase activity	IEA
ENSDARG00000100397	pde6c	GO:0016787	hydrolase activity	IEA
ENSDARG00000100397	pde6c	GO:0004114	3',5'-cyclic-nucleotide phosphodiesterase activity	IEA
ENSDARG00000100397	pde6c	GO:0045494	photoreceptor cell maintenance	IMP
ENSDARG00000100397	pde6c	GO:0060059	embryonic retina morphogenesis in camera-type eye	IMP
ENSDARG00000100398	pax7a	GO:0006355	regulation of transcription, DNA-templated	IEA
ENSDARG00000100398	pax7a	GO:0003677	DNA binding	IEA
ENSDARG00000100398	pax7a	GO:0005634	nucleus	IEA
ENSDARG00000100398	pax7a	GO:0005634	nucleus	IDA
ENSDARG00000100398	pax7a	GO:0007275	multicellular organism development	IEA
ENSDARG00000100398	pax7a	GO:0043565	sequence-specific DNA binding	IEA
ENSDARG00000100398	pax7a	GO:0006351	transcription, DNA-templated	IEA
ENSDARG00000100398	pax7a	GO:0050938	regulation of xanthophore differentiation	IGI
ENSDARG00000100398	pax7a	GO:0048066	developmental pigmentation	IMP
ENSDARG00000100398	pax7a	GO:0042060	wound healing	IGI
ENSDARG00000100426	fam167b
ENSDARG00000100584	ccdc40	GO:0005737	cytoplasm	IEA
ENSDARG00000100584	ccdc40	GO:0005737	cytoplasm	ISS
ENSDARG00000100584	ccdc40	GO:0003674	molecular_function	ND
ENSDARG00000100584	ccdc40	GO:0005930	axoneme	IBA
ENSDARG00000100584	ccdc40	GO:0042995	cell projection	IEA
ENSDARG00000100584	ccdc40	GO:0048793	pronephros development	IMP
ENSDARG00000100584	ccdc40	GO:0003341	cilium movement	IMP
ENSDARG00000100584	ccdc40	GO:0001947	heart looping	IMP
ENSDARG00000100584	ccdc40	GO:0007368	determination of left/right symmetry	IMP
ENSDARG00000100584	ccdc40	GO:0060271	cilium assembly	IMP
ENSDARG00000100584	ccdc40	GO:0003143	embryonic heart tube morphogenesis	IMP
ENSDARG00000100584	ccdc40	GO:0005929	cilium	IEA
ENSDARG00000100584	ccdc40	GO:0005929	cilium	ISS
ENSDARG00000100584	ccdc40	GO:0003146	heart jogging	IMP
ENSDARG00000100584	ccdc40	GO:0070286	axonemal dynein complex assembly	ISS
ENSDARG00000100584	ccdc40	GO:0003351	epithelial cilium movement	IMP
ENSDARG00000100584	ccdc40	GO:0035082	axoneme assembly	IMP
ENSDARG00000100584	ccdc40	GO:0060287	epithelial cilium movement involved in determination of left/right asymmetry	IMP
ENSDARG00000100584	ccdc40	GO:0035082	axoneme assembly	IEA
ENSDARG00000100584	ccdc40
ENSDARG00000100862	gprc5c	GO:0016020	membrane	IEA
ENSDARG00000100862	gprc5c	GO:0016021	integral component of membrane	IEA
ENSDARG00000100862	gprc5c	GO:0004930	G-protein coupled receptor activity	IEA
ENSDARG00000100862	gprc5c	GO:0007186	G-protein coupled receptor signaling pathway	IEA
ENSDARG00000100862	gprc5c	GO:0005118	sevenless binding	IEA
ENSDARG00000100862	gprc5c	GO:0007601	visual perception	IEA
ENSDARG00000100919	slc5a2	GO:0016020	membrane	IEA
ENSDARG00000100919	slc5a2	GO:0016021	integral component of membrane	IEA
ENSDARG00000100919	slc5a2	GO:0055085	transmembrane transport	IEA
ENSDARG00000100919	slc5a2	GO:0006810	transport	IEA
ENSDARG00000100919	slc5a2	GO:0005215	transporter activity	IEA
ENSDARG00000101449	grik5	GO:0016020	membrane	IEA
ENSDARG00000101449	grik5	GO:0005216	ion channel activity	IEA
ENSDARG00000101449	grik5	GO:0006810	transport	IEA
ENSDARG00000101449	grik5	GO:0006811	ion transport	IEA
ENSDARG00000101449	grik5	GO:0034220	ion transmembrane transport	IEA
ENSDARG00000101449	grik5	GO:0005886	plasma membrane	IEA
ENSDARG00000101449	grik5	GO:0016021	integral component of membrane	IEA
ENSDARG00000101449	grik5	GO:0030054	cell junction	IEA
ENSDARG00000101449	grik5	GO:0045202	synapse	IEA
ENSDARG00000101449	grik5	GO:0004872	receptor activity	IEA
ENSDARG00000101449	grik5	GO:0060079	excitatory postsynaptic potential	IEA
ENSDARG00000101449	grik5	GO:0045211	postsynaptic membrane	IEA
ENSDARG00000101449	grik5	GO:0004970	ionotropic glutamate receptor activity	IEA
ENSDARG00000101449	grik5	GO:0005234	extracellular-glutamate-gated ion channel activity	IEA
ENSDARG00000101449	grik5	GO:0035235	ionotropic glutamate receptor signaling pathway	IEA
ENSDARG00000102018	bty	GO:0030218	erythrocyte differentiation	IMP
ENSDARG00000102018	bty	GO:0005622	intracellular	IEA
ENSDARG00000102018	bty	GO:0046872	metal ion binding	IEA
ENSDARG00000102018	bty	GO:0008270	zinc ion binding	IEA
ENSDARG00000102025	znf644b	GO:0003676	nucleic acid binding	IEA
ENSDARG00000102025	znf644b	GO:0005623	cell	IEA
ENSDARG00000102025	znf644b	GO:0060219	camera-type eye photoreceptor cell differentiation	IGI
ENSDARG00000102025	znf644b	GO:0060968	regulation of gene silencing	IMP
ENSDARG00000102025	znf644b	GO:0070050	neuron cellular homeostasis	IMP
ENSDARG00000102060	zgc:92873
ENSDARG00000102233	oxld1
ENSDARG00000102424		GO:0007165	signal transduction	IEA
ENSDARG00000102424		GO:0043547	positive regulation of GTPase activity	IEA
ENSDARG00000102424		GO:0005096	GTPase activator activity	IEA
ENSDARG00000102424		GO:0005737	cytoplasm	IEA
ENSDARG00000102551	jazf1a	GO:0003676	nucleic acid binding	IEA
ENSDARG00000102773	cacna1da	GO:0016020	membrane	IEA
ENSDARG00000102773	cacna1da	GO:0005216	ion channel activity	IEA
ENSDARG00000102773	cacna1da	GO:0006811	ion transport	IEA
ENSDARG00000102773	cacna1da	GO:0016021	integral component of membrane	IEA
ENSDARG00000102773	cacna1da	GO:0055085	transmembrane transport	IEA
ENSDARG00000102773	cacna1da	GO:0005244	voltage-gated ion channel activity	IEA
ENSDARG00000102773	cacna1da	GO:0034765	regulation of ion transmembrane transport	IEA
ENSDARG00000102773	cacna1da	GO:0070588	calcium ion transmembrane transport	IEA
ENSDARG00000102773	cacna1da	GO:0005245	voltage-gated calcium channel activity	IEA
ENSDARG00000102773	cacna1da	GO:0005262	calcium channel activity	IEA
ENSDARG00000102773	cacna1da	GO:0006816	calcium ion transport	IEA
ENSDARG00000102773	cacna1da	GO:0005891	voltage-gated calcium channel complex	IEA
ENSDARG00000102773	cacna1da	GO:0016021	integral component of membrane	ISS
ENSDARG00000102773	cacna1da	GO:0016021	integral component of membrane	NAS
ENSDARG00000102773	cacna1da	GO:0005245	voltage-gated calcium channel activity	ISS
ENSDARG00000102773	cacna1da	GO:0050808	synapse organization	IGI
ENSDARG00000102773	cacna1da	GO:0050885	neuromuscular process controlling balance	IMP
ENSDARG00000102773	cacna1da	GO:0050910	detection of mechanical stimulus involved in sensory perception of sound	IMP
ENSDARG00000102773	cacna1da	GO:0050974	detection of mechanical stimulus involved in sensory perception	IMP
ENSDARG00000102773	cacna1da	GO:0009925	basal plasma membrane	IDA
ENSDARG00000102773	cacna1da	GO:0097470	ribbon synapse	IDA
ENSDARG00000102773	cacna1da
ENSDARG00000103388	znf609a
ENSDARG00000103388	znf609a	GO:0003676	nucleic acid binding	IEA
ENSDARG00000103494	usp43a	GO:0006511	ubiquitin-dependent protein catabolic process	IEA
ENSDARG00000103494	usp43a	GO:0036459	thiol-dependent ubiquitinyl hydrolase activity	IEA
ENSDARG00000103494	usp43a	GO:0016579	protein deubiquitination	IEA
ENSDARG00000103714	rab6a	GO:0003924	GTPase activity	IEA
ENSDARG00000103714	rab6a	GO:0005525	GTP binding	IEA
ENSDARG00000103714	rab6a	GO:0005794	Golgi apparatus	IBA
ENSDARG00000103714	rab6a	GO:0005829	cytosol	IEA
ENSDARG00000103714	rab6a	GO:0006891	intra-Golgi vesicle-mediated transport	IBA
ENSDARG00000103714	rab6a	GO:0006890	retrograde vesicle-mediated transport, Golgi to ER	IBA
ENSDARG00000103714	rab6a	GO:0042147	retrograde transport, endosome to Golgi	IBA
ENSDARG00000103714	rab6a
ENSDARG00000103985	spry1	GO:0016020	membrane	IEA
ENSDARG00000103985	spry1	GO:0007275	multicellular organism development	IEA
ENSDARG00000103985	spry1	GO:0009966	regulation of signal transduction	IEA
ENSDARG00000103985	spry1	GO:0008285	negative regulation of cell proliferation	IEA
ENSDARG00000103985	spry1	GO:0070373	negative regulation of ERK1 and ERK2 cascade	IEA
ENSDARG00000103985	spry1	GO:0001759	organ induction	IEA
ENSDARG00000103985	spry1	GO:0046580	negative regulation of Ras protein signal transduction	IEA
ENSDARG00000104793	dgke	GO:0016740	transferase activity	IEA
ENSDARG00000104793	dgke	GO:0016020	membrane	IEA
ENSDARG00000104793	dgke	GO:0016021	integral component of membrane	IEA
ENSDARG00000104793	dgke	GO:0000166	nucleotide binding	IEA
ENSDARG00000104793	dgke	GO:0005524	ATP binding	IEA
ENSDARG00000104793	dgke	GO:0016301	kinase activity	IEA
ENSDARG00000104793	dgke	GO:0016310	phosphorylation	IEA
ENSDARG00000104793	dgke	GO:0005622	intracellular	IEA
ENSDARG00000104793	dgke	GO:0008152	metabolic process	IEA
ENSDARG00000104793	dgke	GO:0035556	intracellular signal transduction	IEA
ENSDARG00000104793	dgke	GO:0003951	NAD+ kinase activity	IEA
ENSDARG00000104793	dgke	GO:0004143	diacylglycerol kinase activity	IEA
ENSDARG00000104793	dgke	GO:0007205	protein kinase C-activating G-protein coupled receptor signaling pathway	IEA
ENSDARG00000105040	fam69c	GO:0016020	membrane	IEA
ENSDARG00000105040	fam69c	GO:0016021	integral component of membrane	IEA
ENSDARG00000105040	fam69c	GO:0008150	biological_process	ND
ENSDARG00000105088	tenm4
ENSDARG00000105088	tenm4	GO:0016020	membrane	IEA
ENSDARG00000105088	tenm4	GO:0016021	integral component of membrane	IEA
ENSDARG00000105088	tenm4	GO:0007165	signal transduction	IEA
ENSDARG00000105088	tenm4	GO:0003824	catalytic activity	IEA
ENSDARG00000105088	tenm4	GO:0048666	neuron development	IEA
[truncated: 32 more rows]
