# Supplementary material for: Evolutionarily novel genes are expressed in transgenic fish tumors and their orthologs are involved in development of progressive traits in humans
Source: Infect Agent Cancer. 2019 Dec 5;14:46. doi: 10.1186/s13027-019-0262-5 (PMC6896781; doi:10.1186/s13027-019-0262-5)
Supplement: Supplementary file 11 — Additional file 11. GO annotation with all evidence codes for 343 human orthologs of 296 fish evolutionary novel genes. [file 13027_2019_262_MOESM11_ESM.xls]

## Sheet: Лист1
GO annotation with all evidence codes for 343 human orthologs of 296 fish TTregEEN genes
Gene stable ID	Gene name	GO term accession	GO term name	GO term evidence code
ENSG00000006740	ARHGAP44	GO:0005737	cytoplasm	IEA
ENSG00000006740	ARHGAP44	GO:0007165	signal transduction	IEA
ENSG00000006740	ARHGAP44	GO:0043547	positive regulation of GTPase activity	IEA
ENSG00000006740	ARHGAP44	GO:0042995	cell projection	IEA
ENSG00000006740	ARHGAP44	GO:0030054	cell junction	IEA
ENSG00000006740	ARHGAP44	GO:0045202	synapse	IEA
ENSG00000006740	ARHGAP44	GO:0005096	GTPase activator activity	IEA
ENSG00000006740	ARHGAP44	GO:0005515	protein binding	IPI
ENSG00000006740	ARHGAP44	GO:0006887	exocytosis	IEA
ENSG00000006740	ARHGAP44	GO:0005768	endosome	IEA
ENSG00000006740	ARHGAP44	GO:0005829	cytosol	TAS
ENSG00000006740	ARHGAP44	GO:0005096	GTPase activator activity	TAS
ENSG00000006740	ARHGAP44	GO:0051056	regulation of small GTPase mediated signal transduction	TAS
ENSG00000006740	ARHGAP44	GO:0043197	dendritic spine	IEA
ENSG00000006740	ARHGAP44	GO:0055037	recycling endosome	IEA
ENSG00000006740	ARHGAP44	GO:0005543	phospholipid binding	IDA
ENSG00000006740	ARHGAP44	GO:0031256	leading edge membrane	IDA
ENSG00000006740	ARHGAP44	GO:0048365	Rac GTPase binding	IEA
ENSG00000006740	ARHGAP44	GO:0032956	regulation of actin cytoskeleton organization	IEA
ENSG00000006740	ARHGAP44	GO:0035021	negative regulation of Rac protein signal transduction	IEA
ENSG00000006740	ARHGAP44	GO:0043087	regulation of GTPase activity	IEA
ENSG00000006740	ARHGAP44	GO:0061001	regulation of dendritic spine morphogenesis	IEA
ENSG00000006740	ARHGAP44	GO:0098886	modification of dendritic spine	IEA
ENSG00000006740	ARHGAP44	GO:0098887	neurotransmitter receptor transport, endosome to postsynaptic membrane	IEA
ENSG00000006740	ARHGAP44
ENSG00000007171	NOS2	GO:0005737	cytoplasm	IDA
ENSG00000007171	NOS2	GO:0005634	nucleus	ISS
ENSG00000007171	NOS2	GO:0046872	metal ion binding	IEA
ENSG00000007171	NOS2	GO:0016491	oxidoreductase activity	IEA
ENSG00000007171	NOS2	GO:0050660	flavin adenine dinucleotide binding	IEA
ENSG00000007171	NOS2	GO:0050661	NADP binding	IEA
ENSG00000007171	NOS2	GO:0055114	oxidation-reduction process	IEA
ENSG00000007171	NOS2	GO:0005506	iron ion binding	IEA
ENSG00000007171	NOS2	GO:0005515	protein binding	IPI
ENSG00000007171	NOS2	GO:0020037	heme binding	IEA
ENSG00000007171	NOS2	GO:0005516	calmodulin binding	IEA
ENSG00000007171	NOS2	GO:0005777	peroxisome	IDA
ENSG00000007171	NOS2	GO:0042742	defense response to bacterium	ISS
ENSG00000007171	NOS2	GO:0010181	FMN binding	IEA
ENSG00000007171	NOS2	GO:0004517	nitric-oxide synthase activity	IEA
ENSG00000007171	NOS2	GO:0006809	nitric oxide biosynthetic process	IEA
ENSG00000007171	NOS2	GO:0005829	cytosol	TAS
ENSG00000007171	NOS2	GO:0006801	superoxide metabolic process	ISS
ENSG00000007171	NOS2	GO:0005102	receptor binding	IPI
ENSG00000007171	NOS2	GO:0004517	nitric-oxide synthase activity	IDA
ENSG00000007171	NOS2	GO:0042803	protein homodimerization activity	ISS
ENSG00000007171	NOS2	GO:0005829	cytosol	IMP
ENSG00000007171	NOS2	GO:0010629	negative regulation of gene expression	IGI
ENSG00000007171	NOS2	GO:0050829	defense response to Gram-negative bacterium	NAS
ENSG00000007171	NOS2	GO:0005622	intracellular	IDA
ENSG00000007171	NOS2	GO:1900015	regulation of cytokine production involved in inflammatory response	IDA
ENSG00000007171	NOS2	GO:0020037	heme binding	ISS
ENSG00000007171	NOS2	GO:0042742	defense response to bacterium	IMP
ENSG00000007171	NOS2	GO:0009617	response to bacterium	NAS
ENSG00000007171	NOS2	GO:0006527	arginine catabolic process	IDA
ENSG00000007171	NOS2	GO:0050796	regulation of insulin secretion	IMP
ENSG00000007171	NOS2	GO:0051712	positive regulation of killing of cells of other organism	IMP
ENSG00000007171	NOS2	GO:0050660	flavin adenine dinucleotide binding	ISS
ENSG00000007171	NOS2	GO:0045454	cell redox homeostasis	TAS
ENSG00000007171	NOS2	GO:0018119	peptidyl-cysteine S-nitrosylation	ISS
ENSG00000007171	NOS2	GO:0002227	innate immune response in mucosa	NAS
ENSG00000007171	NOS2	GO:0050661	NADP binding	TAS
ENSG00000007171	NOS2	GO:0003958	NADPH-hemoprotein reductase activity	IBA
ENSG00000007171	NOS2	GO:0004517	nitric-oxide synthase activity	TAS
ENSG00000007171	NOS2	GO:0010181	FMN binding	ISS
ENSG00000007171	NOS2	GO:0034617	tetrahydrobiopterin binding	ISS
ENSG00000007171	NOS2	GO:0034618	arginine binding	ISS
ENSG00000007171	NOS2	GO:0006809	nitric oxide biosynthetic process	IDA
ENSG00000007171	NOS2	GO:0007263	nitric oxide mediated signal transduction	IBA
ENSG00000007171	NOS2	GO:0045776	negative regulation of blood pressure	IBA
ENSG00000007171	NOS2	GO:0097755	positive regulation of blood vessel diameter	IBA
ENSG00000007171	NOS2	GO:0031284	positive regulation of guanylate cyclase activity	IBA
ENSG00000007171	NOS2	GO:0001912	positive regulation of leukocyte mediated cytotoxicity	TAS
ENSG00000007171	NOS2	GO:0032310	prostaglandin secretion	IDA
ENSG00000007171	NOS2	GO:0043457	regulation of cellular respiration	TAS
ENSG00000007171	NOS2	GO:0072604	interleukin-6 secretion	IDA
ENSG00000007171	NOS2	GO:0072606	interleukin-8 secretion	IDA
ENSG00000007171	NOS2	GO:0034617	tetrahydrobiopterin binding	IEA
ENSG00000007171	NOS2	GO:0034618	arginine binding	IEA
ENSG00000007171	NOS2	GO:0042803	protein homodimerization activity	IEA
ENSG00000007171	NOS2	GO:0001666	response to hypoxia	IEA
ENSG00000007171	NOS2	GO:0006527	arginine catabolic process	IEA
ENSG00000007171	NOS2	GO:0006801	superoxide metabolic process	IEA
ENSG00000007171	NOS2	GO:0007623	circadian rhythm	IEA
ENSG00000007171	NOS2	GO:0010629	negative regulation of gene expression	IEA
ENSG00000007171	NOS2	GO:0018119	peptidyl-cysteine S-nitrosylation	IEA
ENSG00000007171	NOS2	GO:0032496	response to lipopolysaccharide	IEA
ENSG00000007171	NOS2	GO:0035690	cellular response to drug	IEA
ENSG00000007171	NOS2	GO:0042127	regulation of cell proliferation	IEA
ENSG00000007171	NOS2	GO:0042177	negative regulation of protein catabolic process	IEA
ENSG00000007171	NOS2	GO:0042742	defense response to bacterium	IEA
ENSG00000007171	NOS2	GO:0071222	cellular response to lipopolysaccharide	IEA
ENSG00000007171	NOS2	GO:0071346	cellular response to interferon-gamma	IEA
ENSG00000007171	NOS2	GO:0005737	cytoplasm	IEA
ENSG00000007171	NOS2	GO:0030863	cortical cytoskeleton	IEA
ENSG00000007171	NOS2	GO:0048471	perinuclear region of cytoplasm	IEA
ENSG00000007372	PAX6	GO:0010628	positive regulation of gene expression	IMP
ENSG00000007372	PAX6	GO:0045944	positive regulation of transcription from RNA polymerase II promoter	ISS
ENSG00000007372	PAX6	GO:0005634	nucleus	IEA
ENSG00000007372	PAX6	GO:0005634	nucleus	IDA
ENSG00000007372	PAX6	GO:0005737	cytoplasm	IDA
ENSG00000007372	PAX6	GO:0005829	cytosol	IDA
ENSG00000007372	PAX6	GO:0005654	nucleoplasm	IDA
ENSG00000007372	PAX6	GO:0006355	regulation of transcription, DNA-templated	IEA
ENSG00000007372	PAX6	GO:0006351	transcription, DNA-templated	IEA
ENSG00000007372	PAX6	GO:0003677	DNA binding	IEA
ENSG00000007372	PAX6	GO:0016567	protein ubiquitination	IEA
ENSG00000007372	PAX6	GO:0043565	sequence-specific DNA binding	IEA
ENSG00000007372	PAX6	GO:0005515	protein binding	IPI
ENSG00000007372	PAX6	GO:0007275	multicellular organism development	IEA
ENSG00000007372	PAX6	GO:0030154	cell differentiation	IEA
ENSG00000007372	PAX6	GO:0000122	negative regulation of transcription from RNA polymerase II promoter	IEA
ENSG00000007372	PAX6	GO:0007601	visual perception	TAS
ENSG00000007372	PAX6	GO:0003677	DNA binding	TAS
ENSG00000007372	PAX6	GO:0045893	positive regulation of transcription, DNA-templated	IMP
ENSG00000007372	PAX6	GO:0004842	ubiquitin-protein transferase activity	ISS
ENSG00000007372	PAX6	GO:0007417	central nervous system development	TAS
ENSG00000007372	PAX6	GO:0070412	R-SMAD binding	IPI
ENSG00000007372	PAX6	GO:0000790	nuclear chromatin	IDA
ENSG00000007372	PAX6	GO:0003700	transcription factor activity, sequence-specific DNA binding	TAS
ENSG00000007372	PAX6	GO:0000981	RNA polymerase II transcription factor activity, sequence-specific DNA binding	IDA
ENSG00000007372	PAX6	GO:0009887	animal organ morphogenesis	TAS
ENSG00000007372	PAX6	GO:0019901	protein kinase binding	ISS
ENSG00000007372	PAX6	GO:0006366	transcription from RNA polymerase II promoter	IMP
ENSG00000007372	PAX6	GO:0009611	response to wounding	IEP
ENSG00000007372	PAX6	GO:0008134	transcription factor binding	ISS
ENSG00000007372	PAX6	GO:0035035	histone acetyltransferase binding	ISS
ENSG00000007372	PAX6	GO:0048663	neuron fate commitment	NAS
ENSG00000007372	PAX6	GO:0000979	RNA polymerase II core promoter sequence-specific DNA binding	IDA
ENSG00000007372	PAX6	GO:0001568	blood vessel development	IMP
ENSG00000007372	PAX6	GO:0001654	eye development	TAS
ENSG00000007372	PAX6	GO:0003322	pancreatic A cell development	IMP
ENSG00000007372	PAX6	GO:0042593	glucose homeostasis	IMP
ENSG00000007372	PAX6	GO:0050768	negative regulation of neurogenesis	ISS
ENSG00000007372	PAX6	GO:0061072	iris morphogenesis	IMP
ENSG00000007372	PAX6	GO:0061303	cornea development in camera-type eye	IMP
ENSG00000007372	PAX6	GO:0000978	RNA polymerase II core promoter proximal region sequence-specific DNA binding	IEA
ENSG00000007372	PAX6	GO:0000979	RNA polymerase II core promoter sequence-specific DNA binding	IEA
ENSG00000007372	PAX6	GO:0000981	RNA polymerase II transcription factor activity, sequence-specific DNA binding	IEA
ENSG00000007372	PAX6	GO:0001077	transcriptional activator activity, RNA polymerase II core promoter proximal region sequence-specific binding	IEA
ENSG00000007372	PAX6	GO:0001227	transcriptional repressor activity, RNA polymerase II transcription regulatory region sequence-specific binding	IEA
ENSG00000007372	PAX6	GO:0001228	transcriptional activator activity, RNA polymerase II transcription regulatory region sequence-specific binding	IEA
ENSG00000007372	PAX6	GO:0003682	chromatin binding	IEA
ENSG00000007372	PAX6	GO:0003700	transcription factor activity, sequence-specific DNA binding	IEA
ENSG00000007372	PAX6	GO:0008134	transcription factor binding	IEA
ENSG00000007372	PAX6	GO:0019901	protein kinase binding	IEA
ENSG00000007372	PAX6	GO:0031625	ubiquitin protein ligase binding	IEA
ENSG00000007372	PAX6	GO:0035035	histone acetyltransferase binding	IEA
ENSG00000007372	PAX6	GO:0044212	transcription regulatory region DNA binding	IEA
ENSG00000007372	PAX6	GO:0070410	co-SMAD binding	IEA
ENSG00000007372	PAX6	GO:0070412	R-SMAD binding	IEA
ENSG00000007372	PAX6	GO:0071837	HMG box domain binding	IEA
ENSG00000007372	PAX6	GO:0000132	establishment of mitotic spindle orientation	IEA
ENSG00000007372	PAX6	GO:0001709	cell fate determination	IEA
ENSG00000007372	PAX6	GO:0001764	neuron migration	IEA
ENSG00000007372	PAX6	GO:0001933	negative regulation of protein phosphorylation	IEA
ENSG00000007372	PAX6	GO:0002052	positive regulation of neuroblast proliferation	IEA
ENSG00000007372	PAX6	GO:0002088	lens development in camera-type eye	IEA
ENSG00000007372	PAX6	GO:0003002	regionalization	IEA
ENSG00000007372	PAX6	GO:0003309	type B pancreatic cell differentiation	IEA
ENSG00000007372	PAX6	GO:0003322	pancreatic A cell development	IEA
ENSG00000007372	PAX6	GO:0006357	regulation of transcription from RNA polymerase II promoter	IEA
ENSG00000007372	PAX6	GO:0006366	transcription from RNA polymerase II promoter	IEA
ENSG00000007372	PAX6	GO:0007224	smoothened signaling pathway	IEA
ENSG00000007372	PAX6	GO:0007409	axonogenesis	IEA
ENSG00000007372	PAX6	GO:0007411	axon guidance	IEA
ENSG00000007372	PAX6	GO:0007420	brain development	IEA
ENSG00000007372	PAX6	GO:0007435	salivary gland morphogenesis	IEA
ENSG00000007372	PAX6	GO:0008285	negative regulation of cell proliferation	IEA
ENSG00000007372	PAX6	GO:0009786	regulation of asymmetric cell division	IEA
ENSG00000007372	PAX6	GO:0009950	dorsal/ventral axis specification	IEA
ENSG00000007372	PAX6	GO:0009952	anterior/posterior pattern specification	IEA
ENSG00000007372	PAX6	GO:0009953	dorsal/ventral pattern formation	IEA
ENSG00000007372	PAX6	GO:0010468	regulation of gene expression	IEA
ENSG00000007372	PAX6	GO:0010628	positive regulation of gene expression	IEA
ENSG00000007372	PAX6	GO:0021543	pallium development	IEA
ENSG00000007372	PAX6	GO:0021778	oligodendrocyte cell fate specification	IEA
ENSG00000007372	PAX6	GO:0021796	cerebral cortex regionalization	IEA
ENSG00000007372	PAX6	GO:0021798	forebrain dorsal/ventral pattern formation	IEA
ENSG00000007372	PAX6	GO:0021902	commitment of neuronal cell to specific neuron type in forebrain	IEA
ENSG00000007372	PAX6	GO:0021905	forebrain-midbrain boundary formation	IEA
ENSG00000007372	PAX6	GO:0021912	regulation of transcription from RNA polymerase II promoter involved in spinal cord motor neuron fate specification	IEA
ENSG00000007372	PAX6	GO:0021913	regulation of transcription from RNA polymerase II promoter involved in ventral spinal cord interneuron specification	IEA
ENSG00000007372	PAX6	GO:0021918	regulation of transcription from RNA polymerase II promoter involved in somatic motor neuron fate commitment	IEA
ENSG00000007372	PAX6	GO:0021978	telencephalon regionalization	IEA
ENSG00000007372	PAX6	GO:0021983	pituitary gland development	IEA
ENSG00000007372	PAX6	GO:0021986	habenula development	IEA
ENSG00000007372	PAX6	GO:0023019	signal transduction involved in regulation of gene expression	IEA
ENSG00000007372	PAX6	GO:0030216	keratinocyte differentiation	IEA
ENSG00000007372	PAX6	GO:0030334	regulation of cell migration	IEA
ENSG00000007372	PAX6	GO:0030858	positive regulation of epithelial cell differentiation	IEA
ENSG00000007372	PAX6	GO:0030900	forebrain development	IEA
ENSG00000007372	PAX6	GO:0032808	lacrimal gland development	IEA
ENSG00000007372	PAX6	GO:0033365	protein localization to organelle	IEA
ENSG00000007372	PAX6	GO:0042462	eye photoreceptor cell development	IEA
ENSG00000007372	PAX6	GO:0043010	camera-type eye development	IEA
ENSG00000007372	PAX6	GO:0045165	cell fate commitment	IEA
ENSG00000007372	PAX6	GO:0045665	negative regulation of neuron differentiation	IEA
ENSG00000007372	PAX6	GO:0045893	positive regulation of transcription, DNA-templated	IEA
ENSG00000007372	PAX6	GO:0045944	positive regulation of transcription from RNA polymerase II promoter	IEA
ENSG00000007372	PAX6	GO:0048505	regulation of timing of cell differentiation	IEA
ENSG00000007372	PAX6	GO:0048596	embryonic camera-type eye morphogenesis	IEA
ENSG00000007372	PAX6	GO:0048708	astrocyte differentiation	IEA
ENSG00000007372	PAX6	GO:0050680	negative regulation of epithelial cell proliferation	IEA
ENSG00000007372	PAX6	GO:0050767	regulation of neurogenesis	IEA
ENSG00000007372	PAX6	GO:0060041	retina development in camera-type eye	IEA
ENSG00000007372	PAX6	GO:1990830	cellular response to leukemia inhibitory factor	IEA
ENSG00000007372	PAX6	GO:2000178	negative regulation of neural precursor cell proliferation	IEA
ENSG00000007372	PAX6	GO:0000790	nuclear chromatin	IEA
ENSG00000007372	PAX6	GO:0005622	intracellular	IEA
ENSG00000007372	PAX6	GO:0016020	membrane	IEA
ENSG00000007372	PAX6	GO:0016021	integral component of membrane	IEA
ENSG00000007372	PAX6
ENSG00000008226	DLEC1
ENSG00000008226	DLEC1	GO:0005737	cytoplasm	IDA
ENSG00000008226	DLEC1	GO:0005737	cytoplasm	IEA
ENSG00000008226	DLEC1	GO:0005829	cytosol	IDA
ENSG00000008226	DLEC1	GO:0008285	negative regulation of cell proliferation	IEA
ENSG00000008226	DLEC1	GO:0003674	molecular_function	ND
ENSG00000008226	DLEC1	GO:0008285	negative regulation of cell proliferation	TAS
ENSG00000009709	PAX7	GO:0005634	nucleus	IEA
ENSG00000009709	PAX7	GO:0006355	regulation of transcription, DNA-templated	IEA
ENSG00000009709	PAX7	GO:0006351	transcription, DNA-templated	IEA
ENSG00000009709	PAX7	GO:0003677	DNA binding	IEA
ENSG00000009709	PAX7	GO:0043565	sequence-specific DNA binding	IEA
ENSG00000009709	PAX7	GO:0007275	multicellular organism development	IEA
ENSG00000009709	PAX7	GO:0007517	muscle organ development	IEA
ENSG00000009709	PAX7	GO:0043066	negative regulation of apoptotic process	TAS
ENSG00000009709	PAX7	GO:0003700	transcription factor activity, sequence-specific DNA binding	TAS
ENSG00000009709	PAX7	GO:0009653	anatomical structure morphogenesis	TAS
ENSG00000009709	PAX7	GO:0000983	transcription factor activity, RNA polymerase II core promoter sequence-specific	IEA
ENSG00000009709	PAX7	GO:0006338	chromatin remodeling	IEA
ENSG00000009709	PAX7	GO:0007519	skeletal muscle tissue development	IEA
ENSG00000009709	PAX7	GO:0010453	regulation of cell fate commitment	IEA
ENSG00000009709	PAX7	GO:0010468	regulation of gene expression	IEA
ENSG00000009709	PAX7	GO:0014813	skeletal muscle satellite cell commitment	IEA
ENSG00000009709	PAX7	GO:0021527	spinal cord association neuron differentiation	IEA
ENSG00000009709	PAX7	GO:0021904	dorsal/ventral neural tube patterning	IEA
ENSG00000009709	PAX7	GO:0031062	positive regulation of histone methylation	IEA
ENSG00000009709	PAX7	GO:0043393	regulation of protein binding	IEA
ENSG00000009709	PAX7	GO:0043403	skeletal muscle tissue regeneration	IEA
ENSG00000009709	PAX7	GO:0045944	positive regulation of transcription from RNA polymerase II promoter	IEA
ENSG00000009709	PAX7	GO:0048663	neuron fate commitment	IEA
ENSG00000009709	PAX7	GO:0048706	embryonic skeletal system development	IEA
ENSG00000009709	PAX7	GO:0051216	cartilage development	IEA
ENSG00000009709	PAX7	GO:0060415	muscle tissue morphogenesis	IEA
ENSG00000009709	PAX7	GO:2000288	positive regulation of myoblast proliferation	IEA
ENSG00000010704	HFE	GO:0005615	extracellular space	IDA
ENSG00000010704	HFE	GO:0010628	positive regulation of gene expression	ISS
ENSG00000010704	HFE	GO:0048471	perinuclear region of cytoplasm	IDA
ENSG00000010704	HFE	GO:0030509	BMP signaling pathway	IDA
ENSG00000010704	HFE	GO:0006810	transport	IEA
ENSG00000010704	HFE	GO:0016020	membrane	IEA
ENSG00000010704	HFE	GO:0016021	integral component of membrane	IEA
ENSG00000010704	HFE	GO:0006811	ion transport	IEA
ENSG00000010704	HFE	GO:0005886	plasma membrane	IEA
ENSG00000010704	HFE	GO:0005515	protein binding	IPI
ENSG00000010704	HFE	GO:0031410	cytoplasmic vesicle	IDA
ENSG00000010704	HFE	GO:1990712	HFE-transferrin receptor complex	IEA
ENSG00000010704	HFE	GO:0006879	cellular iron ion homeostasis	IEA
ENSG00000010704	HFE	GO:0005886	plasma membrane	TAS
ENSG00000010704	HFE	GO:0005769	early endosome	IDA
ENSG00000010704	HFE	GO:0055037	recycling endosome	IDA
ENSG00000010704	HFE	GO:0005887	integral component of plasma membrane	TAS
ENSG00000010704	HFE	GO:0005102	receptor binding	IPI
ENSG00000010704	HFE	GO:1990459	transferrin receptor binding	IEA
ENSG00000010704	HFE	GO:0002626	negative regulation of T cell antigen processing and presentation	IEA
ENSG00000010704	HFE	GO:0098711	iron ion import across plasma membrane	IEA
ENSG00000010704	HFE	GO:0009897	external side of plasma membrane	IDA
ENSG00000010704	HFE	GO:1990712	HFE-transferrin receptor complex	IDA
ENSG00000010704	HFE	GO:0006461	protein complex assembly	TAS
ENSG00000010704	HFE	GO:0048260	positive regulation of receptor-mediated endocytosis	IGI
ENSG00000010704	HFE	GO:0032092	positive regulation of protein binding	IGI
ENSG00000010704	HFE	GO:0032435	negative regulation of proteasomal ubiquitin-dependent protein catabolic process	IC
ENSG00000010704	HFE	GO:0002725	negative regulation of T cell cytokine production	IGI
ENSG00000010704	HFE	GO:0033572	transferrin transport	TAS
ENSG00000010704	HFE	GO:0045177	apical part of cell	IDA
ENSG00000010704	HFE	GO:2000273	positive regulation of receptor activity	IGI
ENSG00000010704	HFE	GO:0010862	positive regulation of pathway-restricted SMAD protein phosphorylation	IDA
ENSG00000010704	HFE	GO:0006879	cellular iron ion homeostasis	TAS
ENSG00000010704	HFE	GO:2000008	regulation of protein localization to cell surface	IMP
ENSG00000010704	HFE	GO:0090277	positive regulation of peptide hormone secretion	IMP
ENSG00000010704	HFE	GO:1990459	transferrin receptor binding	IPI
ENSG00000010704	HFE	GO:0055072	iron ion homeostasis	IEA
ENSG00000010704	HFE	GO:0055072	iron ion homeostasis	IC
ENSG00000010704	HFE	GO:0055072	iron ion homeostasis	IMP
ENSG00000010704	HFE	GO:0071281	cellular response to iron ion	IGI
ENSG00000010704	HFE	GO:0045178	basal part of cell	IDA
ENSG00000010704	HFE	GO:0039706	co-receptor binding	IPI
ENSG00000010704	HFE	GO:1900121	negative regulation of receptor binding	IDA
ENSG00000010704	HFE	GO:1900122	positive regulation of receptor binding	IGI
ENSG00000010704	HFE	GO:1904434	positive regulation of ferrous iron binding	IGI
ENSG00000010704	HFE	GO:1904437	positive regulation of transferrin receptor binding	IGI
ENSG00000010704	HFE	GO:1904440	positive regulation of ferrous iron import across plasma membrane	IGI
ENSG00000010704	HFE	GO:0010039	response to iron ion	IMP
ENSG00000010704	HFE	GO:0030881	beta-2-microglobulin binding	IPI
ENSG00000010704	HFE	GO:0098711	iron ion import across plasma membrane	IDA
ENSG00000010704	HFE	GO:1904283	negative regulation of antigen processing and presentation of endogenous peptide antigen via MHC class I	IGI
ENSG00000010704	HFE	GO:2000059	negative regulation of protein ubiquitination involved in ubiquitin-dependent protein catabolic process	IDA
ENSG00000010704	HFE	GO:2000272	negative regulation of receptor activity	IDA
ENSG00000010704	HFE	GO:2001186	negative regulation of CD8-positive, alpha-beta T cell activation	IGI
ENSG00000010704	HFE
ENSG00000010704	HFE	GO:0006953	acute-phase response	IEA
ENSG00000010704	HFE	GO:0007565	female pregnancy	IEA
ENSG00000010704	HFE	GO:0010106	cellular response to iron ion starvation	IEA
ENSG00000010704	HFE	GO:0010628	positive regulation of gene expression	IEA
ENSG00000010704	HFE	GO:0042446	hormone biosynthetic process	IEA
ENSG00000010704	HFE	GO:0060586	multicellular organismal iron ion homeostasis	IEA
ENSG00000010704	HFE	GO:0097421	liver regeneration	IEA
ENSG00000010704	HFE	GO:1990641	response to iron ion starvation	IEA
ENSG00000010704	HFE	GO:0045177	apical part of cell	IEA
ENSG00000010704	HFE	GO:1990357	terminal web	IEA
ENSG00000013297	CLDN11	GO:0016020	membrane	IEA
ENSG00000013297	CLDN11	GO:0016021	integral component of membrane	IEA
ENSG00000013297	CLDN11	GO:0005198	structural molecule activity	IEA
ENSG00000013297	CLDN11	GO:0005886	plasma membrane	IDA
ENSG00000013297	CLDN11	GO:0005886	plasma membrane	IEA
ENSG00000013297	CLDN11	GO:0030054	cell junction	IEA
ENSG00000013297	CLDN11	GO:0005923	bicellular tight junction	IEA
ENSG00000013297	CLDN11	GO:0005923	bicellular tight junction	ISS
ENSG00000013297	CLDN11	GO:0005515	protein binding	IPI
ENSG00000013297	CLDN11	GO:0070062	extracellular exosome	IDA
ENSG00000013297	CLDN11	GO:0042802	identical protein binding	ISS
ENSG00000013297	CLDN11	GO:0016338	calcium-independent cell-cell adhesion via plasma membrane cell-adhesion molecules	ISS
ENSG00000013297	CLDN11	GO:0007155	cell adhesion	IEA
ENSG00000013297	CLDN11	GO:0007283	spermatogenesis	IEA
ENSG00000013297	CLDN11	GO:0008366	axon ensheathment	IEA
ENSG00000013297	CLDN11	GO:0043209	myelin sheath	IEA
ENSG00000013297	CLDN11	GO:0045178	basal part of cell	IEA
ENSG00000013297	CLDN11
ENSG00000023902	PLEKHO1
ENSG00000023902	PLEKHO1	GO:0005634	nucleus	IEA
ENSG00000023902	PLEKHO1	GO:0005737	cytoplasm	IEA
ENSG00000023902	PLEKHO1	GO:0016020	membrane	IEA
ENSG00000023902	PLEKHO1	GO:0005886	plasma membrane	IEA
ENSG00000023902	PLEKHO1	GO:0005515	protein binding	IPI
ENSG00000023902	PLEKHO1	GO:0007520	myoblast fusion	IEA
ENSG00000023902	PLEKHO1	GO:0008360	regulation of cell shape	IEA
ENSG00000023902	PLEKHO1	GO:0051451	myoblast migration	IEA
ENSG00000023902	PLEKHO1	GO:0072673	lamellipodium morphogenesis	IEA
ENSG00000023902	PLEKHO1	GO:0032587	ruffle membrane	IEA
ENSG00000023902	PLEKHO1	GO:0036195	muscle cell projection membrane	IEA
ENSG00000028137	TNFRSF1B	GO:0071222	cellular response to lipopolysaccharide	IMP
ENSG00000028137	TNFRSF1B	GO:0016020	membrane	IEA
ENSG00000028137	TNFRSF1B	GO:0016021	integral component of membrane	IEA
ENSG00000028137	TNFRSF1B	GO:0005886	plasma membrane	IEA
ENSG00000028137	TNFRSF1B	GO:0005515	protein binding	IPI
ENSG00000028137	TNFRSF1B	GO:0005576	extracellular region	IEA
ENSG00000028137	TNFRSF1B	GO:0006915	apoptotic process	IEA
ENSG00000028137	TNFRSF1B	GO:0006954	inflammatory response	IEA
ENSG00000028137	TNFRSF1B	GO:0006955	immune response	IBA
ENSG00000028137	TNFRSF1B	GO:0005886	plasma membrane	TAS
ENSG00000028137	TNFRSF1B	GO:0005887	integral component of plasma membrane	IBA
ENSG00000028137	TNFRSF1B	GO:0006954	inflammatory response	IBA
ENSG00000028137	TNFRSF1B	GO:0097190	apoptotic signaling pathway	IBA
ENSG00000028137	TNFRSF1B	GO:0033209	tumor necrosis factor-mediated signaling pathway	TAS
ENSG00000028137	TNFRSF1B	GO:0031625	ubiquitin protein ligase binding	IPI
ENSG00000028137	TNFRSF1B	GO:0043312	neutrophil degranulation	TAS
ENSG00000028137	TNFRSF1B	GO:0035579	specific granule membrane	TAS
ENSG00000028137	TNFRSF1B	GO:0005031	tumor necrosis factor-activated receptor activity	IEA
ENSG00000028137	TNFRSF1B	GO:0005031	tumor necrosis factor-activated receptor activity	IBA
ENSG00000028137	TNFRSF1B	GO:0007275	multicellular organism development	IBA
ENSG00000028137	TNFRSF1B	GO:0042127	regulation of cell proliferation	IBA
ENSG00000028137	TNFRSF1B	GO:0043154	negative regulation of cysteine-type endopeptidase activity involved in apoptotic process	IBA
ENSG00000028137	TNFRSF1B	GO:0051044	positive regulation of membrane protein ectodomain proteolysis	IMP
ENSG00000028137	TNFRSF1B	GO:0045121	membrane raft	IDA
ENSG00000028137	TNFRSF1B	GO:0005031	tumor necrosis factor-activated receptor activity	TAS
ENSG00000028137	TNFRSF1B	GO:0006955	immune response	IEA
ENSG00000028137	TNFRSF1B	GO:0007166	cell surface receptor signaling pathway	IEA
ENSG00000028137	TNFRSF1B	GO:0007568	aging	IEA
ENSG00000028137	TNFRSF1B	GO:0008630	intrinsic apoptotic signaling pathway in response to DNA damage	IEA
ENSG00000028137	TNFRSF1B	GO:0032496	response to lipopolysaccharide	IEA
ENSG00000028137	TNFRSF1B	GO:0050728	negative regulation of inflammatory response	IEA
ENSG00000028137	TNFRSF1B	GO:0050779	RNA destabilization	IEA
ENSG00000028137	TNFRSF1B	GO:0071363	cellular response to growth factor stimulus	IEA
ENSG00000028137	TNFRSF1B	GO:0097191	extrinsic apoptotic signaling pathway	IEA
ENSG00000028137	TNFRSF1B	GO:0005634	nucleus	IEA
ENSG00000028137	TNFRSF1B	GO:0030424	axon	IEA
ENSG00000028137	TNFRSF1B	GO:0043025	neuronal cell body	IEA
ENSG00000028137	TNFRSF1B	GO:0043196	varicosity	IEA
ENSG00000028137	TNFRSF1B	GO:0045121	membrane raft	IEA
ENSG00000028137	TNFRSF1B	GO:0048471	perinuclear region of cytoplasm	IEA
ENSG00000028137	TNFRSF1B
ENSG00000034533	ASTE1	GO:0006281	DNA repair	IEA
ENSG00000034533	ASTE1	GO:0090305	nucleic acid phosphodiester bond hydrolysis	IEA
ENSG00000034533	ASTE1	GO:0004518	nuclease activity	IEA
ENSG00000034533	ASTE1	GO:0005515	protein binding	IPI
ENSG00000034533	ASTE1
ENSG00000036530	CYP46A1	GO:0055114	oxidation-reduction process	IEA
ENSG00000036530	CYP46A1	GO:0005506	iron ion binding	IEA
ENSG00000036530	CYP46A1	GO:0016705	oxidoreductase activity, acting on paired donors, with incorporation or reduction of molecular oxygen	IEA
ENSG00000036530	CYP46A1	GO:0020037	heme binding	IEA
ENSG00000036530	CYP46A1	GO:0016020	membrane	IEA
ENSG00000036530	CYP46A1	GO:0016021	integral component of membrane	IEA
ENSG00000036530	CYP46A1	GO:0046872	metal ion binding	IEA
ENSG00000036530	CYP46A1	GO:0004497	monooxygenase activity	IEA
ENSG00000036530	CYP46A1	GO:0016491	oxidoreductase activity	IEA
ENSG00000036530	CYP46A1	GO:0006629	lipid metabolic process	IEA
ENSG00000036530	CYP46A1	GO:0005783	endoplasmic reticulum	IEA
ENSG00000036530	CYP46A1	GO:0005789	endoplasmic reticulum membrane	IEA
ENSG00000036530	CYP46A1	GO:0008202	steroid metabolic process	IEA
ENSG00000036530	CYP46A1	GO:0008203	cholesterol metabolic process	IEA
ENSG00000036530	CYP46A1	GO:0006805	xenobiotic metabolic process	IDA
ENSG00000036530	CYP46A1	GO:0020037	heme binding	IDA
ENSG00000036530	CYP46A1	GO:0005789	endoplasmic reticulum membrane	TAS
ENSG00000036530	CYP46A1	GO:0043231	intracellular membrane-bounded organelle	IEA
ENSG00000036530	CYP46A1	GO:0007399	nervous system development	TAS
ENSG00000036530	CYP46A1	GO:0005783	endoplasmic reticulum	TAS
ENSG00000036530	CYP46A1	GO:0031090	organelle membrane	IEA
ENSG00000036530	CYP46A1	GO:0006699	bile acid biosynthetic process	TAS
ENSG00000036530	CYP46A1	GO:0016125	sterol metabolic process	TAS
ENSG00000036530	CYP46A1	GO:0008395	steroid hydroxylase activity	TAS
ENSG00000036530	CYP46A1	GO:0006707	cholesterol catabolic process	IDA
ENSG00000036530	CYP46A1	GO:0033781	cholesterol 24-hydroxylase activity	IDA
ENSG00000036530	CYP46A1	GO:0033781	cholesterol 24-hydroxylase activity	TAS
ENSG00000036530	CYP46A1	GO:0006707	cholesterol catabolic process	TAS
ENSG00000036530	CYP46A1
ENSG00000040608	RTN4R
ENSG00000040608	RTN4R	GO:0016020	membrane	IEA
ENSG00000040608	RTN4R	GO:0005886	plasma membrane	IEA
ENSG00000040608	RTN4R	GO:0042995	cell projection	IEA
ENSG00000040608	RTN4R	GO:0005515	protein binding	IPI
ENSG00000040608	RTN4R	GO:0031225	anchored component of membrane	IEA
ENSG00000040608	RTN4R	GO:0045121	membrane raft	IEA
ENSG00000040608	RTN4R	GO:0045121	membrane raft	ISS
ENSG00000040608	RTN4R	GO:0030425	dendrite	IEA
ENSG00000040608	RTN4R	GO:0005886	plasma membrane	TAS
ENSG00000040608	RTN4R	GO:0005737	cytoplasm	IBA
ENSG00000040608	RTN4R	GO:0008289	lipid binding	IEA
ENSG00000040608	RTN4R	GO:0005887	integral component of plasma membrane	ISS
ENSG00000040608	RTN4R	GO:0008201	heparin binding	ISS
ENSG00000040608	RTN4R	GO:0030424	axon	IEA
ENSG00000040608	RTN4R	GO:0043204	perikaryon	IEA
ENSG00000040608	RTN4R	GO:0044295	axonal growth cone	ISS
ENSG00000040608	RTN4R	GO:0070062	extracellular exosome	IDA
ENSG00000040608	RTN4R	GO:0043547	positive regulation of GTPase activity	ISS
ENSG00000040608	RTN4R	GO:0005783	endoplasmic reticulum	IDA
ENSG00000040608	RTN4R	GO:0004872	receptor activity	ISS
ENSG00000040608	RTN4R	GO:0004872	receptor activity	NAS
ENSG00000040608	RTN4R	GO:0004860	protein kinase inhibitor activity	IBA
ENSG00000040608	RTN4R	GO:0006469	negative regulation of protein kinase activity	IBA
ENSG00000040608	RTN4R	GO:0019221	cytokine-mediated signaling pathway	IBA
ENSG00000040608	RTN4R	GO:0046426	negative regulation of JAK-STAT cascade	IBA
ENSG00000040608	RTN4R	GO:0043005	neuron projection	ISS
ENSG00000040608	RTN4R	GO:0009986	cell surface	IDA
ENSG00000040608	RTN4R	GO:0035374	chondroitin sulfate binding	ISS
ENSG00000040608	RTN4R	GO:0010977	negative regulation of neuron projection development	ISS
ENSG00000040608	RTN4R	GO:0043025	neuronal cell body	ISS
ENSG00000040608	RTN4R	GO:0048681	negative regulation of axon regeneration	ISS
ENSG00000040608	RTN4R	GO:0007166	cell surface receptor signaling pathway	ISS
ENSG00000040608	RTN4R	GO:0035025	positive regulation of Rho protein signal transduction	IMP
ENSG00000040608	RTN4R	GO:0031362	anchored component of external side of plasma membrane	IMP
ENSG00000040608	RTN4R	GO:0050771	negative regulation of axonogenesis	TAS
ENSG00000040608	RTN4R	GO:1905576	ganglioside GT1b binding	IDA
ENSG00000040608	RTN4R	GO:0030517	negative regulation of axon extension	ISS
ENSG00000040608	RTN4R	GO:0022038	corpus callosum development	ISS
ENSG00000040608	RTN4R	GO:0023041	neuronal signal transduction	ISS
ENSG00000040608	RTN4R	GO:0043198	dendritic shaft	ISS
ENSG00000040608	RTN4R	GO:0038131	neuregulin receptor activity	ISS
ENSG00000040608	RTN4R	GO:1905573	ganglioside GM1 binding	IDA
ENSG00000040608	RTN4R	GO:0004872	receptor activity	IEA
ENSG00000040608	RTN4R	GO:0008201	heparin binding	IEA
ENSG00000040608	RTN4R	GO:0035374	chondroitin sulfate binding	IEA
ENSG00000040608	RTN4R	GO:0038131	neuregulin receptor activity	IEA
ENSG00000040608	RTN4R	GO:0007166	cell surface receptor signaling pathway	IEA
ENSG00000040608	RTN4R	GO:0007409	axonogenesis	IEA
ENSG00000040608	RTN4R	GO:0010977	negative regulation of neuron projection development	IEA
ENSG00000040608	RTN4R	GO:0022038	corpus callosum development	IEA
ENSG00000040608	RTN4R	GO:0023041	neuronal signal transduction	IEA
ENSG00000040608	RTN4R	GO:0030517	negative regulation of axon extension	IEA
ENSG00000040608	RTN4R	GO:0043547	positive regulation of GTPase activity	IEA
ENSG00000040608	RTN4R	GO:0048681	negative regulation of axon regeneration	IEA
ENSG00000040608	RTN4R	GO:0005887	integral component of plasma membrane	IEA
ENSG00000040608	RTN4R	GO:0009986	cell surface	IEA
ENSG00000040608	RTN4R	GO:0030426	growth cone	IEA
ENSG00000040608	RTN4R	GO:0043005	neuron projection	IEA
ENSG00000040608	RTN4R	GO:0043025	neuronal cell body	IEA
ENSG00000040608	RTN4R	GO:0043198	dendritic shaft	IEA
ENSG00000040608	RTN4R	GO:0044295	axonal growth cone	IEA
ENSG00000043355	ZIC2	GO:0003676	nucleic acid binding	IEA
ENSG00000043355	ZIC2	GO:0005634	nucleus	IEA
ENSG00000043355	ZIC2	GO:0005634	nucleus	ISS
ENSG00000043355	ZIC2	GO:0005737	cytoplasm	IEA
ENSG00000043355	ZIC2	GO:0005737	cytoplasm	ISS
ENSG00000043355	ZIC2	GO:0046872	metal ion binding	IEA
ENSG00000043355	ZIC2	GO:0005634	nucleus	IDA
ENSG00000043355	ZIC2	GO:0006351	transcription, DNA-templated	IEA
ENSG00000043355	ZIC2	GO:0006355	regulation of transcription, DNA-templated	IEA
ENSG00000043355	ZIC2	GO:0003677	DNA binding	IEA
ENSG00000043355	ZIC2	GO:0003677	DNA binding	ISS
ENSG00000043355	ZIC2	GO:0003700	transcription factor activity, sequence-specific DNA binding	ISS
ENSG00000043355	ZIC2	GO:0031490	chromatin DNA binding	ISS
ENSG00000043355	ZIC2	GO:0016604	nuclear body	IDA
ENSG00000043355	ZIC2	GO:0007275	multicellular organism development	IEA
ENSG00000043355	ZIC2	GO:0007399	nervous system development	IEA
ENSG00000043355	ZIC2	GO:0030154	cell differentiation	IEA
ENSG00000043355	ZIC2	GO:0045893	positive regulation of transcription, DNA-templated	ISS
ENSG00000043355	ZIC2	GO:0007601	visual perception	ISS
ENSG00000043355	ZIC2	GO:0045892	negative regulation of transcription, DNA-templated	ISS
ENSG00000043355	ZIC2	GO:0007420	brain development	TAS
ENSG00000043355	ZIC2	GO:0051091	positive regulation of sequence-specific DNA binding transcription factor activity	ISS
ENSG00000043355	ZIC2
ENSG00000054356	PTPRN	GO:0005634	nucleus	IDA
ENSG00000054356	PTPRN	GO:0005634	nucleus	IEA
ENSG00000054356	PTPRN	GO:0016020	membrane	IEA
ENSG00000054356	PTPRN	GO:0016021	integral component of membrane	IEA
ENSG00000054356	PTPRN	GO:0006351	transcription, DNA-templated	IEA
ENSG00000054356	PTPRN	GO:0006355	regulation of transcription, DNA-templated	IEA
ENSG00000054356	PTPRN	GO:0005794	Golgi apparatus	ISS
ENSG00000054356	PTPRN	GO:0005886	plasma membrane	IEA
ENSG00000054356	PTPRN	GO:0005886	plasma membrane	ISS
ENSG00000054356	PTPRN	GO:0042995	cell projection	IEA
ENSG00000054356	PTPRN	GO:0005515	protein binding	IPI
ENSG00000054356	PTPRN	GO:0030054	cell junction	IEA
ENSG00000054356	PTPRN	GO:0045202	synapse	IEA
ENSG00000054356	PTPRN	GO:0045202	synapse	ISS
ENSG00000054356	PTPRN	GO:0031410	cytoplasmic vesicle	IEA
ENSG00000054356	PTPRN	GO:0005768	endosome	IEA
ENSG00000054356	PTPRN	GO:0005768	endosome	ISS
ENSG00000054356	PTPRN	GO:0030424	axon	IEA
ENSG00000054356	PTPRN	GO:0045944	positive regulation of transcription from RNA polymerase II promoter	IDA
ENSG00000054356	PTPRN	GO:0043204	perikaryon	IEA
ENSG00000054356	PTPRN	GO:0008134	transcription factor binding	IDA
ENSG00000054356	PTPRN	GO:0044389	ubiquitin-like protein ligase binding	IDA
ENSG00000054356	PTPRN	GO:0030141	secretory granule	ISS
ENSG00000054356	PTPRN	GO:0030658	transport vesicle membrane	IEA
ENSG00000054356	PTPRN	GO:0043025	neuronal cell body	ISS
ENSG00000054356	PTPRN	GO:0000302	response to reactive oxygen species	IDA
ENSG00000054356	PTPRN	GO:0030507	spectrin binding	IPI
ENSG00000054356	PTPRN	GO:0001553	luteinization	ISS
ENSG00000054356	PTPRN	GO:0043679	axon terminus	ISS
ENSG00000054356	PTPRN	GO:0035773	insulin secretion involved in cellular response to glucose stimulus	ISS
ENSG00000054356	PTPRN	GO:0030073	insulin secretion	IGI
ENSG00000054356	PTPRN	GO:1904692	positive regulation of type B pancreatic cell proliferation	IDA
ENSG00000054356	PTPRN	GO:1990502	dense core granule maturation	IGI
ENSG00000054356	PTPRN	GO:0051020	GTPase binding	IEA
ENSG00000054356	PTPRN	GO:0009749	response to glucose	IEA
ENSG00000054356	PTPRN	GO:0019221	cytokine-mediated signaling pathway	IEA
ENSG00000054356	PTPRN	GO:0032868	response to insulin	IEA
ENSG00000054356	PTPRN	GO:0043627	response to estrogen	IEA
ENSG00000054356	PTPRN	GO:0051591	response to cAMP	IEA
ENSG00000054356	PTPRN	GO:1904692	positive regulation of type B pancreatic cell proliferation	IEA
ENSG00000054356	PTPRN	GO:0005794	Golgi apparatus	IEA
ENSG00000054356	PTPRN	GO:0030141	secretory granule	IEA
ENSG00000054356	PTPRN	GO:0043025	neuronal cell body	IEA
ENSG00000054356	PTPRN	GO:0043679	axon terminus	IEA
ENSG00000054356	PTPRN
ENSG00000054356	PTPRN	GO:0016787	hydrolase activity	IEA
ENSG00000054356	PTPRN	GO:0004725	protein tyrosine phosphatase activity	IEA
ENSG00000054356	PTPRN	GO:0016791	phosphatase activity	IEA
ENSG00000054356	PTPRN	GO:0006470	protein dephosphorylation	IEA
ENSG00000054356	PTPRN	GO:0016311	dephosphorylation	IEA
ENSG00000054356	PTPRN	GO:0035335	peptidyl-tyrosine dephosphorylation	IEA
ENSG00000054356	PTPRN	GO:0004721	phosphoprotein phosphatase activity	IEA
ENSG00000054611	TBC1D22A	GO:0042803	protein homodimerization activity	IDA
ENSG00000054611	TBC1D22A	GO:0005096	GTPase activator activity	IEA
ENSG00000054611	TBC1D22A	GO:0005096	GTPase activator activity	IBA
ENSG00000054611	TBC1D22A	GO:0017137	Rab GTPase binding	IBA
ENSG00000054611	TBC1D22A	GO:0006886	intracellular protein transport	IBA
ENSG00000054611	TBC1D22A	GO:0031338	regulation of vesicle fusion	IBA
ENSG00000054611	TBC1D22A	GO:0090630	activation of GTPase activity	IBA
ENSG00000054611	TBC1D22A	GO:0005622	intracellular	IBA
ENSG00000054611	TBC1D22A	GO:0012505	endomembrane system	IBA
ENSG00000054611	TBC1D22A	GO:0005515	protein binding	IPI
ENSG00000054611	TBC1D22A	GO:0071889	14-3-3 protein binding	IDA
ENSG00000054611	TBC1D22A
ENSG00000059915	PSD	GO:0016020	membrane	IEA
ENSG00000059915	PSD	GO:0005886	plasma membrane	IEA
ENSG00000059915	PSD	GO:0042995	cell projection	IEA
ENSG00000059915	PSD	GO:0005515	protein binding	IPI
ENSG00000059915	PSD	GO:0004871	signal transducer activity	NAS
ENSG00000059915	PSD	GO:0007165	signal transduction	NAS
ENSG00000059915	PSD	GO:0065009	regulation of molecular function	IEA
ENSG00000059915	PSD	GO:0005543	phospholipid binding	IEA
ENSG00000059915	PSD	GO:0005086	ARF guanyl-nucleotide exchange factor activity	IEA
ENSG00000059915	PSD	GO:0032012	regulation of ARF protein signal transduction	IEA
ENSG00000059915	PSD	GO:0005085	guanyl-nucleotide exchange factor activity	IEA
ENSG00000059915	PSD	GO:0005086	ARF guanyl-nucleotide exchange factor activity	IDA
ENSG00000059915	PSD	GO:0032154	cleavage furrow	IDA
ENSG00000059915	PSD	GO:0032154	cleavage furrow	IEA
ENSG00000059915	PSD	GO:0032587	ruffle membrane	IDA
ENSG00000059915	PSD	GO:0032587	ruffle membrane	IEA
ENSG00000059915	PSD	GO:0031175	neuron projection development	IEA
ENSG00000059915	PSD	GO:0014069	postsynaptic density	IEA
ENSG00000059915	PSD	GO:0043197	dendritic spine	IEA
ENSG00000059915	PSD	GO:0098999	extrinsic component of postsynaptic endosome membrane	IEA
ENSG00000059915	PSD
ENSG00000069956	MAPK6	GO:0005634	nucleus	IEA
ENSG00000069956	MAPK6	GO:0005634	nucleus	ISS
ENSG00000069956	MAPK6	GO:0005737	cytoplasm	IEA
ENSG00000069956	MAPK6	GO:0005737	cytoplasm	ISS
ENSG00000069956	MAPK6	GO:0000166	nucleotide binding	IEA
ENSG00000069956	MAPK6	GO:0004672	protein kinase activity	IEA
ENSG00000069956	MAPK6	GO:0004674	protein serine/threonine kinase activity	IEA
ENSG00000069956	MAPK6	GO:0005524	ATP binding	IEA
ENSG00000069956	MAPK6	GO:0006468	protein phosphorylation	IEA
ENSG00000069956	MAPK6	GO:0005829	cytosol	IDA
ENSG00000069956	MAPK6	GO:0016740	transferase activity	IEA
ENSG00000069956	MAPK6	GO:0004707	MAP kinase activity	IEA
ENSG00000069956	MAPK6	GO:0004707	MAP kinase activity	ISS
ENSG00000069956	MAPK6	GO:0016301	kinase activity	IEA
ENSG00000069956	MAPK6	GO:0000165	MAPK cascade	IEA
ENSG00000069956	MAPK6	GO:0016310	phosphorylation	IEA
ENSG00000069956	MAPK6	GO:0005515	protein binding	IPI
ENSG00000069956	MAPK6	GO:0007049	cell cycle	IEA
ENSG00000069956	MAPK6	GO:0005634	nucleus	IBA
ENSG00000069956	MAPK6	GO:0005737	cytoplasm	IBA
ENSG00000069956	MAPK6	GO:0005654	nucleoplasm	TAS
ENSG00000069956	MAPK6	GO:0005829	cytosol	TAS
ENSG00000069956	MAPK6	GO:0004674	protein serine/threonine kinase activity	TAS
ENSG00000069956	MAPK6	GO:0006468	protein phosphorylation	TAS
ENSG00000069956	MAPK6	GO:0010468	regulation of gene expression	IBA
ENSG00000069956	MAPK6	GO:0007165	signal transduction	TAS
ENSG00000069956	MAPK6	GO:0006468	protein phosphorylation	ISS
ENSG00000069956	MAPK6	GO:0004707	MAP kinase activity	IBA
ENSG00000069956	MAPK6	GO:0071310	cellular response to organic substance	IBA
ENSG00000069956	MAPK6	GO:0019901	protein kinase binding	IEA
ENSG00000069956	MAPK6	GO:0046982	protein heterodimerization activity	IEA
ENSG00000069956	MAPK6	GO:0060999	positive regulation of dendritic spine development	IEA
ENSG00000069956	MAPK6	GO:0032156	septin cytoskeleton	IEA
ENSG00000069956	MAPK6	GO:0043234	protein complex	IEA
ENSG00000069956	MAPK6
ENSG00000070526	ST6GALNAC1	GO:0016020	membrane	IEA
ENSG00000070526	ST6GALNAC1	GO:0016021	integral component of membrane	IEA
ENSG00000070526	ST6GALNAC1	GO:0016740	transferase activity	IEA
ENSG00000070526	ST6GALNAC1	GO:0008373	sialyltransferase activity	IEA
ENSG00000070526	ST6GALNAC1	GO:0016757	transferase activity, transferring glycosyl groups	IEA
ENSG00000070526	ST6GALNAC1	GO:0006486	protein glycosylation	IEA
ENSG00000070526	ST6GALNAC1	GO:0097503	sialylation	IEA
ENSG00000070526	ST6GALNAC1	GO:0005794	Golgi apparatus	IEA
ENSG00000070526	ST6GALNAC1	GO:0000139	Golgi membrane	IEA
ENSG00000070526	ST6GALNAC1	GO:0006486	protein glycosylation	NAS
ENSG00000070526	ST6GALNAC1	GO:0000139	Golgi membrane	TAS
ENSG00000070526	ST6GALNAC1	GO:0000139	Golgi membrane	IBA
ENSG00000070526	ST6GALNAC1	GO:0008373	sialyltransferase activity	NAS
ENSG00000070526	ST6GALNAC1	GO:0009311	oligosaccharide metabolic process	IBA
ENSG00000070526	ST6GALNAC1	GO:0018279	protein N-linked glycosylation via asparagine	IBA
ENSG00000070526	ST6GALNAC1	GO:0001665	alpha-N-acetylgalactosaminide alpha-2,6-sialyltransferase activity	IBA
ENSG00000070526	ST6GALNAC1	GO:0001665	alpha-N-acetylgalactosaminide alpha-2,6-sialyltransferase activity	TAS
ENSG00000070526	ST6GALNAC1	GO:0001665	alpha-N-acetylgalactosaminide alpha-2,6-sialyltransferase activity	IEA
ENSG00000070526	ST6GALNAC1	GO:0001574	ganglioside biosynthetic process	IBA
ENSG00000070526	ST6GALNAC1	GO:0009312	oligosaccharide biosynthetic process	IEA
ENSG00000070526	ST6GALNAC1
ENSG00000071626	DAZAP1	GO:0003676	nucleic acid binding	IEA
ENSG00000071626	DAZAP1	GO:0003723	RNA binding	IEA
ENSG00000071626	DAZAP1	GO:0003723	RNA binding	IDA
ENSG00000071626	DAZAP1	GO:0005634	nucleus	IEA
ENSG00000071626	DAZAP1	GO:0005737	cytoplasm	IEA
ENSG00000071626	DAZAP1	GO:0005829	cytosol	IDA
ENSG00000071626	DAZAP1	GO:0005654	nucleoplasm	IDA
ENSG00000071626	DAZAP1	GO:0007275	multicellular organism development	IEA
ENSG00000071626	DAZAP1	GO:0030154	cell differentiation	IEA
ENSG00000071626	DAZAP1	GO:0007283	spermatogenesis	IEA
ENSG00000071626	DAZAP1	GO:0005515	protein binding	IPI
ENSG00000071626	DAZAP1	GO:0043234	protein complex	IDA
ENSG00000071626	DAZAP1	GO:0008266	poly(U) RNA binding	IMP
ENSG00000071626	DAZAP1	GO:0034046	poly(G) binding	IMP
ENSG00000071626	DAZAP1	GO:1990904	ribonucleoprotein complex	IMP
ENSG00000071626	DAZAP1	GO:0035613	RNA stem-loop binding	IEA
ENSG00000071626	DAZAP1	GO:0001893	maternal placenta development	IEA
ENSG00000071626	DAZAP1	GO:0008283	cell proliferation	IEA
ENSG00000071626	DAZAP1	GO:0048026	positive regulation of mRNA splicing, via spliceosome	IEA
ENSG00000071626	DAZAP1
ENSG00000071909	MYO3B
ENSG00000071909	MYO3B	GO:0005737	cytoplasm	IEA
ENSG00000071909	MYO3B	GO:0000166	nucleotide binding	IEA
ENSG00000071909	MYO3B	GO:0004672	protein kinase activity	IEA
ENSG00000071909	MYO3B	GO:0004674	protein serine/threonine kinase activity	IEA
ENSG00000071909	MYO3B	GO:0005524	ATP binding	IEA
ENSG00000071909	MYO3B	GO:0006468	protein phosphorylation	IEA
ENSG00000071909	MYO3B	GO:0016740	transferase activity	IEA
ENSG00000071909	MYO3B	GO:0016301	kinase activity	IEA
ENSG00000071909	MYO3B	GO:0016310	phosphorylation	IEA
ENSG00000071909	MYO3B	GO:0003774	motor activity	IEA
ENSG00000071909	MYO3B	GO:0016459	myosin complex	IEA
ENSG00000071909	MYO3B	GO:0003779	actin binding	IEA
ENSG00000071909	MYO3B	GO:0005856	cytoskeleton	IEA
ENSG00000071909	MYO3B	GO:0042995	cell projection	IEA
ENSG00000071909	MYO3B	GO:0050896	response to stimulus	IEA
ENSG00000071909	MYO3B	GO:0032420	stereocilium	IEA
ENSG00000071909	MYO3B	GO:0007601	visual perception	IEA
ENSG00000071909	MYO3B	GO:0007605	sensory perception of sound	IEA
ENSG00000071909	MYO3B	GO:0007605	sensory perception of sound	ISS
ENSG00000071909	MYO3B	GO:0032426	stereocilium tip	ISS
ENSG00000071909	MYO3B	GO:0090103	cochlea morphogenesis	ISS
ENSG00000075415	SLC25A3	GO:0006810	transport	IEA
ENSG00000075415	SLC25A3	GO:0016020	membrane	IEA
ENSG00000075415	SLC25A3	GO:0016020	membrane	IDA
ENSG00000075415	SLC25A3	GO:0016021	integral component of membrane	IEA
ENSG00000075415	SLC25A3	GO:0005739	mitochondrion	IDA
ENSG00000075415	SLC25A3	GO:0005743	mitochondrial inner membrane	IEA
ENSG00000075415	SLC25A3	GO:0005739	mitochondrion	IEA
ENSG00000075415	SLC25A3	GO:0015293	symporter activity	IEA
ENSG00000075415	SLC25A3	GO:0055085	transmembrane transport	IEA
ENSG00000075415	SLC25A3	GO:1902600	hydrogen ion transmembrane transport	IEA
ENSG00000075415	SLC25A3	GO:0015992	proton transport	IEA
ENSG00000075415	SLC25A3	GO:0070062	extracellular exosome	IDA
ENSG00000075415	SLC25A3	GO:0035435	phosphate ion transmembrane transport	IEA
ENSG00000075415	SLC25A3	GO:0006810	transport	TAS
ENSG00000075415	SLC25A3	GO:0005887	integral component of plasma membrane	TAS
ENSG00000075415	SLC25A3	GO:0006839	mitochondrial transport	IBA
ENSG00000075415	SLC25A3	GO:0005743	mitochondrial inner membrane	IBA
ENSG00000075415	SLC25A3	GO:0032403	protein complex binding	IDA
ENSG00000075415	SLC25A3	GO:0005739	mitochondrion	TAS
ENSG00000075415	SLC25A3	GO:0005743	mitochondrial inner membrane	TAS
ENSG00000075415	SLC25A3	GO:0015317	phosphate:proton symporter activity	TAS
ENSG00000075415	SLC25A3
ENSG00000075415	SLC25A3	GO:0043209	myelin sheath	IEA
ENSG00000075420	FNDC3B	GO:0003723	RNA binding	IDA
ENSG00000075420	FNDC3B	GO:0016020	membrane	IEA
ENSG00000075420	FNDC3B	GO:0016021	integral component of membrane	IEA
ENSG00000075420	FNDC3B
ENSG00000076826	CAMSAP3	GO:0005737	cytoplasm	IDA
ENSG00000076826	CAMSAP3	GO:0005737	cytoplasm	IEA
ENSG00000076826	CAMSAP3	GO:0005856	cytoskeleton	IEA
ENSG00000076826	CAMSAP3	GO:0031175	neuron projection development	IEA
ENSG00000076826	CAMSAP3	GO:0008017	microtubule binding	IEA
ENSG00000076826	CAMSAP3	GO:0030054	cell junction	IEA
ENSG00000076826	CAMSAP3	GO:0005874	microtubule	IEA
ENSG00000076826	CAMSAP3	GO:0005516	calmodulin binding	IEA
ENSG00000076826	CAMSAP3	GO:0005813	centrosome	IDA
ENSG00000076826	CAMSAP3	GO:0005515	protein binding	IPI
ENSG00000076826	CAMSAP3	GO:0070507	regulation of microtubule cytoskeleton organization	IMP
ENSG00000076826	CAMSAP3	GO:0051015	actin filament binding	IDA
ENSG00000076826	CAMSAP3	GO:0005912	adherens junction	IEA
ENSG00000076826	CAMSAP3	GO:0010923	negative regulation of phosphatase activity	IDA
ENSG00000076826	CAMSAP3	GO:0030334	regulation of cell migration	IDA
ENSG00000076826	CAMSAP3	GO:0000226	microtubule cytoskeleton organization	IDA
ENSG00000076826	CAMSAP3	GO:0000226	microtubule cytoskeleton organization	IMP
ENSG00000076826	CAMSAP3	GO:0045198	establishment of epithelial cell apical/basal polarity	IDA
ENSG00000076826	CAMSAP3	GO:0051893	regulation of focal adhesion assembly	IDA
ENSG00000076826	CAMSAP3	GO:0034453	microtubule anchoring	IMP
ENSG00000076826	CAMSAP3	GO:0036449	microtubule minus-end	IDA
ENSG00000076826	CAMSAP3	GO:0031113	regulation of microtubule polymerization	IDA
ENSG00000076826	CAMSAP3	GO:0090136	epithelial cell-cell adhesion	IMP
ENSG00000076826	CAMSAP3	GO:0030507	spectrin binding	IEA
ENSG00000076826	CAMSAP3	GO:0051011	microtubule minus-end binding	IDA
ENSG00000076826	CAMSAP3	GO:0033043	regulation of organelle organization	IMP
ENSG00000076826	CAMSAP3	GO:1903358	regulation of Golgi organization	IDA
ENSG00000076826	CAMSAP3	GO:0045218	zonula adherens maintenance	IMP
ENSG00000076826	CAMSAP3	GO:0005915	zonula adherens	IDA
ENSG00000076826	CAMSAP3	GO:0009792	embryo development ending in birth or egg hatching	ISS
ENSG00000076826	CAMSAP3	GO:0030951	establishment or maintenance of microtubule cytoskeleton polarity	IDA
ENSG00000076826	CAMSAP3	GO:0098840	protein transport along microtubule	ISS
ENSG00000076826	CAMSAP3
ENSG00000082684	SEMA5B	GO:0016020	membrane	IEA
ENSG00000082684	SEMA5B	GO:0016021	integral component of membrane	IEA
ENSG00000082684	SEMA5B	GO:0007275	multicellular organism development	IEA
ENSG00000082684	SEMA5B	GO:0007399	nervous system development	IEA
ENSG00000082684	SEMA5B	GO:0030154	cell differentiation	IEA
ENSG00000082684	SEMA5B	GO:0005615	extracellular space	IBA
ENSG00000082684	SEMA5B	GO:0038191	neuropilin binding	IBA
ENSG00000082684	SEMA5B	GO:0050919	negative chemotaxis	IBA
ENSG00000082684	SEMA5B
ENSG00000082684	SEMA5B	GO:0048675	axon extension	IEA
ENSG00000082684	SEMA5B	GO:0050908	detection of light stimulus involved in visual perception	IEA
ENSG00000082684	SEMA5B	GO:0097485	neuron projection guidance	IEA
ENSG00000082684	SEMA5B	GO:1990138	neuron projection extension	IEA
ENSG00000083312	TNPO1	GO:0003723	RNA binding	IDA
ENSG00000083312	TNPO1	GO:0006810	transport	IEA
ENSG00000083312	TNPO1	GO:0005634	nucleus	IEA
ENSG00000083312	TNPO1	GO:0005737	cytoplasm	IEA
ENSG00000083312	TNPO1	GO:0006886	intracellular protein transport	IEA
ENSG00000083312	TNPO1	GO:0015031	protein transport	IEA
ENSG00000083312	TNPO1	GO:0005515	protein binding	IPI
ENSG00000083312	TNPO1	GO:0008536	Ran GTPase binding	IEA
ENSG00000083312	TNPO1	GO:0035735	intraciliary transport involved in cilium assembly	TAS
ENSG00000083312	TNPO1	GO:0005929	cilium	TAS
ENSG00000083312	TNPO1	GO:0005829	cytosol	TAS
ENSG00000083312	TNPO1	GO:0070062	extracellular exosome	IDA
ENSG00000083312	TNPO1	GO:0043488	regulation of mRNA stability	TAS
ENSG00000083312	TNPO1	GO:0016032	viral process	IEA
ENSG00000083312	TNPO1	GO:0008565	protein transporter activity	IBA
ENSG00000083312	TNPO1	GO:0006607	NLS-bearing protein import into nucleus	IBA
ENSG00000083312	TNPO1	GO:0005634	nucleus	TAS
ENSG00000083312	TNPO1	GO:0005737	cytoplasm	TAS
ENSG00000083312	TNPO1	GO:0031965	nuclear membrane	IBA
ENSG00000083312	TNPO1	GO:0034399	nuclear periphery	IBA
ENSG00000083312	TNPO1	GO:0008139	nuclear localization sequence binding	TAS
ENSG00000083312	TNPO1	GO:0006610	ribosomal protein import into nucleus	IBA
ENSG00000083312	TNPO1	GO:0000060	protein import into nucleus, translocation	TAS
ENSG00000083312	TNPO1
ENSG00000085552	IGSF9
ENSG00000085552	IGSF9	GO:0016020	membrane	IEA
ENSG00000085552	IGSF9	GO:0016021	integral component of membrane	IEA
ENSG00000085552	IGSF9	GO:0005886	plasma membrane	IEA
ENSG00000085552	IGSF9	GO:0007275	multicellular organism development	IEA
ENSG00000085552	IGSF9	GO:0030054	cell junction	IEA
ENSG00000085552	IGSF9	GO:0045202	synapse	IEA
ENSG00000085552	IGSF9	GO:0007399	nervous system development	IEA
ENSG00000085552	IGSF9	GO:0030154	cell differentiation	IEA
ENSG00000085552	IGSF9	GO:0098632	cell-cell adhesion mediator activity	IEA
ENSG00000085552	IGSF9	GO:0007156	homophilic cell adhesion via plasma membrane adhesion molecules	IEA
ENSG00000085552	IGSF9	GO:0016358	dendrite development	IEA
ENSG00000085552	IGSF9	GO:0050807	regulation of synapse organization	IEA
ENSG00000085552	IGSF9	GO:0030424	axon	IEA
ENSG00000085552	IGSF9	GO:0030425	dendrite	IEA
ENSG00000085552	IGSF9	GO:0060077	inhibitory synapse	IEA
ENSG00000087085	ACHE	GO:0005634	nucleus	IEA
ENSG00000087085	ACHE	GO:0016020	membrane	IEA
ENSG00000087085	ACHE	GO:0016787	hydrolase activity	IEA
ENSG00000087085	ACHE	GO:0007155	cell adhesion	TAS
ENSG00000087085	ACHE	GO:0042803	protein homodimerization activity	NAS
ENSG00000087085	ACHE	GO:0005886	plasma membrane	IEA
ENSG00000087085	ACHE	GO:0005515	protein binding	IPI
ENSG00000087085	ACHE	GO:0005576	extracellular region	IEA
ENSG00000087085	ACHE	GO:0005576	extracellular region	TAS
ENSG00000087085	ACHE	GO:0030054	cell junction	IEA
ENSG00000087085	ACHE	GO:0045202	synapse	IEA
ENSG00000087085	ACHE	GO:0007399	nervous system development	TAS
ENSG00000087085	ACHE	GO:0006260	DNA replication	TAS
ENSG00000087085	ACHE	GO:0031225	anchored component of membrane	IEA
ENSG00000087085	ACHE	GO:0005886	plasma membrane	TAS
ENSG00000087085	ACHE	GO:0052689	carboxylic ester hydrolase activity	IEA
ENSG00000087085	ACHE	GO:0001540	amyloid-beta binding	TAS
ENSG00000087085	ACHE	GO:0008283	cell proliferation	TAS
ENSG00000087085	ACHE	GO:0007517	muscle organ development	TAS
ENSG00000087085	ACHE	GO:0004104	cholinesterase activity	IEA
ENSG00000087085	ACHE	GO:0050714	positive regulation of protein secretion	TAS
ENSG00000087085	ACHE	GO:0048471	perinuclear region of cytoplasm	IDA
ENSG00000087085	ACHE	GO:0042136	neurotransmitter biosynthetic process	TAS
ENSG00000087085	ACHE	GO:0005794	Golgi apparatus	IDA
ENSG00000087085	ACHE	GO:0009611	response to wounding	TAS
ENSG00000087085	ACHE	GO:0007416	synapse assembly	TAS
ENSG00000087085	ACHE	GO:0042982	amyloid precursor protein metabolic process	TAS
ENSG00000087085	ACHE	GO:0005518	collagen binding	IDA
ENSG00000087085	ACHE	GO:0003990	acetylcholinesterase activity	IEA
ENSG00000087085	ACHE	GO:0003990	acetylcholinesterase activity	IMP
ENSG00000087085	ACHE	GO:0042803	protein homodimerization activity	IPI
ENSG00000087085	ACHE	GO:0007155	cell adhesion	IDA
ENSG00000087085	ACHE	GO:0043236	laminin binding	IDA
ENSG00000087085	ACHE	GO:0042166	acetylcholine binding	NAS
ENSG00000087085	ACHE	GO:0006656	phosphatidylcholine biosynthetic process	TAS
ENSG00000087085	ACHE	GO:0042135	neurotransmitter catabolic process	IEA
ENSG00000087085	ACHE	GO:0003990	acetylcholinesterase activity	IDA
ENSG00000087085	ACHE	GO:0003990	acetylcholinesterase activity	TAS
ENSG00000087085	ACHE	GO:0004104	cholinesterase activity	IDA
ENSG00000087085	ACHE	GO:0016787	hydrolase activity	IDA
ENSG00000087085	ACHE	GO:0017171	serine hydrolase activity	IDA
ENSG00000087085	ACHE	GO:0042166	acetylcholine binding	IDA
ENSG00000087085	ACHE	GO:0001507	acetylcholine catabolic process in synaptic cleft	NAS
ENSG00000087085	ACHE	GO:0002076	osteoblast development	IEP
ENSG00000087085	ACHE	GO:0006581	acetylcholine catabolic process	IDA
ENSG00000087085	ACHE	GO:0032223	negative regulation of synaptic transmission, cholinergic	IC
ENSG00000087085	ACHE	GO:0005576	extracellular region	IDA
ENSG00000087085	ACHE	GO:0005605	basal lamina	NAS
ENSG00000087085	ACHE	GO:0016020	membrane	IDA
ENSG00000087085	ACHE	GO:0043083	synaptic cleft	IEA
ENSG00000087085	ACHE	GO:0045202	synapse	IDA
ENSG00000087085	ACHE
ENSG00000087085	ACHE	GO:0016021	integral component of membrane	IEA
ENSG00000087085	ACHE	GO:0043236	laminin binding	IEA
ENSG00000087085	ACHE	GO:0043621	protein self-association	IEA
ENSG00000087085	ACHE	GO:0001919	regulation of receptor recycling	IEA
ENSG00000087085	ACHE	GO:0006581	acetylcholine catabolic process	IEA
ENSG00000087085	ACHE	GO:0031623	receptor internalization	IEA
ENSG00000087085	ACHE	GO:0045212	neurotransmitter receptor biosynthetic process	IEA
ENSG00000087085	ACHE	GO:0051262	protein tetramerization	IEA
ENSG00000087085	ACHE	GO:0060041	retina development in camera-type eye	IEA
ENSG00000087085	ACHE	GO:0005605	basal lamina	IEA
ENSG00000087085	ACHE	GO:0005615	extracellular space	IEA
ENSG00000087085	ACHE	GO:0009986	cell surface	IEA
ENSG00000087085	ACHE	GO:0031594	neuromuscular junction	IEA
ENSG00000089280	FUS	GO:0003676	nucleic acid binding	IEA
ENSG00000089280	FUS	GO:0003723	RNA binding	IEA
ENSG00000089280	FUS	GO:0003723	RNA binding	IDA
ENSG00000089280	FUS	GO:0005634	nucleus	IEA
ENSG00000089280	FUS	GO:0046872	metal ion binding	IEA
ENSG00000089280	FUS	GO:0005654	nucleoplasm	IDA
ENSG00000089280	FUS	GO:0006355	regulation of transcription, DNA-templated	IEA
ENSG00000089280	FUS	GO:0003677	DNA binding	IEA
ENSG00000089280	FUS	GO:0005515	protein binding	IPI
ENSG00000089280	FUS	GO:0042802	identical protein binding	IPI
ENSG00000089280	FUS	GO:0005654	nucleoplasm	TAS
ENSG00000089280	FUS	GO:0005634	nucleus	TAS
ENSG00000089280	FUS	GO:0005634	nucleus	IDA
ENSG00000089280	FUS	GO:0003723	RNA binding	TAS
ENSG00000089280	FUS	GO:0000398	mRNA splicing, via spliceosome	TAS
ENSG00000089280	FUS	GO:0003713	transcription coactivator activity	IDA
ENSG00000089280	FUS	GO:0030331	estrogen receptor binding	IEA
ENSG00000089280	FUS	GO:0031489	myosin V binding	IEA
ENSG00000089280	FUS	GO:0035255	ionotropic glutamate receptor binding	IEA
ENSG00000089280	FUS	GO:0046965	retinoid X receptor binding	IEA
ENSG00000089280	FUS	GO:0046966	thyroid hormone receptor binding	IEA
ENSG00000089280	FUS	GO:0071277	cellular response to calcium ion	IEA
ENSG00000089280	FUS	GO:0005737	cytoplasm	IEA
ENSG00000089280	FUS	GO:0005844	polysome	IEA
ENSG00000089280	FUS	GO:0030425	dendrite	IEA
ENSG00000089280	FUS	GO:0043025	neuronal cell body	IEA
ENSG00000089280	FUS	GO:0043197	dendritic spine	IEA
ENSG00000089280	FUS	GO:0043204	perikaryon	IEA
ENSG00000089280	FUS	GO:0044327	dendritic spine head	IEA
ENSG00000089280	FUS	GO:0048471	perinuclear region of cytoplasm	IEA
ENSG00000089280	FUS
ENSG00000091137	SLC26A4	GO:0006810	transport	IEA
ENSG00000091137	SLC26A4	GO:0016020	membrane	IEA
ENSG00000091137	SLC26A4	GO:0016021	integral component of membrane	IEA
ENSG00000091137	SLC26A4	GO:0055085	transmembrane transport	IEA
ENSG00000091137	SLC26A4	GO:0098656	anion transmembrane transport	IEA
ENSG00000091137	SLC26A4	GO:0005886	plasma membrane	IEA
ENSG00000091137	SLC26A4	GO:1902476	chloride transmembrane transport	IEA
ENSG00000091137	SLC26A4	GO:0008271	secondary active sulfate transmembrane transporter activity	IEA
ENSG00000091137	SLC26A4	GO:0015116	sulfate transmembrane transporter activity	IEA
ENSG00000091137	SLC26A4	GO:0008272	sulfate transport	IEA
ENSG00000091137	SLC26A4	GO:1902358	sulfate transmembrane transport	IEA
ENSG00000091137	SLC26A4	GO:0005886	plasma membrane	TAS
ENSG00000091137	SLC26A4	GO:0005887	integral component of plasma membrane	IBA
ENSG00000091137	SLC26A4	GO:0070062	extracellular exosome	IDA
ENSG00000091137	SLC26A4	GO:0016021	integral component of membrane	TAS
ENSG00000091137	SLC26A4	GO:0016324	apical plasma membrane	IDA
ENSG00000091137	SLC26A4	GO:0016324	apical plasma membrane	ISS
ENSG00000091137	SLC26A4	GO:0006811	ion transport	TAS
ENSG00000091137	SLC26A4	GO:0031526	brush border membrane	ISS
ENSG00000091137	SLC26A4	GO:0005254	chloride channel activity	IBA
ENSG00000091137	SLC26A4	GO:0007605	sensory perception of sound	TAS
ENSG00000091137	SLC26A4	GO:0015106	bicarbonate transmembrane transporter activity	IBA
ENSG00000091137	SLC26A4	GO:0015108	chloride transmembrane transporter activity	TAS
ENSG00000091137	SLC26A4	GO:0015111	iodide transmembrane transporter activity	TAS
ENSG00000091137	SLC26A4	GO:0015116	sulfate transmembrane transporter activity	TAS
ENSG00000091137	SLC26A4	GO:0015301	anion:anion antiporter activity	IBA
ENSG00000091137	SLC26A4	GO:0019531	oxalate transmembrane transporter activity	IBA
ENSG00000091137	SLC26A4	GO:0006885	regulation of pH	ISS
ENSG00000091137	SLC26A4	GO:0008272	sulfate transport	TAS
ENSG00000091137	SLC26A4	GO:0015698	inorganic anion transport	TAS
ENSG00000091137	SLC26A4	GO:0015701	bicarbonate transport	IBA
ENSG00000091137	SLC26A4	GO:0015705	iodide transport	IEA
ENSG00000091137	SLC26A4	GO:0019532	oxalate transport	IEA
ENSG00000091137	SLC26A4	GO:0032880	regulation of protein localization	ISS
ENSG00000091137	SLC26A4	GO:0042391	regulation of membrane potential	IBA
ENSG00000091137	SLC26A4	GO:0051453	regulation of intracellular pH	IBA
ENSG00000091137	SLC26A4	GO:0015108	chloride transmembrane transporter activity	IEA
ENSG00000091137	SLC26A4	GO:0015111	iodide transmembrane transporter activity	IEA
ENSG00000091137	SLC26A4	GO:0006885	regulation of pH	IEA
ENSG00000091137	SLC26A4	GO:0015698	inorganic anion transport	IEA
ENSG00000091137	SLC26A4	GO:0032880	regulation of protein localization	IEA
ENSG00000091137	SLC26A4	GO:0016324	apical plasma membrane	IEA
ENSG00000091137	SLC26A4	GO:0031526	brush border membrane	IEA
ENSG00000091137	SLC26A4
ENSG00000091181	IL5RA	GO:0005622	intracellular	IEA
ENSG00000091181	IL5RA	GO:0016020	membrane	IEA
ENSG00000091181	IL5RA	GO:0016021	integral component of membrane	IEA
ENSG00000091181	IL5RA	GO:0018108	peptidyl-tyrosine phosphorylation	IEA
ENSG00000091181	IL5RA	GO:0005515	protein binding	IPI
ENSG00000091181	IL5RA	GO:0004896	cytokine receptor activity	IEA
ENSG00000091181	IL5RA	GO:0019221	cytokine-mediated signaling pathway	IEA
ENSG00000091181	IL5RA	GO:0065009	regulation of molecular function	IEA
ENSG00000091181	IL5RA	GO:0005886	plasma membrane	TAS
ENSG00000091181	IL5RA	GO:0000165	MAPK cascade	TAS
ENSG00000091181	IL5RA	GO:0016021	integral component of membrane	TAS
ENSG00000091181	IL5RA	GO:0007165	signal transduction	TAS
ENSG00000091181	IL5RA	GO:0005615	extracellular space	TAS
ENSG00000091181	IL5RA	GO:0005088	Ras guanyl-nucleotide exchange factor activity	TAS
ENSG00000091181	IL5RA	GO:0008283	cell proliferation	TAS
ENSG00000091181	IL5RA	GO:0004713	protein tyrosine kinase activity	TAS
ENSG00000091181	IL5RA	GO:0038043	interleukin-5-mediated signaling pathway	IEA
ENSG00000091181	IL5RA	GO:0004914	interleukin-5 receptor activity	TAS
ENSG00000091181	IL5RA	GO:0002437	inflammatory response to antigenic stimulus	IEA
ENSG00000091181	IL5RA	GO:0032674	regulation of interleukin-5 production	IEA
ENSG00000091181	IL5RA	GO:0071310	cellular response to organic substance	IEA
ENSG00000091181	IL5RA
ENSG00000091972	CD200
ENSG00000091972	CD200	GO:0050776	regulation of immune response	IEA
ENSG00000091972	CD200	GO:0043031	negative regulation of macrophage activation	IEA
ENSG00000091972	CD200	GO:0016020	membrane	IEA
ENSG00000091972	CD200	GO:0016021	integral component of membrane	IEA
ENSG00000091972	CD200	GO:0005886	plasma membrane	IEA
ENSG00000091972	CD200	GO:0005515	protein binding	IPI
ENSG00000091972	CD200	GO:0050776	regulation of immune response	TAS
ENSG00000091972	CD200	GO:0005886	plasma membrane	TAS
ENSG00000091972	CD200	GO:0005887	integral component of plasma membrane	TAS
ENSG00000091972	CD200	GO:0004872	receptor activity	IBA
ENSG00000091972	CD200	GO:0005102	receptor binding	IBA
ENSG00000091972	CD200	GO:0042803	protein homodimerization activity	IBA
ENSG00000091972	CD200	GO:0050839	cell adhesion molecule binding	IBA
ENSG00000091972	CD200	GO:0007156	homophilic cell adhesion via plasma membrane adhesion molecules	IBA
ENSG00000091972	CD200	GO:0007157	heterophilic cell-cell adhesion via plasma membrane cell adhesion molecules	IBA
ENSG00000091972	CD200	GO:0005913	cell-cell adherens junction	IBA
ENSG00000091972	CD200	GO:0008037	cell recognition	IBA
ENSG00000092200	RPGRIP1	GO:0007601	visual perception	IEA
ENSG00000092200	RPGRIP1	GO:0042462	eye photoreceptor cell development	IEA
ENSG00000092200	RPGRIP1	GO:0032391	photoreceptor connecting cilium	IEA
ENSG00000092200	RPGRIP1	GO:0042995	cell projection	IEA
ENSG00000092200	RPGRIP1	GO:0005515	protein binding	IPI
ENSG00000092200	RPGRIP1	GO:0050896	response to stimulus	IEA
ENSG00000092200	RPGRIP1	GO:0005929	cilium	IEA
ENSG00000092200	RPGRIP1	GO:0032391	photoreceptor connecting cilium	ISS
ENSG00000092200	RPGRIP1	GO:0060041	retina development in camera-type eye	IEA
ENSG00000092200	RPGRIP1	GO:0061351	neural precursor cell proliferation	IEA
ENSG00000092200	RPGRIP1	GO:0005930	axoneme	IEA
ENSG00000092200	RPGRIP1	GO:0097730	non-motile cilium	IEA
ENSG00000092200	RPGRIP1
ENSG00000095464	PDE6C	GO:0016020	membrane	IEA
ENSG00000095464	PDE6C	GO:0046872	metal ion binding	IEA
ENSG00000095464	PDE6C	GO:0000166	nucleotide binding	IEA
ENSG00000095464	PDE6C	GO:0016787	hydrolase activity	IEA
ENSG00000095464	PDE6C	GO:0007165	signal transduction	IEA
ENSG00000095464	PDE6C	GO:0005886	plasma membrane	IEA
ENSG00000095464	PDE6C	GO:0008081	phosphoric diester hydrolase activity	IEA
ENSG00000095464	PDE6C	GO:0004114	3',5'-cyclic-nucleotide phosphodiesterase activity	IEA
ENSG00000095464	PDE6C	GO:0050896	response to stimulus	IEA
ENSG00000095464	PDE6C	GO:0030553	cGMP binding	IEA
ENSG00000095464	PDE6C	GO:0007601	visual perception	IEA
ENSG00000095464	PDE6C	GO:0007601	visual perception	TAS
ENSG00000095464	PDE6C	GO:0047555	3',5'-cyclic-GMP phosphodiesterase activity	IEA
ENSG00000095464	PDE6C	GO:0007603	phototransduction, visible light	IEA
ENSG00000095464	PDE6C	GO:0046549	retinal cone cell development	IEA
ENSG00000095464	PDE6C	GO:0050953	sensory perception of light stimulus	IEA
ENSG00000095464	PDE6C
ENSG00000099337	KCNK6	GO:0006810	transport	IEA
ENSG00000099337	KCNK6	GO:0016020	membrane	IEA
ENSG00000099337	KCNK6	GO:0016021	integral component of membrane	IEA
ENSG00000099337	KCNK6	GO:0005244	voltage-gated ion channel activity	IEA
ENSG00000099337	KCNK6	GO:0005267	potassium channel activity	IEA
ENSG00000099337	KCNK6	GO:0006811	ion transport	IEA
ENSG00000099337	KCNK6	GO:0006813	potassium ion transport	IEA
ENSG00000099337	KCNK6	GO:0034765	regulation of ion transmembrane transport	IEA
ENSG00000099337	KCNK6	GO:0071805	potassium ion transmembrane transport	IEA
ENSG00000099337	KCNK6	GO:0005886	plasma membrane	TAS
ENSG00000099337	KCNK6	GO:0005267	potassium channel activity	TAS
ENSG00000099337	KCNK6	GO:0005242	inward rectifier potassium channel activity	TAS
ENSG00000099337	KCNK6	GO:0006813	potassium ion transport	TAS
ENSG00000099337	KCNK6	GO:0030322	stabilization of membrane potential	IBA
ENSG00000099337	KCNK6	GO:0061337	cardiac conduction	TAS
ENSG00000099337	KCNK6	GO:0008076	voltage-gated potassium channel complex	TAS
ENSG00000099337	KCNK6	GO:0022841	potassium ion leak channel activity	IBA
ENSG00000099337	KCNK6	GO:0003073	regulation of systemic arterial blood pressure	IEA
ENSG00000099337	KCNK6	GO:0003085	negative regulation of systemic arterial blood pressure	IEA
ENSG00000099337	KCNK6	GO:0060075	regulation of resting membrane potential	IEA
ENSG00000099337	KCNK6
ENSG00000099889	ARVCF	GO:0005634	nucleus	IEA
ENSG00000099889	ARVCF	GO:0005737	cytoplasm	IEA
ENSG00000099889	ARVCF	GO:0007155	cell adhesion	IEA
ENSG00000099889	ARVCF	GO:0005886	plasma membrane	IEA
ENSG00000099889	ARVCF	GO:0007275	multicellular organism development	IEA
ENSG00000099889	ARVCF	GO:0016339	calcium-dependent cell-cell adhesion via plasma membrane cell adhesion molecules	IEA
ENSG00000099889	ARVCF	GO:0005515	protein binding	IPI
ENSG00000099889	ARVCF	GO:0098609	cell-cell adhesion	IEA
ENSG00000099889	ARVCF	GO:0007155	cell adhesion	TAS
ENSG00000099889	ARVCF	GO:0007275	multicellular organism development	TAS
ENSG00000099889	ARVCF	GO:0005622	intracellular	TAS
ENSG00000099889	ARVCF
ENSG00000100122	CRYBB1	GO:0007601	visual perception	IEA
ENSG00000100122	CRYBB1	GO:0005515	protein binding	IPI
ENSG00000100122	CRYBB1	GO:0005212	structural constituent of eye lens	IEA
ENSG00000100122	CRYBB1	GO:0007601	visual perception	TAS
ENSG00000100167	SEPT3	GO:0005525	GTP binding	IEA
ENSG00000100167	SEPT3	GO:0000166	nucleotide binding	IEA
ENSG00000100167	SEPT3	GO:0005737	cytoplasm	IEA
ENSG00000100167	SEPT3	GO:0051301	cell division	IEA
ENSG00000100167	SEPT3	GO:0005856	cytoskeleton	IEA
ENSG00000100167	SEPT3	GO:0005515	protein binding	IPI
ENSG00000100167	SEPT3	GO:0007049	cell cycle	IEA
ENSG00000100167	SEPT3	GO:0030054	cell junction	IEA
ENSG00000100167	SEPT3	GO:0045202	synapse	IEA
ENSG00000100167	SEPT3	GO:0042802	identical protein binding	IPI
ENSG00000100167	SEPT3	GO:0003674	molecular_function	ND
ENSG00000100167	SEPT3
ENSG00000100425	BRD1
ENSG00000100425	BRD1	GO:0005634	nucleus	IDA
ENSG00000100425	BRD1	GO:0005634	nucleus	IEA
ENSG00000100425	BRD1	GO:0005634	nucleus	TAS
ENSG00000100425	BRD1	GO:0016607	nuclear speck	IDA
ENSG00000100425	BRD1	GO:0046872	metal ion binding	IEA
ENSG00000100425	BRD1	GO:0016569	covalent chromatin modification	IEA
ENSG00000100425	BRD1	GO:0042393	histone binding	IDA
ENSG00000100425	BRD1	GO:0043966	histone H3 acetylation	IDA
ENSG00000100425	BRD1	GO:0070776	MOZ/MORF histone acetyltransferase complex	IDA
ENSG00000100425	BRD1	GO:0035902	response to immobilization stress	IEA
ENSG00000100425	BRD1	GO:0051602	response to electrical stimulus	IEA
ENSG00000100425	BRD1	GO:0030425	dendrite	IEA
ENSG00000100425	BRD1	GO:0043204	perikaryon	IEA
ENSG00000101204	CHRNA4	GO:0006810	transport	IEA
ENSG00000101204	CHRNA4	GO:0016020	membrane	IEA
ENSG00000101204	CHRNA4	GO:0016020	membrane	ISS
ENSG00000101204	CHRNA4	GO:0016021	integral component of membrane	IEA
ENSG00000101204	CHRNA4	GO:0016021	integral component of membrane	NAS
ENSG00000101204	CHRNA4	GO:0005216	ion channel activity	IEA
ENSG00000101204	CHRNA4	GO:0006811	ion transport	IEA
ENSG00000101204	CHRNA4	GO:0034220	ion transmembrane transport	IEA
ENSG00000101204	CHRNA4	GO:0055085	transmembrane transport	IEA
ENSG00000101204	CHRNA4	GO:0006811	ion transport	NAS
ENSG00000101204	CHRNA4	GO:0005886	plasma membrane	IEA
ENSG00000101204	CHRNA4	GO:0005886	plasma membrane	ISS
ENSG00000101204	CHRNA4	GO:0007165	signal transduction	IDA
ENSG00000101204	CHRNA4	GO:0006281	DNA repair	IMP
ENSG00000101204	CHRNA4	GO:0006816	calcium ion transport	ISS
ENSG00000101204	CHRNA4	GO:0030054	cell junction	IEA
ENSG00000101204	CHRNA4	GO:0045202	synapse	IEA
ENSG00000101204	CHRNA4	GO:0045211	postsynaptic membrane	IEA
ENSG00000101204	CHRNA4	GO:0005230	extracellular ligand-gated ion channel activity	IEA
ENSG00000101204	CHRNA4	GO:0030425	dendrite	ISS
ENSG00000101204	CHRNA4	GO:0005886	plasma membrane	TAS
ENSG00000101204	CHRNA4	GO:0060079	excitatory postsynaptic potential	IEA
ENSG00000101204	CHRNA4	GO:0022848	acetylcholine-gated cation-selective channel activity	IEA
ENSG00000101204	CHRNA4	GO:0005515	protein binding	IPI
ENSG00000101204	CHRNA4	GO:0001666	response to hypoxia	IDA
ENSG00000101204	CHRNA4	GO:0007268	chemical synaptic transmission	NAS
ENSG00000101204	CHRNA4	GO:0042113	B cell activation	ISS
ENSG00000101204	CHRNA4	GO:0006979	response to oxidative stress	IMP
ENSG00000101204	CHRNA4	GO:0050890	cognition	IMP
ENSG00000101204	CHRNA4	GO:0043025	neuronal cell body	ISS
ENSG00000101204	CHRNA4	GO:0042391	regulation of membrane potential	ISS
ENSG00000101204	CHRNA4	GO:0009897	external side of plasma membrane	ISS
ENSG00000101204	CHRNA4	GO:0019233	sensory perception of pain	ISS
ENSG00000101204	CHRNA4	GO:0015464	acetylcholine receptor activity	IDA
ENSG00000101204	CHRNA4	GO:0007274	neuromuscular synaptic transmission	IBA
ENSG00000101204	CHRNA4	GO:0007271	synaptic transmission, cholinergic	ISS
ENSG00000101204	CHRNA4	GO:0042166	acetylcholine binding	IBA
ENSG00000101204	CHRNA4	GO:0015276	ligand-gated ion channel activity	TAS
ENSG00000101204	CHRNA4	GO:0007271	synaptic transmission, cholinergic	IBA
ENSG00000101204	CHRNA4	GO:0035094	response to nicotine	IDA
ENSG00000101204	CHRNA4	GO:0022848	acetylcholine-gated cation-selective channel activity	IDA
ENSG00000101204	CHRNA4	GO:0042166	acetylcholine binding	IC
ENSG00000101204	CHRNA4	GO:0035095	behavioral response to nicotine	IMP
ENSG00000101204	CHRNA4	GO:0050877	nervous system process	IMP
ENSG00000101204	CHRNA4	GO:0005892	acetylcholine-gated channel complex	IDA
ENSG00000101204	CHRNA4	GO:0014059	regulation of dopamine secretion	ISS
ENSG00000101204	CHRNA4	GO:0022848	acetylcholine-gated cation-selective channel activity	TAS
ENSG00000101204	CHRNA4	GO:0051899	membrane depolarization	ISS
ENSG00000101204	CHRNA4	GO:0060080	inhibitory postsynaptic potential	ISS
ENSG00000101204	CHRNA4	GO:0001508	action potential	ISS
ENSG00000101204	CHRNA4	GO:0015464	acetylcholine receptor activity	IEA
ENSG00000101204	CHRNA4	GO:0001508	action potential	IEA
ENSG00000101204	CHRNA4	GO:0006816	calcium ion transport	IEA
ENSG00000101204	CHRNA4	GO:0007271	synaptic transmission, cholinergic	IEA
ENSG00000101204	CHRNA4	GO:0007585	respiratory gaseous exchange	IEA
ENSG00000101204	CHRNA4	GO:0007626	locomotory behavior	IEA
ENSG00000101204	CHRNA4	GO:0014059	regulation of dopamine secretion	IEA
ENSG00000101204	CHRNA4	GO:0019233	sensory perception of pain	IEA
ENSG00000101204	CHRNA4	GO:0035094	response to nicotine	IEA
ENSG00000101204	CHRNA4	GO:0035095	behavioral response to nicotine	IEA
ENSG00000101204	CHRNA4	GO:0035640	exploration behavior	IEA
ENSG00000101204	CHRNA4	GO:0042113	B cell activation	IEA
ENSG00000101204	CHRNA4	GO:0042391	regulation of membrane potential	IEA
ENSG00000101204	CHRNA4	GO:0050877	nervous system process	IEA
ENSG00000101204	CHRNA4	GO:0051899	membrane depolarization	IEA
ENSG00000101204	CHRNA4	GO:0060080	inhibitory postsynaptic potential	IEA
ENSG00000101204	CHRNA4	GO:0095500	acetylcholine receptor signaling pathway	IEA
ENSG00000101204	CHRNA4	GO:0005892	acetylcholine-gated channel complex	IEA
ENSG00000101204	CHRNA4	GO:0009897	external side of plasma membrane	IEA
ENSG00000101204	CHRNA4
ENSG00000101204	CHRNA4	GO:0060078	regulation of postsynaptic membrane potential	IEA
ENSG00000101977	MCF2	GO:0005622	intracellular	IEA
ENSG00000101977	MCF2	GO:0035556	intracellular signal transduction	IEA
ENSG00000101977	MCF2	GO:0005089	Rho guanyl-nucleotide exchange factor activity	IEA
ENSG00000101977	MCF2	GO:0035023	regulation of Rho protein signal transduction	IEA
ENSG00000101977	MCF2	GO:0065009	regulation of molecular function	IEA
ENSG00000101977	MCF2	GO:0005085	guanyl-nucleotide exchange factor activity	IEA
ENSG00000101977	MCF2	GO:0005737	cytoplasm	IEA
ENSG00000101977	MCF2	GO:0016020	membrane	IEA
ENSG00000101977	MCF2	GO:0005515	protein binding	IPI
ENSG00000101977	MCF2	GO:0005829	cytosol	TAS
ENSG00000101977	MCF2	GO:0070062	extracellular exosome	IDA
ENSG00000101977	MCF2	GO:0051056	regulation of small GTPase mediated signal transduction	TAS
ENSG00000101977	MCF2	GO:0005856	cytoskeleton	TAS
ENSG00000101977	MCF2	GO:0016020	membrane	TAS
ENSG00000101977	MCF2	GO:0005085	guanyl-nucleotide exchange factor activity	TAS
ENSG00000101977	MCF2	GO:0005089	Rho guanyl-nucleotide exchange factor activity	TAS
ENSG00000101977	MCF2	GO:0043065	positive regulation of apoptotic process	TAS
ENSG00000101977	MCF2	GO:0050771	negative regulation of axonogenesis	TAS
ENSG00000101977	MCF2	GO:0007186	G-protein coupled receptor signaling pathway	TAS
ENSG00000101977	MCF2
ENSG00000102181	CD99L2	GO:0016020	membrane	IEA
ENSG00000102181	CD99L2	GO:0016021	integral component of membrane	IEA
ENSG00000102181	CD99L2	GO:0007155	cell adhesion	IEA
ENSG00000102181	CD99L2	GO:0005886	plasma membrane	IEA
ENSG00000102181	CD99L2	GO:0005515	protein binding	IPI
ENSG00000102181	CD99L2	GO:0030054	cell junction	IEA
ENSG00000102181	CD99L2	GO:0005925	focal adhesion	IDA
ENSG00000102181	CD99L2
ENSG00000102452	NALCN	GO:0006810	transport	IEA
ENSG00000102452	NALCN	GO:0016020	membrane	IEA
ENSG00000102452	NALCN	GO:0016021	integral component of membrane	IEA
ENSG00000102452	NALCN	GO:0055085	transmembrane transport	IEA
ENSG00000102452	NALCN	GO:0005216	ion channel activity	IEA
ENSG00000102452	NALCN	GO:0006811	ion transport	IEA
ENSG00000102452	NALCN	GO:0034220	ion transmembrane transport	IEA
ENSG00000102452	NALCN	GO:0098655	cation transmembrane transport	IEA
ENSG00000102452	NALCN	GO:0005244	voltage-gated ion channel activity	IEA
ENSG00000102452	NALCN	GO:0034765	regulation of ion transmembrane transport	IEA
ENSG00000102452	NALCN	GO:0071805	potassium ion transmembrane transport	ISS
ENSG00000102452	NALCN	GO:0005515	protein binding	IPI
ENSG00000102452	NALCN	GO:0006814	sodium ion transport	IEA
ENSG00000102452	NALCN	GO:0070588	calcium ion transmembrane transport	ISS
ENSG00000102452	NALCN	GO:0005261	cation channel activity	IEA
ENSG00000102452	NALCN	GO:0005886	plasma membrane	TAS
ENSG00000102452	NALCN	GO:0005272	sodium channel activity	IEA
ENSG00000102452	NALCN	GO:0005886	plasma membrane	IBA
ENSG00000102452	NALCN	GO:0034220	ion transmembrane transport	TAS
ENSG00000102452	NALCN	GO:0035725	sodium ion transmembrane transport	ISS
ENSG00000102452	NALCN	GO:0060075	regulation of resting membrane potential	ISS
ENSG00000102452	NALCN	GO:0086010	membrane depolarization during action potential	IBA
ENSG00000102452	NALCN	GO:0005261	cation channel activity	ISS
ENSG00000102452	NALCN	GO:0034220	ion transmembrane transport	IBA
ENSG00000102452	NALCN	GO:0006816	calcium ion transport	IBA
ENSG00000102452	NALCN	GO:0022840	leak channel activity	ISS
ENSG00000102452	NALCN	GO:0005261	cation channel activity	IBA
ENSG00000102452	NALCN	GO:0005272	sodium channel activity	TAS
ENSG00000102452	NALCN
ENSG00000102898	NUTF2	GO:0006810	transport	IEA
ENSG00000102898	NUTF2	GO:0051028	mRNA transport	IEA
ENSG00000102898	NUTF2	GO:0005634	nucleus	IEA
ENSG00000102898	NUTF2	GO:0005737	cytoplasm	IEA
ENSG00000102898	NUTF2	GO:0016020	membrane	IEA
ENSG00000102898	NUTF2	GO:0015031	protein transport	IEA
ENSG00000102898	NUTF2	GO:0005829	cytosol	IDA
ENSG00000102898	NUTF2	GO:0005829	cytosol	IEA
ENSG00000102898	NUTF2	GO:0005515	protein binding	IPI
ENSG00000102898	NUTF2	GO:0005643	nuclear pore	IEA
ENSG00000102898	NUTF2	GO:0005654	nucleoplasm	IDA
ENSG00000102898	NUTF2	GO:0005654	nucleoplasm	IEA
ENSG00000102898	NUTF2	GO:0042802	identical protein binding	IPI
ENSG00000102898	NUTF2	GO:0070062	extracellular exosome	IDA
ENSG00000102898	NUTF2	GO:0005637	nuclear inner membrane	IEA
ENSG00000102898	NUTF2	GO:0031965	nuclear membrane	ISS
ENSG00000102898	NUTF2	GO:0008536	Ran GTPase binding	IDA
ENSG00000102898	NUTF2	GO:0008536	Ran GTPase binding	IPI
ENSG00000102898	NUTF2	GO:0000060	protein import into nucleus, translocation	IMP
ENSG00000102898	NUTF2	GO:0006611	protein export from nucleus	IDA
ENSG00000102898	NUTF2	GO:0005487	nucleocytoplasmic transporter activity	IDA
ENSG00000102898	NUTF2	GO:0006606	protein import into nucleus	IDA
ENSG00000102898	NUTF2	GO:0005640	nuclear outer membrane	IEA
ENSG00000102898	NUTF2	GO:0090204	protein localization to nuclear pore	ISS
ENSG00000102898	NUTF2	GO:0005487	nucleocytoplasmic transporter activity	IEA
ENSG00000102898	NUTF2	GO:0008536	Ran GTPase binding	IEA
ENSG00000102898	NUTF2	GO:0008565	protein transporter activity	IEA
ENSG00000102898	NUTF2	GO:0006606	protein import into nucleus	IEA
ENSG00000102898	NUTF2	GO:0042307	positive regulation of protein import into nucleus	IEA
ENSG00000102898	NUTF2	GO:0090204	protein localization to nuclear pore	IEA
ENSG00000102898	NUTF2	GO:1904046	negative regulation of vascular endothelial growth factor production	IEA
ENSG00000102898	NUTF2	GO:0031965	nuclear membrane	IEA
ENSG00000102898	NUTF2	GO:0044613	nuclear pore central transport channel	IEA
ENSG00000102898	NUTF2
ENSG00000103064	SLC7A6	GO:0006810	transport	IEA
ENSG00000103064	SLC7A6	GO:0016020	membrane	IEA
ENSG00000103064	SLC7A6	GO:0016021	integral component of membrane	IEA
ENSG00000103064	SLC7A6	GO:0043231	intracellular membrane-bounded organelle	IDA
ENSG00000103064	SLC7A6	GO:0005886	plasma membrane	IDA
ENSG00000103064	SLC7A6	GO:0005886	plasma membrane	IEA
ENSG00000103064	SLC7A6	GO:0015297	antiporter activity	IEA
ENSG00000103064	SLC7A6	GO:0015171	amino acid transmembrane transporter activity	IEA
ENSG00000103064	SLC7A6	GO:0003333	amino acid transmembrane transport	IEA
ENSG00000103064	SLC7A6	GO:0050900	leukocyte migration	TAS
ENSG00000103064	SLC7A6	GO:0005886	plasma membrane	TAS
ENSG00000103064	SLC7A6	GO:1902475	L-alpha-amino acid transmembrane transport	IEA
ENSG00000103064	SLC7A6	GO:0016323	basolateral plasma membrane	IEA
ENSG00000103064	SLC7A6	GO:0006865	amino acid transport	IEA
ENSG00000103064	SLC7A6	GO:0006810	transport	TAS
ENSG00000103064	SLC7A6	GO:0005887	integral component of plasma membrane	TAS
ENSG00000103064	SLC7A6	GO:0015297	antiporter activity	IBA
ENSG00000103064	SLC7A6	GO:0006461	protein complex assembly	TAS
ENSG00000103064	SLC7A6	GO:0006520	cellular amino acid metabolic process	TAS
ENSG00000103064	SLC7A6	GO:0015179	L-amino acid transmembrane transporter activity	IBA
ENSG00000103064	SLC7A6	GO:0006865	amino acid transport	TAS
ENSG00000103064	SLC7A6	GO:0015171	amino acid transmembrane transporter activity	TAS
ENSG00000103064	SLC7A6
ENSG00000103175	WFDC1	GO:0005576	extracellular region	IEA
ENSG00000103175	WFDC1	GO:0010951	negative regulation of endopeptidase activity	IEA
ENSG00000103175	WFDC1	GO:0005615	extracellular space	NAS
ENSG00000103175	WFDC1	GO:0005615	extracellular space	IBA
ENSG00000103175	WFDC1	GO:0030414	peptidase inhibitor activity	IEA
ENSG00000103175	WFDC1	GO:0010466	negative regulation of peptidase activity	IEA
ENSG00000103175	WFDC1	GO:0003674	molecular_function	ND
ENSG00000103175	WFDC1	GO:0004867	serine-type endopeptidase inhibitor activity	IEA
ENSG00000103175	WFDC1	GO:0030308	negative regulation of cell growth	NAS
ENSG00000103175	WFDC1	GO:0001558	regulation of cell growth	IBA
ENSG00000103175	WFDC1	GO:0001558	regulation of cell growth	IEA
ENSG00000103175	WFDC1	GO:0032355	response to estradiol	IEA
ENSG00000103175	WFDC1	GO:0042493	response to drug	IEA
ENSG00000103175	WFDC1	GO:0050680	negative regulation of epithelial cell proliferation	IEA
ENSG00000103175	WFDC1	GO:0050728	negative regulation of inflammatory response	IEA
ENSG00000103175	WFDC1	GO:0061045	negative regulation of wound healing	IEA
ENSG00000103175	WFDC1	GO:0005615	extracellular space	IEA
ENSG00000103175	WFDC1
ENSG00000103404	USP31	GO:0016579	protein deubiquitination	IEA
ENSG00000103404	USP31	GO:0006511	ubiquitin-dependent protein catabolic process	IEA
ENSG00000103404	USP31	GO:0036459	thiol-dependent ubiquitinyl hydrolase activity	IEA
ENSG00000103404	USP31
ENSG00000103404	USP31	GO:0016787	hydrolase activity	IEA
ENSG00000103404	USP31	GO:0008233	peptidase activity	IEA
ENSG00000103404	USP31	GO:0008234	cysteine-type peptidase activity	IEA
ENSG00000103404	USP31	GO:0006508	proteolysis	IEA
ENSG00000103404	USP31	GO:0004843	thiol-dependent ubiquitin-specific protease activity	IDA
ENSG00000103404	USP31	GO:0016579	protein deubiquitination	IDA
ENSG00000103404	USP31	GO:0005634	nucleus	IDA
ENSG00000103710	RASL12	GO:0005525	GTP binding	IEA
ENSG00000103710	RASL12	GO:0016020	membrane	IEA
ENSG00000103710	RASL12	GO:0000166	nucleotide binding	IEA
ENSG00000103710	RASL12	GO:0007165	signal transduction	IEA
ENSG00000103710	RASL12	GO:0003924	GTPase activity	IEA
ENSG00000104228	TRIM35	GO:0005634	nucleus	IEA
ENSG00000104228	TRIM35	GO:0005634	nucleus	ISS
ENSG00000104228	TRIM35	GO:0005737	cytoplasm	IEA
ENSG00000104228	TRIM35	GO:0005737	cytoplasm	ISS
ENSG00000104228	TRIM35	GO:0008270	zinc ion binding	IEA
ENSG00000104228	TRIM35	GO:0046872	metal ion binding	IEA
ENSG00000104228	TRIM35	GO:0005622	intracellular	IEA
ENSG00000104228	TRIM35	GO:0006915	apoptotic process	IEA
ENSG00000104228	TRIM35	GO:0006915	apoptotic process	ISS
ENSG00000104228	TRIM35	GO:0045087	innate immune response	IDA
ENSG00000104228	TRIM35	GO:0003674	molecular_function	ND
ENSG00000104228	TRIM35	GO:0043065	positive regulation of apoptotic process	IDA
ENSG00000104228	TRIM35	GO:0045930	negative regulation of mitotic cell cycle	IDA
ENSG00000104228	TRIM35	GO:1902187	negative regulation of viral release from host cell	IDA
ENSG00000104228	TRIM35
ENSG00000104290	FZD3
ENSG00000104290	FZD3	GO:0005737	cytoplasm	IDA
ENSG00000104290	FZD3	GO:0016020	membrane	IEA
ENSG00000104290	FZD3	GO:0016021	integral component of membrane	IEA
ENSG00000104290	FZD3	GO:0005886	plasma membrane	IEA
ENSG00000104290	FZD3	GO:0004871	signal transducer activity	IEA
ENSG00000104290	FZD3	GO:0007165	signal transduction	IEA
ENSG00000104290	FZD3	GO:0004888	transmembrane signaling receptor activity	IEA
ENSG00000104290	FZD3	GO:0004930	G-protein coupled receptor activity	IEA
ENSG00000104290	FZD3	GO:0007166	cell surface receptor signaling pathway	IEA
ENSG00000104290	FZD3	GO:0007186	G-protein coupled receptor signaling pathway	IEA
ENSG00000104290	FZD3	GO:0007275	multicellular organism development	IEA
ENSG00000104290	FZD3	GO:0016055	Wnt signaling pathway	IEA
ENSG00000104290	FZD3	GO:0007399	nervous system development	IEA
ENSG00000104290	FZD3	GO:0042813	Wnt-activated receptor activity	IEA
ENSG00000104290	FZD3	GO:0005886	plasma membrane	TAS
ENSG00000104290	FZD3	GO:0016021	integral component of membrane	IBA
ENSG00000104290	FZD3	GO:0005515	protein binding	IPI
ENSG00000104290	FZD3	GO:0017147	Wnt-protein binding	IPI
ENSG00000104290	FZD3	GO:0017147	Wnt-protein binding	NAS
ENSG00000104290	FZD3	GO:0004930	G-protein coupled receptor activity	IBA
ENSG00000104290	FZD3	GO:0042813	Wnt-activated receptor activity	IBA
ENSG00000104290	FZD3	GO:0035567	non-canonical Wnt signaling pathway	IBA
ENSG00000104290	FZD3	GO:0016324	apical plasma membrane	IEA
ENSG00000104290	FZD3	GO:0005886	plasma membrane	IDA
ENSG00000104290	FZD3	GO:0009986	cell surface	IEA
ENSG00000104290	FZD3	GO:0030182	neuron differentiation	ISS
ENSG00000104290	FZD3	GO:0030165	PDZ domain binding	IPI
ENSG00000104290	FZD3	GO:0060071	Wnt signaling pathway, planar cell polarity pathway	NAS
ENSG00000104290	FZD3	GO:0060070	canonical Wnt signaling pathway	IDA
ENSG00000104290	FZD3	GO:0007223	Wnt signaling pathway, calcium modulating pathway	TAS
ENSG00000104290	FZD3	GO:0042813	Wnt-activated receptor activity	IC
ENSG00000104290	FZD3	GO:0042813	Wnt-activated receptor activity	NAS
ENSG00000104290	FZD3	GO:1904693	midbrain morphogenesis	TAS
ENSG00000104290	FZD3	GO:1900118	negative regulation of execution phase of apoptosis	ISS
ENSG00000104290	FZD3	GO:0002052	positive regulation of neuroblast proliferation	ISS
ENSG00000104290	FZD3	GO:0045976	negative regulation of mitotic cell cycle, embryonic	ISS
ENSG00000104290	FZD3	GO:0061549	sympathetic ganglion development	ISS
ENSG00000104290	FZD3	GO:0001736	establishment of planar polarity	IEA
ENSG00000104290	FZD3	GO:0001764	neuron migration	IEA
ENSG00000104290	FZD3	GO:0001843	neural tube closure	IEA
ENSG00000104290	FZD3	GO:0001942	hair follicle development	IEA
ENSG00000104290	FZD3	GO:0002052	positive regulation of neuroblast proliferation	IEA
ENSG00000104290	FZD3	GO:0007420	brain development	IEA
ENSG00000104290	FZD3	GO:0030901	midbrain development	IEA
ENSG00000104290	FZD3	GO:0033278	cell proliferation in midbrain	IEA
ENSG00000104290	FZD3	GO:0036342	post-anal tail morphogenesis	IEA
ENSG00000104290	FZD3	GO:0036514	dopaminergic neuron axon guidance	IEA
ENSG00000104290	FZD3	GO:0036515	serotonergic neuron axon guidance	IEA
ENSG00000104290	FZD3	GO:0042472	inner ear morphogenesis	IEA
ENSG00000104290	FZD3	GO:0042493	response to drug	IEA
ENSG00000104290	FZD3	GO:0045976	negative regulation of mitotic cell cycle, embryonic	IEA
ENSG00000104290	FZD3	GO:0051602	response to electrical stimulus	IEA
ENSG00000104290	FZD3	GO:0061549	sympathetic ganglion development	IEA
ENSG00000104290	FZD3	GO:0071679	commissural neuron axon guidance	IEA
ENSG00000104290	FZD3	GO:1900118	negative regulation of execution phase of apoptosis	IEA
ENSG00000104290	FZD3	GO:1904938	planar cell polarity pathway involved in axon guidance	IEA
ENSG00000104290	FZD3	GO:0016328	lateral plasma membrane	IEA
ENSG00000104290	FZD3	GO:0030424	axon	IEA
ENSG00000104290	FZD3	GO:0030425	dendrite	IEA
ENSG00000104290	FZD3	GO:0032433	filopodium tip	IEA
ENSG00000104290	FZD3	GO:0043025	neuronal cell body	IEA
ENSG00000104290	FZD3	GO:0045177	apical part of cell	IEA
ENSG00000104290	FZD3	GO:0048786	presynaptic active zone	IEA
ENSG00000104689	TNFRSF10A	GO:0005622	intracellular	IEA
ENSG00000104689	TNFRSF10A	GO:0016020	membrane	IEA
ENSG00000104689	TNFRSF10A	GO:0016021	integral component of membrane	IC
ENSG00000104689	TNFRSF10A	GO:0016021	integral component of membrane	IEA
ENSG00000104689	TNFRSF10A	GO:0007165	signal transduction	IEA
ENSG00000104689	TNFRSF10A	GO:0005515	protein binding	IPI
ENSG00000104689	TNFRSF10A	GO:0006915	apoptotic process	IEA
ENSG00000104689	TNFRSF10A	GO:0006915	apoptotic process	NAS
ENSG00000104689	TNFRSF10A	GO:0006955	immune response	IBA
ENSG00000104689	TNFRSF10A	GO:0050900	leukocyte migration	TAS
ENSG00000104689	TNFRSF10A	GO:0005886	plasma membrane	TAS
ENSG00000104689	TNFRSF10A	GO:0005887	integral component of plasma membrane	IBA
ENSG00000104689	TNFRSF10A	GO:0006954	inflammatory response	IBA
ENSG00000104689	TNFRSF10A	GO:0004872	receptor activity	NAS
ENSG00000104689	TNFRSF10A	GO:0045569	TRAIL binding	IEA
ENSG00000104689	TNFRSF10A	GO:0033209	tumor necrosis factor-mediated signaling pathway	IEA
ENSG00000104689	TNFRSF10A	GO:0007165	signal transduction	TAS
ENSG00000104689	TNFRSF10A	GO:0071260	cellular response to mechanical stimulus	IEP
ENSG00000104689	TNFRSF10A	GO:0009986	cell surface	IDA
ENSG00000104689	TNFRSF10A	GO:0008134	transcription factor binding	IPI
ENSG00000104689	TNFRSF10A	GO:0002020	protease binding	IPI
ENSG00000104689	TNFRSF10A	GO:0005031	tumor necrosis factor-activated receptor activity	IBA
ENSG00000104689	TNFRSF10A	GO:0005035	death receptor activity	TAS
ENSG00000104689	TNFRSF10A	GO:0045569	TRAIL binding	NAS
ENSG00000104689	TNFRSF10A	GO:0006919	activation of cysteine-type endopeptidase activity involved in apoptotic process	TAS
ENSG00000104689	TNFRSF10A	GO:0007166	cell surface receptor signaling pathway	TAS
ENSG00000104689	TNFRSF10A	GO:0007250	activation of NF-kappaB-inducing kinase activity	NAS
ENSG00000104689	TNFRSF10A	GO:0007275	multicellular organism development	IBA
ENSG00000104689	TNFRSF10A	GO:0008625	extrinsic apoptotic signaling pathway via death domain receptors	TAS
ENSG00000104689	TNFRSF10A	GO:0008625	extrinsic apoptotic signaling pathway via death domain receptors	NAS
ENSG00000104689	TNFRSF10A	GO:0032496	response to lipopolysaccharide	IBA
ENSG00000104689	TNFRSF10A	GO:0036462	TRAIL-activated apoptotic signaling pathway	IDA
ENSG00000104689	TNFRSF10A	GO:0042127	regulation of cell proliferation	IBA
ENSG00000104689	TNFRSF10A	GO:0042981	regulation of apoptotic process	TAS
ENSG00000104689	TNFRSF10A	GO:0043154	negative regulation of cysteine-type endopeptidase activity involved in apoptotic process	IBA
ENSG00000104689	TNFRSF10A	GO:0097191	extrinsic apoptotic signaling pathway	IDA
ENSG00000104689	TNFRSF10A	GO:0097296	activation of cysteine-type endopeptidase activity involved in apoptotic signaling pathway	TAS
ENSG00000104689	TNFRSF10A	GO:1902041	regulation of extrinsic apoptotic signaling pathway via death domain receptors	TAS
ENSG00000104689	TNFRSF10A	GO:1902042	negative regulation of extrinsic apoptotic signaling pathway via death domain receptors	TAS
ENSG00000104689	TNFRSF10A
ENSG00000104765	BNIP3L	GO:0005634	nucleus	IEA
ENSG00000104765	BNIP3L	GO:0016607	nuclear speck	IDA
ENSG00000104765	BNIP3L	GO:0016020	membrane	IEA
ENSG00000104765	BNIP3L	GO:0016021	integral component of membrane	IEA
ENSG00000104765	BNIP3L	GO:0005739	mitochondrion	IDA
ENSG00000104765	BNIP3L	GO:0005783	endoplasmic reticulum	IDA
ENSG00000104765	BNIP3L	GO:0005783	endoplasmic reticulum	IEA
ENSG00000104765	BNIP3L	GO:0005739	mitochondrion	IEA
ENSG00000104765	BNIP3L	GO:0042803	protein homodimerization activity	IDA
ENSG00000104765	BNIP3L	GO:0005515	protein binding	IPI
ENSG00000104765	BNIP3L	GO:0006915	apoptotic process	IEA
ENSG00000104765	BNIP3L	GO:0005741	mitochondrial outer membrane	IEA
ENSG00000104765	BNIP3L	GO:0005741	mitochondrial outer membrane	IMP
ENSG00000104765	BNIP3L	GO:0042802	identical protein binding	IPI
ENSG00000104765	BNIP3L	GO:0051607	defense response to virus	IDA
ENSG00000104765	BNIP3L	GO:0043065	positive regulation of apoptotic process	IEA
ENSG00000104765	BNIP3L	GO:0005740	mitochondrial envelope	IEA
ENSG00000104765	BNIP3L	GO:0043065	positive regulation of apoptotic process	IDA
ENSG00000104765	BNIP3L	GO:0016032	viral process	IEA
ENSG00000104765	BNIP3L	GO:0043066	negative regulation of apoptotic process	IDA
ENSG00000104765	BNIP3L	GO:0042981	regulation of apoptotic process	TAS
ENSG00000104765	BNIP3L	GO:0046982	protein heterodimerization activity	IDA
ENSG00000104765	BNIP3L	GO:0005741	mitochondrial outer membrane	TAS
ENSG00000104765	BNIP3L	GO:0005635	nuclear envelope	IDA
ENSG00000104765	BNIP3L	GO:0005635	nuclear envelope	IEA
ENSG00000104765	BNIP3L	GO:0031224	intrinsic component of membrane	TAS
ENSG00000104765	BNIP3L	GO:0071456	cellular response to hypoxia	IGI
ENSG00000104765	BNIP3L	GO:0005521	lamin binding	IDA
ENSG00000104765	BNIP3L	GO:0005521	lamin binding	IPI
ENSG00000104765	BNIP3L	GO:0016239	positive regulation of macroautophagy	IGI
ENSG00000104765	BNIP3L	GO:0035694	mitochondrial protein catabolic process	IMP
ENSG00000104765	BNIP3L	GO:0060548	negative regulation of cell death	IGI
ENSG00000104765	BNIP3L	GO:0097345	mitochondrial outer membrane permeabilization	IBA
ENSG00000104765	BNIP3L	GO:0042803	protein homodimerization activity	IEA
ENSG00000104765	BNIP3L	GO:0010917	negative regulation of mitochondrial membrane potential	IEA
ENSG00000104765	BNIP3L	GO:0035794	positive regulation of mitochondrial membrane permeability	IEA
ENSG00000104765	BNIP3L	GO:1903146	regulation of autophagy of mitochondrion	IEA
ENSG00000104765	BNIP3L	GO:1903214	regulation of protein targeting to mitochondrion	IEA
ENSG00000104765	BNIP3L	GO:0005829	cytosol	IEA
ENSG00000104765	BNIP3L
ENSG00000104870	FCGRT
ENSG00000104870	FCGRT	GO:0016020	membrane	IEA
ENSG00000104870	FCGRT	GO:0016021	integral component of membrane	IEA
ENSG00000104870	FCGRT	GO:0005886	plasma membrane	IEA
ENSG00000104870	FCGRT	GO:0005886	plasma membrane	IBA
ENSG00000104870	FCGRT	GO:0019864	IgG binding	IDA
ENSG00000104870	FCGRT	GO:0019864	IgG binding	IEA
ENSG00000104870	FCGRT	GO:0030881	beta-2-microglobulin binding	IBA
ENSG00000104870	FCGRT	GO:0019770	IgG receptor activity	IBA
ENSG00000104870	FCGRT	GO:0002416	IgG immunoglobulin transcytosis in epithelial cells mediated by FcRn immunoglobulin receptor	NAS
ENSG00000104870	FCGRT	GO:0038094	Fc-gamma receptor signaling pathway	IEA
ENSG00000104870	FCGRT	GO:0030881	beta-2-microglobulin binding	IEA
ENSG00000104894	CD37	GO:0016020	membrane	IEA
ENSG00000104894	CD37	GO:0016021	integral component of membrane	IEA
ENSG00000104894	CD37
ENSG00000104894	CD37	GO:0016020	membrane	IDA
ENSG00000104894	CD37	GO:0005515	protein binding	IPI
ENSG00000104894	CD37	GO:0005887	integral component of plasma membrane	IBA
ENSG00000104894	CD37	GO:0070062	extracellular exosome	IDA
ENSG00000104894	CD37	GO:0007166	cell surface receptor signaling pathway	IBA
ENSG00000104894	CD37	GO:0001772	immunological synapse	IDA
ENSG00000105255	FSD1	GO:0005634	nucleus	IEA
ENSG00000105255	FSD1	GO:0005737	cytoplasm	IEA
ENSG00000105255	FSD1	GO:0005622	intracellular	IEA
ENSG00000105255	FSD1	GO:0051301	cell division	IEA
ENSG00000105255	FSD1	GO:0005856	cytoskeleton	IEA
ENSG00000105255	FSD1	GO:0007049	cell cycle	IEA
ENSG00000105255	FSD1	GO:0005874	microtubule	IEA
ENSG00000105255	FSD1	GO:0005815	microtubule organizing center	IEA
ENSG00000105255	FSD1	GO:0032154	cleavage furrow	IEA
ENSG00000105255	FSD1
ENSG00000105610	KLF1	GO:0003676	nucleic acid binding	IEA
ENSG00000105610	KLF1	GO:0005634	nucleus	IDA
ENSG00000105610	KLF1	GO:0005634	nucleus	IEA
ENSG00000105610	KLF1	GO:0046872	metal ion binding	IEA
ENSG00000105610	KLF1	GO:0006351	transcription, DNA-templated	IEA
ENSG00000105610	KLF1	GO:0006355	regulation of transcription, DNA-templated	IEA
ENSG00000105610	KLF1	GO:0006355	regulation of transcription, DNA-templated	IMP
ENSG00000105610	KLF1	GO:0003677	DNA binding	IEA
ENSG00000105610	KLF1	GO:0005515	protein binding	IPI
ENSG00000105610	KLF1	GO:0030218	erythrocyte differentiation	IMP
ENSG00000105610	KLF1	GO:0045893	positive regulation of transcription, DNA-templated	IDA
ENSG00000105610	KLF1	GO:0044212	transcription regulatory region DNA binding	IDA
ENSG00000105610	KLF1	GO:0000790	nuclear chromatin	IDA
ENSG00000105610	KLF1	GO:0003700	transcription factor activity, sequence-specific DNA binding	TAS
ENSG00000105610	KLF1	GO:0000987	core promoter proximal region sequence-specific DNA binding	IDA
ENSG00000105610	KLF1	GO:0060135	maternal process involved in female pregnancy	IEA
ENSG00000105610	KLF1	GO:1901653	cellular response to peptide	IEA
ENSG00000105732	ZNF574	GO:0003676	nucleic acid binding	IEA
ENSG00000105732	ZNF574	GO:0005634	nucleus	IEA
ENSG00000105732	ZNF574	GO:0046872	metal ion binding	IEA
ENSG00000105732	ZNF574	GO:0006351	transcription, DNA-templated	IEA
ENSG00000105732	ZNF574	GO:0006355	regulation of transcription, DNA-templated	IEA
ENSG00000105732	ZNF574	GO:0003677	DNA binding	IEA
ENSG00000105737	GRIK5
ENSG00000105737	GRIK5	GO:0006810	transport	IEA
ENSG00000105737	GRIK5	GO:0016020	membrane	IEA
ENSG00000105737	GRIK5	GO:0016021	integral component of membrane	IEA
ENSG00000105737	GRIK5	GO:0005216	ion channel activity	IEA
ENSG00000105737	GRIK5	GO:0006811	ion transport	IEA
ENSG00000105737	GRIK5	GO:0034220	ion transmembrane transport	IEA
ENSG00000105737	GRIK5	GO:0055085	transmembrane transport	IEA
ENSG00000105737	GRIK5	GO:0005886	plasma membrane	IEA
ENSG00000105737	GRIK5	GO:0030054	cell junction	IEA
ENSG00000105737	GRIK5	GO:0045202	synapse	IEA
ENSG00000105737	GRIK5	GO:0045211	postsynaptic membrane	IEA
ENSG00000105737	GRIK5	GO:0004872	receptor activity	IEA
ENSG00000105737	GRIK5	GO:0005886	plasma membrane	TAS
ENSG00000105737	GRIK5	GO:0004970	ionotropic glutamate receptor activity	IEA
ENSG00000105737	GRIK5	GO:0005234	extracellular-glutamate-gated ion channel activity	IEA
ENSG00000105737	GRIK5	GO:0035235	ionotropic glutamate receptor signaling pathway	IEA
ENSG00000105737	GRIK5	GO:0015276	ligand-gated ion channel activity	TAS
ENSG00000105737	GRIK5	GO:0015277	kainate selective glutamate receptor activity	IDA
ENSG00000105737	GRIK5	GO:0008066	glutamate receptor activity	IEA
ENSG00000105737	GRIK5	GO:0015277	kainate selective glutamate receptor activity	IEA
ENSG00000105737	GRIK5	GO:0017124	SH3 domain binding	IEA
ENSG00000105737	GRIK5	GO:0030165	PDZ domain binding	IEA
ENSG00000105737	GRIK5	GO:0042802	identical protein binding	IEA
ENSG00000105737	GRIK5	GO:0006621	protein retention in ER lumen	IEA
ENSG00000105737	GRIK5	GO:0007268	chemical synaptic transmission	IEA
ENSG00000105737	GRIK5	GO:0031630	regulation of synaptic vesicle fusion to presynaptic active zone membrane	IEA
ENSG00000105737	GRIK5	GO:0035249	synaptic transmission, glutamatergic	IEA
ENSG00000105737	GRIK5	GO:0042391	regulation of membrane potential	IEA
ENSG00000105737	GRIK5	GO:0043113	receptor clustering	IEA
ENSG00000105737	GRIK5	GO:0043525	positive regulation of neuron apoptotic process	IEA
ENSG00000105737	GRIK5	GO:0051649	establishment of localization in cell	IEA
ENSG00000105737	GRIK5	GO:0060079	excitatory postsynaptic potential	IEA
ENSG00000105737	GRIK5	GO:0071333	cellular response to glucose stimulus	IEA
ENSG00000105737	GRIK5	GO:0005783	endoplasmic reticulum	IEA
ENSG00000105737	GRIK5	GO:0008328	ionotropic glutamate receptor complex	IEA
ENSG00000105737	GRIK5	GO:0014069	postsynaptic density	IEA
ENSG00000105737	GRIK5	GO:0030424	axon	IEA
ENSG00000105737	GRIK5	GO:0030425	dendrite	IEA
ENSG00000105737	GRIK5	GO:0032983	kainate selective glutamate receptor complex	IEA
ENSG00000105737	GRIK5	GO:0042734	presynaptic membrane	IEA
ENSG00000105737	GRIK5	GO:0043005	neuron projection	IEA
ENSG00000105737	GRIK5	GO:0043025	neuronal cell body	IEA
ENSG00000105737	GRIK5	GO:0043195	terminal bouton	IEA
ENSG00000105737	GRIK5	GO:0043204	perikaryon	IEA
ENSG00000106018	VIPR2	GO:0016020	membrane	IEA
ENSG00000106018	VIPR2	GO:0016021	integral component of membrane	IEA
ENSG00000106018	VIPR2	GO:0004930	G-protein coupled receptor activity	IEA
ENSG00000106018	VIPR2	GO:0007186	G-protein coupled receptor signaling pathway	IEA
ENSG00000106018	VIPR2	GO:0005886	plasma membrane	IEA
ENSG00000106018	VIPR2	GO:0004871	signal transducer activity	IEA
ENSG00000106018	VIPR2	GO:0007165	signal transduction	IEA
ENSG00000106018	VIPR2	GO:0004888	transmembrane signaling receptor activity	IEA
ENSG00000106018	VIPR2	GO:0004999	vasoactive intestinal polypeptide receptor activity	IEA
ENSG00000106018	VIPR2	GO:0007166	cell surface receptor signaling pathway	IEA
ENSG00000106018	VIPR2	GO:0005886	plasma membrane	TAS
ENSG00000106018	VIPR2	GO:0005887	integral component of plasma membrane	TAS
ENSG00000106018	VIPR2	GO:0004930	G-protein coupled receptor activity	TAS
ENSG00000106018	VIPR2	GO:0007165	signal transduction	TAS
ENSG00000106018	VIPR2	GO:0007267	cell-cell signaling	TAS
ENSG00000106018	VIPR2	GO:0007186	G-protein coupled receptor signaling pathway	TAS
ENSG00000106018	VIPR2	GO:0007190	activation of adenylate cyclase activity	IEA
ENSG00000106018	VIPR2	GO:0048662	negative regulation of smooth muscle cell proliferation	IEA
ENSG00000106128	GHRHR
ENSG00000106128	GHRHR	GO:0008284	positive regulation of cell proliferation	IDA
ENSG00000106128	GHRHR	GO:0005737	cytoplasm	IDA
ENSG00000106128	GHRHR	GO:0005622	intracellular	IEA
ENSG00000106128	GHRHR	GO:0016020	membrane	IEA
ENSG00000106128	GHRHR	GO:0016021	integral component of membrane	IEA
ENSG00000106128	GHRHR	GO:0004930	G-protein coupled receptor activity	IEA
ENSG00000106128	GHRHR	GO:0007186	G-protein coupled receptor signaling pathway	IEA
ENSG00000106128	GHRHR	GO:0005886	plasma membrane	IEA
ENSG00000106128	GHRHR	GO:0004871	signal transducer activity	IEA
ENSG00000106128	GHRHR	GO:0007165	signal transduction	IEA
ENSG00000106128	GHRHR	GO:0004888	transmembrane signaling receptor activity	IEA
ENSG00000106128	GHRHR	GO:0007166	cell surface receptor signaling pathway	IEA
ENSG00000106128	GHRHR	GO:0005886	plasma membrane	TAS
ENSG00000106128	GHRHR	GO:0005515	protein binding	IPI
ENSG00000106128	GHRHR	GO:0009986	cell surface	IDA
ENSG00000106128	GHRHR	GO:0005886	plasma membrane	IDA
ENSG00000106128	GHRHR	GO:0019838	growth factor binding	IPI
ENSG00000106128	GHRHR	GO:0016363	nuclear matrix	IDA
ENSG00000106128	GHRHR	GO:0043627	response to estrogen	IDA
ENSG00000106128	GHRHR	GO:0016021	integral component of membrane	IDA
ENSG00000106128	GHRHR	GO:0019933	cAMP-mediated signaling	IMP
ENSG00000106128	GHRHR	GO:0030819	positive regulation of cAMP biosynthetic process	IDA
ENSG00000106128	GHRHR	GO:0040018	positive regulation of multicellular organism growth	IMP
ENSG00000106128	GHRHR	GO:0043568	positive regulation of insulin-like growth factor receptor signaling pathway	NAS
ENSG00000106128	GHRHR	GO:0007189	adenylate cyclase-activating G-protein coupled receptor signaling pathway	IDA
ENSG00000106128	GHRHR	GO:0060124	positive regulation of growth hormone secretion	NAS
ENSG00000106128	GHRHR	GO:0051384	response to glucocorticoid	IDA
ENSG00000106128	GHRHR	GO:0030141	secretory granule	IDA
ENSG00000106128	GHRHR	GO:0017046	peptide hormone binding	IPI
ENSG00000106128	GHRHR	GO:0004930	G-protein coupled receptor activity	IC
ENSG00000106128	GHRHR	GO:0032868	response to insulin	IMP
ENSG00000106128	GHRHR	GO:0005637	nuclear inner membrane	IDA
ENSG00000106128	GHRHR	GO:0016520	growth hormone-releasing hormone receptor activity	IMP
ENSG00000106128	GHRHR	GO:0048609	multicellular organismal reproductive process	NAS
ENSG00000106128	GHRHR	GO:0005640	nuclear outer membrane	IDA
ENSG00000106128	GHRHR	GO:0016520	growth hormone-releasing hormone receptor activity	IEA
ENSG00000106128	GHRHR	GO:0017046	peptide hormone binding	IEA
ENSG00000106128	GHRHR	GO:0007188	adenylate cyclase-modulating G-protein coupled receptor signaling pathway	IEA
ENSG00000106128	GHRHR	GO:0007189	adenylate cyclase-activating G-protein coupled receptor signaling pathway	IEA
ENSG00000106128	GHRHR	GO:0007190	activation of adenylate cyclase activity	IEA
ENSG00000106128	GHRHR	GO:0007595	lactation	IEA
ENSG00000106128	GHRHR	GO:0008284	positive regulation of cell proliferation	IEA
ENSG00000106128	GHRHR	GO:0008340	determination of adult lifespan	IEA
ENSG00000106128	GHRHR	GO:0021984	adenohypophysis development	IEA
ENSG00000106128	GHRHR	GO:0030104	water homeostasis	IEA
ENSG00000106128	GHRHR	GO:0030252	growth hormone secretion	IEA
ENSG00000106128	GHRHR	GO:0030816	positive regulation of cAMP metabolic process	IEA
ENSG00000106128	GHRHR	GO:0030879	mammary gland development	IEA
ENSG00000106128	GHRHR	GO:0032869	cellular response to insulin stimulus	IEA
ENSG00000106128	GHRHR	GO:0033143	regulation of intracellular steroid hormone receptor signaling pathway	IEA
ENSG00000106128	GHRHR	GO:0040018	positive regulation of multicellular organism growth	IEA
ENSG00000106128	GHRHR	GO:0042445	hormone metabolic process	IEA
ENSG00000106128	GHRHR	GO:0043567	regulation of insulin-like growth factor receptor signaling pathway	IEA
ENSG00000106128	GHRHR	GO:0046010	positive regulation of circadian sleep/wake cycle, non-REM sleep	IEA
ENSG00000106128	GHRHR	GO:0046887	positive regulation of hormone secretion	IEA
ENSG00000106128	GHRHR	GO:0048469	cell maturation	IEA
ENSG00000106128	GHRHR	GO:0051246	regulation of protein metabolic process	IEA
ENSG00000106128	GHRHR	GO:0060124	positive regulation of growth hormone secretion	IEA
ENSG00000106128	GHRHR	GO:0060133	somatotropin secreting cell development	IEA
ENSG00000106128	GHRHR	GO:0071333	cellular response to glucose stimulus	IEA
ENSG00000106128	GHRHR	GO:0009986	cell surface	IEA
ENSG00000106128	GHRHR	GO:0042383	sarcolemma	IEA
ENSG00000106128	GHRHR	GO:0007186	G-protein coupled receptor signaling pathway	TAS
ENSG00000106128	GHRHR	GO:0016021	integral component of membrane	NAS
ENSG00000106128	GHRHR	GO:0016520	growth hormone-releasing hormone receptor activity	NAS
ENSG00000106128	GHRHR	GO:0008150	biological_process	ND
ENSG00000106333	PCOLCE	GO:0005615	extracellular space	IDA
ENSG00000106333	PCOLCE	GO:0005615	extracellular space	IEA
ENSG00000106333	PCOLCE	GO:0005515	protein binding	IPI
ENSG00000106333	PCOLCE	GO:0005576	extracellular region	IEA
ENSG00000106333	PCOLCE	GO:0005518	collagen binding	IEA
ENSG00000106333	PCOLCE	GO:0008201	heparin binding	IEA
ENSG00000106333	PCOLCE	GO:0010952	positive regulation of peptidase activity	IEA
ENSG00000106333	PCOLCE	GO:0070062	extracellular exosome	IDA
ENSG00000106333	PCOLCE	GO:0031012	extracellular matrix	IDA
ENSG00000106333	PCOLCE	GO:0016504	peptidase activator activity	IEA
ENSG00000106333	PCOLCE	GO:0007275	multicellular organism development	TAS
ENSG00000106333	PCOLCE	GO:0005576	extracellular region	IDA
ENSG00000106333	PCOLCE	GO:0005518	collagen binding	IDA
ENSG00000106333	PCOLCE	GO:0008201	heparin binding	IDA
ENSG00000106333	PCOLCE	GO:0016504	peptidase activator activity	IDA
ENSG00000106333	PCOLCE	GO:0006508	proteolysis	IEA
ENSG00000106333	PCOLCE	GO:1990830	cellular response to leukemia inhibitory factor	IEA
ENSG00000106333	PCOLCE
ENSG00000106701	FSD1L	GO:0016020	membrane	IEA
ENSG00000106701	FSD1L	GO:0016021	integral component of membrane	IEA
ENSG00000106701	FSD1L	GO:0005622	intracellular	IEA
ENSG00000106701	FSD1L	GO:0003674	molecular_function	ND
ENSG00000106701	FSD1L	GO:0008150	biological_process	ND
ENSG00000106701	FSD1L	GO:0005575	cellular_component	ND
ENSG00000106701	FSD1L
ENSG00000107263	RAPGEF1	GO:0043231	intracellular membrane-bounded organelle	IDA
ENSG00000107263	RAPGEF1	GO:0007264	small GTPase mediated signal transduction	IEA
ENSG00000107263	RAPGEF1	GO:0005515	protein binding	IPI
ENSG00000107263	RAPGEF1	GO:0007399	nervous system development	IEA
ENSG00000107263	RAPGEF1	GO:0005085	guanyl-nucleotide exchange factor activity	IEA
ENSG00000107263	RAPGEF1	GO:0005768	endosome	IEA
ENSG00000107263	RAPGEF1	GO:0005829	cytosol	TAS
ENSG00000107263	RAPGEF1	GO:0043547	positive regulation of GTPase activity	IDA
ENSG00000107263	RAPGEF1	GO:0043547	positive regulation of GTPase activity	IMP
ENSG00000107263	RAPGEF1	GO:0005769	early endosome	IDA
ENSG00000107263	RAPGEF1	GO:0005769	early endosome	IEA
ENSG00000107263	RAPGEF1	GO:0017124	SH3 domain binding	IEA
ENSG00000107263	RAPGEF1	GO:0007165	signal transduction	NAS
ENSG00000107263	RAPGEF1	GO:0061028	establishment of endothelial barrier	IMP
ENSG00000107263	RAPGEF1	GO:0007169	transmembrane receptor protein tyrosine kinase signaling pathway	TAS
ENSG00000107263	RAPGEF1	GO:0005737	cytoplasm	IDA
ENSG00000107263	RAPGEF1	GO:0005085	guanyl-nucleotide exchange factor activity	TAS
ENSG00000107263	RAPGEF1	GO:0071320	cellular response to cAMP	IDA
ENSG00000107263	RAPGEF1	GO:0010976	positive regulation of neuron projection development	IMP
ENSG00000107263	RAPGEF1	GO:0017034	Rap guanyl-nucleotide exchange factor activity	IDA
ENSG00000107263	RAPGEF1	GO:0017034	Rap guanyl-nucleotide exchange factor activity	IMP
ENSG00000107263	RAPGEF1	GO:0032486	Rap protein signal transduction	IMP
ENSG00000107263	RAPGEF1	GO:0000186	activation of MAPKK activity	TAS
ENSG00000107263	RAPGEF1	GO:0005768	endosome	TAS
ENSG00000107263	RAPGEF1	GO:0038180	nerve growth factor signaling pathway	IDA
ENSG00000107263	RAPGEF1	GO:1990090	cellular response to nerve growth factor stimulus	IDA
ENSG00000107263	RAPGEF1	GO:1901888	regulation of cell junction assembly	IMP
ENSG00000107263	RAPGEF1	GO:0001568	blood vessel development	IEA
ENSG00000107263	RAPGEF1	GO:0010976	positive regulation of neuron projection development	IEA
ENSG00000107263	RAPGEF1	GO:0046328	regulation of JNK cascade	IEA
ENSG00000107263	RAPGEF1	GO:0046580	negative regulation of Ras protein signal transduction	IEA
ENSG00000107263	RAPGEF1	GO:0048008	platelet-derived growth factor receptor signaling pathway	IEA
ENSG00000107263	RAPGEF1	GO:0051898	negative regulation of protein kinase B signaling	IEA
ENSG00000107263	RAPGEF1	GO:0070373	negative regulation of ERK1 and ERK2 cascade	IEA
ENSG00000107263	RAPGEF1	GO:0070374	positive regulation of ERK1 and ERK2 cascade	IEA
ENSG00000107263	RAPGEF1	GO:0090090	negative regulation of canonical Wnt signaling pathway	IEA
ENSG00000107263	RAPGEF1	GO:0098609	cell-cell adhesion	IEA
ENSG00000107263	RAPGEF1	GO:1905451	positive regulation of Fc-gamma receptor signaling pathway involved in phagocytosis	IEA
ENSG00000107263	RAPGEF1	GO:2000178	negative regulation of neural precursor cell proliferation	IEA
ENSG00000107263	RAPGEF1	GO:0030670	phagocytic vesicle membrane	IEA
ENSG00000107263	RAPGEF1	GO:0043234	protein complex	IEA
ENSG00000107263	RAPGEF1	GO:0048471	perinuclear region of cytoplasm	IEA
ENSG00000107263	RAPGEF1	GO:0005622	intracellular	IEA
ENSG00000107263	RAPGEF1	GO:0065009	regulation of molecular function	IEA
ENSG00000107263	RAPGEF1
ENSG00000107404	DVL1	GO:0005737	cytoplasm	IEA
ENSG00000107404	DVL1	GO:0016020	membrane	IEA
ENSG00000107404	DVL1	GO:0035556	intracellular signal transduction	IEA
ENSG00000107404	DVL1	GO:0005829	cytosol	IEA
ENSG00000107404	DVL1	GO:0005886	plasma membrane	IEA
ENSG00000107404	DVL1	GO:0005515	protein binding	IPI
ENSG00000107404	DVL1	GO:0007275	multicellular organism development	IEA
ENSG00000107404	DVL1	GO:0016055	Wnt signaling pathway	IEA
ENSG00000107404	DVL1	GO:0031410	cytoplasmic vesicle	IEA
ENSG00000107404	DVL1	GO:0098793	presynapse	IEA
ENSG00000107404	DVL1	GO:0042802	identical protein binding	IPI
ENSG00000107404	DVL1	GO:0005829	cytosol	TAS
ENSG00000107404	DVL1	GO:0006366	transcription from RNA polymerase II promoter	IDA
ENSG00000107404	DVL1	GO:0090090	negative regulation of canonical Wnt signaling pathway	TAS
ENSG00000107404	DVL1	GO:0005829	cytosol	IBA
ENSG00000107404	DVL1	GO:0019899	enzyme binding	IPI
ENSG00000107404	DVL1	GO:0045893	positive regulation of transcription, DNA-templated	IDA
ENSG00000107404	DVL1	GO:0050821	protein stabilization	IDA
ENSG00000107404	DVL1	GO:0031410	cytoplasmic vesicle	IDA
ENSG00000107404	DVL1	GO:0031410	cytoplasmic vesicle	ISS
ENSG00000107404	DVL1	GO:0060070	canonical Wnt signaling pathway	IDA
ENSG00000107404	DVL1	GO:0099054	presynapse assembly	TAS
ENSG00000107404	DVL1	GO:1905386	positive regulation of protein localization to presynapse	TAS
ENSG00000107404	DVL1	GO:0016328	lateral plasma membrane	IDA
ENSG00000107404	DVL1	GO:0005109	frizzled binding	IPI
ENSG00000107404	DVL1	GO:0019901	protein kinase binding	IPI
ENSG00000107404	DVL1	GO:0001505	regulation of neurotransmitter levels	ISS
ENSG00000107404	DVL1	GO:0006469	negative regulation of protein kinase activity	IDA
ENSG00000107404	DVL1	GO:0007269	neurotransmitter secretion	ISS
ENSG00000107404	DVL1	GO:0007528	neuromuscular junction development	ISS
ENSG00000107404	DVL1	GO:0021915	neural tube development	IEP
ENSG00000107404	DVL1	GO:0030177	positive regulation of Wnt signaling pathway	IDA
ENSG00000107404	DVL1	GO:0032091	negative regulation of protein binding	IDA
ENSG00000107404	DVL1	GO:0032436	positive regulation of proteasomal ubiquitin-dependent protein catabolic process	IMP
ENSG00000107404	DVL1	GO:0034504	protein localization to nucleus	IMP
ENSG00000107404	DVL1	GO:0043113	receptor clustering	ISS
ENSG00000107404	DVL1	GO:0048813	dendrite morphogenesis	ISS
ENSG00000107404	DVL1	GO:0050808	synapse organization	ISS
ENSG00000107404	DVL1	GO:0060070	canonical Wnt signaling pathway	IGI
ENSG00000107404	DVL1	GO:0060071	Wnt signaling pathway, planar cell polarity pathway	IDA
ENSG00000107404	DVL1	GO:0060071	Wnt signaling pathway, planar cell polarity pathway	NAS
ENSG00000107404	DVL1	GO:0090179	planar cell polarity pathway involved in neural tube closure	IBA
ENSG00000107404	DVL1	GO:1903827	regulation of cellular protein localization	IDA
ENSG00000107404	DVL1	GO:1904886	beta-catenin destruction complex disassembly	TAS
ENSG00000107404	DVL1	GO:0030426	growth cone	IDA
ENSG00000107404	DVL1	GO:0043005	neuron projection	IDA
ENSG00000107404	DVL1	GO:0045202	synapse	ISS
ENSG00000107404	DVL1	GO:0008013	beta-catenin binding	IEA
ENSG00000107404	DVL1	GO:0019901	protein kinase binding	IEA
ENSG00000107404	DVL1	GO:0048365	Rac GTPase binding	IEA
ENSG00000107404	DVL1	GO:0001505	regulation of neurotransmitter levels	IEA
ENSG00000107404	DVL1	GO:0001932	regulation of protein phosphorylation	IEA
ENSG00000107404	DVL1	GO:0001933	negative regulation of protein phosphorylation	IEA
ENSG00000107404	DVL1	GO:0001934	positive regulation of protein phosphorylation	IEA
ENSG00000107404	DVL1	GO:0007269	neurotransmitter secretion	IEA
ENSG00000107404	DVL1	GO:0007409	axonogenesis	IEA
ENSG00000107404	DVL1	GO:0007411	axon guidance	IEA
ENSG00000107404	DVL1	GO:0007528	neuromuscular junction development	IEA
ENSG00000107404	DVL1	GO:0010976	positive regulation of neuron projection development	IEA
ENSG00000107404	DVL1	GO:0022007	convergent extension involved in neural plate elongation	IEA
ENSG00000107404	DVL1	GO:0031122	cytoplasmic microtubule organization	IEA
ENSG00000107404	DVL1	GO:0035176	social behavior	IEA
ENSG00000107404	DVL1	GO:0035372	protein localization to microtubule	IEA
ENSG00000107404	DVL1	GO:0043113	receptor clustering	IEA
ENSG00000107404	DVL1	GO:0048668	collateral sprouting	IEA
ENSG00000107404	DVL1	GO:0048675	axon extension	IEA
ENSG00000107404	DVL1	GO:0048813	dendrite morphogenesis	IEA
ENSG00000107404	DVL1	GO:0050808	synapse organization	IEA
ENSG00000107404	DVL1	GO:0050821	protein stabilization	IEA
ENSG00000107404	DVL1	GO:0060029	convergent extension involved in organogenesis	IEA
ENSG00000107404	DVL1	GO:0060070	canonical Wnt signaling pathway	IEA
ENSG00000107404	DVL1	GO:0060071	Wnt signaling pathway, planar cell polarity pathway	IEA
ENSG00000107404	DVL1	GO:0060134	prepulse inhibition	IEA
ENSG00000107404	DVL1	GO:0060997	dendritic spine morphogenesis	IEA
ENSG00000107404	DVL1	GO:0071340	skeletal muscle acetylcholine-gated channel clustering	IEA
ENSG00000107404	DVL1	GO:0090103	cochlea morphogenesis	IEA
ENSG00000107404	DVL1	GO:0090179	planar cell polarity pathway involved in neural tube closure	IEA
ENSG00000107404	DVL1	GO:0090263	positive regulation of canonical Wnt signaling pathway	IEA
ENSG00000107404	DVL1	GO:2000463	positive regulation of excitatory postsynaptic potential	IEA
ENSG00000107404	DVL1	GO:0005874	microtubule	IEA
ENSG00000107404	DVL1	GO:0014069	postsynaptic density	IEA
ENSG00000107404	DVL1	GO:0015630	microtubule cytoskeleton	IEA
ENSG00000107404	DVL1	GO:0030136	clathrin-coated vesicle	IEA
ENSG00000107404	DVL1	GO:0030424	axon	IEA
ENSG00000107404	DVL1	GO:0030425	dendrite	IEA
ENSG00000107404	DVL1	GO:0030426	growth cone	IEA
ENSG00000107404	DVL1	GO:0043025	neuronal cell body	IEA
ENSG00000107404	DVL1	GO:0043197	dendritic spine	IEA
ENSG00000107404	DVL1	GO:0045202	synapse	IEA
ENSG00000107404	DVL1	GO:1990909	Wnt signalosome	IEA
ENSG00000107404	DVL1	GO:0005622	intracellular	IEA
ENSG00000107404	DVL1
ENSG00000107643	MAPK8	GO:0005622	intracellular	IEA
ENSG00000107643	MAPK8	GO:0004672	protein kinase activity	IEA
ENSG00000107643	MAPK8	GO:0005524	ATP binding	IEA
ENSG00000107643	MAPK8	GO:0006468	protein phosphorylation	IEA
ENSG00000107643	MAPK8	GO:0004707	MAP kinase activity	IEA
ENSG00000107643	MAPK8	GO:0000165	MAPK cascade	IEA
ENSG00000107643	MAPK8	GO:0010628	positive regulation of gene expression	IMP
ENSG00000107643	MAPK8	GO:0005634	nucleus	IDA
ENSG00000107643	MAPK8	GO:0005739	mitochondrion	IEA
ENSG00000107643	MAPK8	GO:0005634	nucleus	IEA
ENSG00000107643	MAPK8	GO:0005737	cytoplasm	IEA
ENSG00000107643	MAPK8	GO:0000166	nucleotide binding	IEA
ENSG00000107643	MAPK8	GO:0004674	protein serine/threonine kinase activity	IDA
ENSG00000107643	MAPK8	GO:0004674	protein serine/threonine kinase activity	IEA
ENSG00000107643	MAPK8	GO:0016740	transferase activity	IEA
ENSG00000107643	MAPK8	GO:0016301	kinase activity	IEA
ENSG00000107643	MAPK8	GO:0016310	phosphorylation	IEA
ENSG00000107643	MAPK8	GO:0005515	protein binding	IPI
ENSG00000107643	MAPK8	GO:0048511	rhythmic process	IEA
ENSG00000107643	MAPK8	GO:0038095	Fc-epsilon receptor signaling pathway	TAS
ENSG00000107643	MAPK8	GO:0005737	cytoplasm	IBA
ENSG00000107643	MAPK8	GO:0005654	nucleoplasm	TAS
ENSG00000107643	MAPK8	GO:0005829	cytosol	TAS
ENSG00000107643	MAPK8	GO:0043005	neuron projection	IBA
ENSG00000107643	MAPK8	GO:0006950	response to stress	TAS
ENSG00000107643	MAPK8	GO:0043066	negative regulation of apoptotic process	IDA
ENSG00000107643	MAPK8	GO:0071260	cellular response to mechanical stimulus	IEP
ENSG00000107643	MAPK8	GO:0006468	protein phosphorylation	IMP
ENSG00000107643	MAPK8	GO:0019899	enzyme binding	IPI
ENSG00000107643	MAPK8	GO:0032091	negative regulation of protein binding	IDA
ENSG00000107643	MAPK8	GO:0007254	JNK cascade	TAS
ENSG00000107643	MAPK8	GO:0016301	kinase activity	TAS
ENSG00000107643	MAPK8	GO:0018107	peptidyl-threonine phosphorylation	IDA
ENSG00000107643	MAPK8	GO:0043065	positive regulation of apoptotic process	TAS
ENSG00000107643	MAPK8	GO:0042752	regulation of circadian rhythm	ISS
ENSG00000107643	MAPK8	GO:0034614	cellular response to reactive oxygen species	IMP
ENSG00000107643	MAPK8	GO:0071276	cellular response to cadmium ion	IMP
ENSG00000107643	MAPK8	GO:0018105	peptidyl-serine phosphorylation	IDA
ENSG00000107643	MAPK8	GO:0016241	regulation of macroautophagy	TAS
ENSG00000107643	MAPK8	GO:1900740	positive regulation of protein insertion into mitochondrial membrane involved in apoptotic signaling pathway	TAS
ENSG00000107643	MAPK8	GO:0042826	histone deacetylase binding	IPI
ENSG00000107643	MAPK8	GO:0018107	peptidyl-threonine phosphorylation	IMP
ENSG00000107643	MAPK8	GO:0007254	JNK cascade	IDA
ENSG00000107643	MAPK8	GO:0043065	positive regulation of apoptotic process	IBA
ENSG00000107643	MAPK8	GO:0051090	regulation of sequence-specific DNA binding transcription factor activity	TAS
ENSG00000107643	MAPK8	GO:0032880	regulation of protein localization	IDA
ENSG00000107643	MAPK8	GO:0071222	cellular response to lipopolysaccharide	IDA
ENSG00000107643	MAPK8	GO:0006468	protein phosphorylation	IDA
ENSG00000107643	MAPK8	GO:0048666	neuron development	IBA
ENSG00000107643	MAPK8	GO:0034198	cellular response to amino acid starvation	IDA
ENSG00000107643	MAPK8	GO:0031281	positive regulation of cyclase activity	IMP
ENSG00000107643	MAPK8	GO:0051403	stress-activated MAPK cascade	IDA
ENSG00000107643	MAPK8	GO:0004705	JUN kinase activity	IDA
ENSG00000107643	MAPK8	GO:0004705	JUN kinase activity	TAS
ENSG00000107643	MAPK8	GO:0035033	histone deacetylase regulator activity	IMP
ENSG00000107643	MAPK8	GO:0007258	JUN phosphorylation	IDA
ENSG00000107643	MAPK8	GO:0009411	response to UV	IDA
ENSG00000107643	MAPK8	GO:0031063	regulation of histone deacetylation	IEA
ENSG00000107643	MAPK8	GO:0051247	positive regulation of protein metabolic process	IMP
ENSG00000107643	MAPK8	GO:0090045	positive regulation of deacetylase activity	IMP
ENSG00000107643	MAPK8	GO:1902595	regulation of DNA replication origin binding	IMP
ENSG00000107643	MAPK8
ENSG00000107968	MAP3K8	GO:0005737	cytoplasm	IEA
ENSG00000107968	MAP3K8	GO:0046872	metal ion binding	IEA
ENSG00000107968	MAP3K8	GO:0000166	nucleotide binding	IEA
ENSG00000107968	MAP3K8	GO:0004672	protein kinase activity	IEA
ENSG00000107968	MAP3K8	GO:0004674	protein serine/threonine kinase activity	IEA
ENSG00000107968	MAP3K8	GO:0005524	ATP binding	IEA
ENSG00000107968	MAP3K8	GO:0006468	protein phosphorylation	IEA
ENSG00000107968	MAP3K8	GO:0005829	cytosol	IDA
ENSG00000107968	MAP3K8	GO:0016740	transferase activity	IEA
ENSG00000107968	MAP3K8	GO:0000287	magnesium ion binding	IEA
ENSG00000107968	MAP3K8	GO:0016301	kinase activity	IEA
ENSG00000107968	MAP3K8	GO:0016310	phosphorylation	IEA
ENSG00000107968	MAP3K8	GO:0007165	signal transduction	IEA
ENSG00000107968	MAP3K8	GO:0005515	protein binding	IPI
ENSG00000107968	MAP3K8	GO:0007049	cell cycle	IEA
ENSG00000107968	MAP3K8	GO:0004709	MAP kinase kinase kinase activity	IEA
ENSG00000107968	MAP3K8	GO:0002376	immune system process	IEA
ENSG00000107968	MAP3K8	GO:0000186	activation of MAPKK activity	IEA
ENSG00000107968	MAP3K8	GO:0005737	cytoplasm	IBA
ENSG00000107968	MAP3K8	GO:0005829	cytosol	TAS
ENSG00000107968	MAP3K8	GO:0004674	protein serine/threonine kinase activity	TAS
ENSG00000107968	MAP3K8	GO:0006468	protein phosphorylation	TAS
ENSG00000107968	MAP3K8	GO:0042981	regulation of apoptotic process	IBA
ENSG00000107968	MAP3K8	GO:0007346	regulation of mitotic cell cycle	IBA
ENSG00000107968	MAP3K8	GO:0051403	stress-activated MAPK cascade	TAS
ENSG00000107968	MAP3K8	GO:0031295	T cell costimulation	TAS
ENSG00000107968	MAP3K8	GO:0004709	MAP kinase kinase kinase activity	TAS
ENSG00000107968	MAP3K8	GO:0031098	stress-activated protein kinase signaling cascade	IBA
ENSG00000107968	MAP3K8	GO:0023014	signal transduction by protein phosphorylation	IBA
ENSG00000107968	MAP3K8	GO:0032147	activation of protein kinase activity	IBA
ENSG00000107968	MAP3K8
ENSG00000108443	RPS6KB1	GO:0004672	protein kinase activity	IEA
ENSG00000108443	RPS6KB1	GO:0005524	ATP binding	IEA
ENSG00000108443	RPS6KB1	GO:0006468	protein phosphorylation	IEA
ENSG00000108443	RPS6KB1
ENSG00000108443	RPS6KB1	GO:0005634	nucleus	IEA
ENSG00000108443	RPS6KB1	GO:0005737	cytoplasm	IEA
ENSG00000108443	RPS6KB1	GO:0016020	membrane	IEA
ENSG00000108443	RPS6KB1	GO:0000166	nucleotide binding	IEA
ENSG00000108443	RPS6KB1	GO:0004674	protein serine/threonine kinase activity	IEA
ENSG00000108443	RPS6KB1	GO:0005654	nucleoplasm	IDA
ENSG00000108443	RPS6KB1	GO:0016740	transferase activity	IEA
ENSG00000108443	RPS6KB1	GO:0016301	kinase activity	IEA
ENSG00000108443	RPS6KB1	GO:0016310	phosphorylation	IEA
ENSG00000108443	RPS6KB1	GO:0007165	signal transduction	IEA
ENSG00000108443	RPS6KB1	GO:0005739	mitochondrion	IDA
ENSG00000108443	RPS6KB1	GO:0005739	mitochondrion	IEA
ENSG00000108443	RPS6KB1	GO:0005515	protein binding	IPI
ENSG00000108443	RPS6KB1	GO:0007049	cell cycle	IEA
ENSG00000108443	RPS6KB1	GO:0006915	apoptotic process	IEA
ENSG00000108443	RPS6KB1	GO:0030054	cell junction	IEA
ENSG00000108443	RPS6KB1	GO:0045202	synapse	IEA
ENSG00000108443	RPS6KB1	GO:0005741	mitochondrial outer membrane	IEA
ENSG00000108443	RPS6KB1	GO:0048015	phosphatidylinositol-mediated signaling	TAS
ENSG00000108443	RPS6KB1	GO:0045727	positive regulation of translation	IMP
ENSG00000108443	RPS6KB1	GO:0005634	nucleus	IBA
ENSG00000108443	RPS6KB1	GO:0045948	positive regulation of translational initiation	IMP
ENSG00000108443	RPS6KB1	GO:0004674	protein serine/threonine kinase activity	IBA
ENSG00000108443	RPS6KB1	GO:0005829	cytosol	TAS
ENSG00000108443	RPS6KB1	GO:0006417	regulation of translation	IEA
ENSG00000108443	RPS6KB1	GO:0004712	protein serine/threonine/tyrosine kinase activity	IDA
ENSG00000108443	RPS6KB1	GO:0043005	neuron projection	IEA
ENSG00000108443	RPS6KB1	GO:0043066	negative regulation of apoptotic process	IMP
ENSG00000108443	RPS6KB1	GO:0007165	signal transduction	TAS
ENSG00000108443	RPS6KB1	GO:0004672	protein kinase activity	IDA
ENSG00000108443	RPS6KB1	GO:0004672	protein kinase activity	TAS
ENSG00000108443	RPS6KB1	GO:0016301	kinase activity	TAS
ENSG00000108443	RPS6KB1	GO:0046627	negative regulation of insulin receptor signaling pathway	IMP
ENSG00000108443	RPS6KB1	GO:0071363	cellular response to growth factor stimulus	IDA
ENSG00000108443	RPS6KB1	GO:0045931	positive regulation of mitotic cell cycle	IMP
ENSG00000108443	RPS6KB1	GO:0000082	G1/S transition of mitotic cell cycle	IMP
ENSG00000108443	RPS6KB1	GO:0031929	TOR signaling	IDA
ENSG00000108443	RPS6KB1	GO:0004711	ribosomal protein S6 kinase activity	IEA
ENSG00000108443	RPS6KB1	GO:0030165	PDZ domain binding	IEA
ENSG00000108443	RPS6KB1	GO:0042277	peptide binding	IEA
ENSG00000108443	RPS6KB1	GO:0042802	identical protein binding	IEA
ENSG00000108443	RPS6KB1	GO:0051721	protein phosphatase 2A binding	IEA
ENSG00000108443	RPS6KB1	GO:0001662	behavioral fear response	IEA
ENSG00000108443	RPS6KB1	GO:0003009	skeletal muscle contraction	IEA
ENSG00000108443	RPS6KB1	GO:0007281	germ cell development	IEA
ENSG00000108443	RPS6KB1	GO:0007568	aging	IEA
ENSG00000108443	RPS6KB1	GO:0007584	response to nutrient	IEA
ENSG00000108443	RPS6KB1	GO:0007616	long-term memory	IEA
ENSG00000108443	RPS6KB1	GO:0009408	response to heat	IEA
ENSG00000108443	RPS6KB1	GO:0009611	response to wounding	IEA
ENSG00000108443	RPS6KB1	GO:0009612	response to mechanical stimulus	IEA
ENSG00000108443	RPS6KB1	GO:0009636	response to toxic substance	IEA
ENSG00000108443	RPS6KB1	GO:0009749	response to glucose	IEA
ENSG00000108443	RPS6KB1	GO:0010033	response to organic substance	IEA
ENSG00000108443	RPS6KB1	GO:0010243	response to organonitrogen compound	IEA
ENSG00000108443	RPS6KB1	GO:0014070	response to organic cyclic compound	IEA
ENSG00000108443	RPS6KB1	GO:0014732	skeletal muscle atrophy	IEA
ENSG00000108443	RPS6KB1	GO:0014878	response to electrical stimulus involved in regulation of muscle adaptation	IEA
ENSG00000108443	RPS6KB1	GO:0014911	positive regulation of smooth muscle cell migration	IEA
ENSG00000108443	RPS6KB1	GO:0016477	cell migration	IEA
ENSG00000108443	RPS6KB1	GO:0032496	response to lipopolysaccharide	IEA
ENSG00000108443	RPS6KB1	GO:0032868	response to insulin	IEA
ENSG00000108443	RPS6KB1	GO:0032869	cellular response to insulin stimulus	IEA
ENSG00000108443	RPS6KB1	GO:0032870	cellular response to hormone stimulus	IEA
ENSG00000108443	RPS6KB1	GO:0033574	response to testosterone	IEA
ENSG00000108443	RPS6KB1	GO:0033762	response to glucagon	IEA
ENSG00000108443	RPS6KB1	GO:0034612	response to tumor necrosis factor	IEA
ENSG00000108443	RPS6KB1	GO:0042493	response to drug	IEA
ENSG00000108443	RPS6KB1	GO:0043066	negative regulation of apoptotic process	IEA
ENSG00000108443	RPS6KB1	GO:0043200	response to amino acid	IEA
ENSG00000108443	RPS6KB1	GO:0043201	response to leucine	IEA
ENSG00000108443	RPS6KB1	GO:0043434	response to peptide hormone	IEA
ENSG00000108443	RPS6KB1	GO:0043491	protein kinase B signaling	IEA
ENSG00000108443	RPS6KB1	GO:0045471	response to ethanol	IEA
ENSG00000108443	RPS6KB1	GO:0046324	regulation of glucose import	IEA
ENSG00000108443	RPS6KB1	GO:0046627	negative regulation of insulin receptor signaling pathway	IEA
ENSG00000108443	RPS6KB1	GO:0048633	positive regulation of skeletal muscle tissue growth	IEA
ENSG00000108443	RPS6KB1	GO:0048661	positive regulation of smooth muscle cell proliferation	IEA
ENSG00000108443	RPS6KB1	GO:0051384	response to glucocorticoid	IEA
ENSG00000108443	RPS6KB1	GO:0071407	cellular response to organic cyclic compound	IEA
ENSG00000108443	RPS6KB1	GO:0071549	cellular response to dexamethasone stimulus	IEA
ENSG00000108443	RPS6KB1	GO:2001237	negative regulation of extrinsic apoptotic signaling pathway	IEA
ENSG00000108443	RPS6KB1	GO:0005829	cytosol	IEA
ENSG00000108443	RPS6KB1	GO:0009986	cell surface	IEA
ENSG00000108443	RPS6KB1	GO:0048471	perinuclear region of cytoplasm	IEA
ENSG00000108679	LGALS3BP	GO:0016020	membrane	IEA
ENSG00000108679	LGALS3BP	GO:0005044	scavenger receptor activity	IEA
ENSG00000108679	LGALS3BP	GO:0006898	receptor-mediated endocytosis	IEA
ENSG00000108679	LGALS3BP	GO:0007155	cell adhesion	IEA
ENSG00000108679	LGALS3BP	GO:0005576	extracellular region	IEA
ENSG00000108679	LGALS3BP	GO:0005578	proteinaceous extracellular matrix	IEA
ENSG00000108679	LGALS3BP	GO:0005615	extracellular space	IDA
ENSG00000108679	LGALS3BP	GO:0005576	extracellular region	TAS
ENSG00000108679	LGALS3BP	GO:0070062	extracellular exosome	IDA
ENSG00000108679	LGALS3BP	GO:0072562	blood microparticle	IDA
ENSG00000108679	LGALS3BP	GO:0031012	extracellular matrix	IDA
ENSG00000108679	LGALS3BP	GO:0007165	signal transduction	TAS
ENSG00000108679	LGALS3BP	GO:0002576	platelet degranulation	TAS
ENSG00000108679	LGALS3BP	GO:0005615	extracellular space	TAS
ENSG00000108679	LGALS3BP	GO:0006968	cellular defense response	TAS
ENSG00000108679	LGALS3BP	GO:0005576	extracellular region	IDA
ENSG00000108679	LGALS3BP	GO:0031089	platelet dense granule lumen	TAS
ENSG00000108679	LGALS3BP	GO:0005044	scavenger receptor activity	TAS
ENSG00000108679	LGALS3BP	GO:0005615	extracellular space	IEA
ENSG00000108679	LGALS3BP
ENSG00000109472	CPE	GO:0008270	zinc ion binding	IEA
[truncated: 6,203 more rows]
